# Supplementary material for: Rooting human parechovirus evolution in time
Source: BMC Evol Biol. 2009 Jul 15;9:164. doi: 10.1186/1471-2148-9-164 (PMC2723090; doi:10.1186/1471-2148-9-164)
Supplement: Additional file 2 — BEAST XML file for the HPeV-P1-relaxed analysis. Input XML file used for BEAST relaxed molecular clock analysis of P1 region (dataset 1). [file 1471-2148-9-164-S2.xml]

<?xml version="1.0" standalone="yes"?>
<!-- Generated by BEAUTi v1.4.8                                              -->
<!--       by Alexei J. Drummond and Andrew Rambaut                          -->
<!--       Department of Computer Science, University of Auckland and        -->
<!--       Institute of Evolutionary Biology, University of Edinburgh        -->
<!--       http://beast.bio.ed.ac.uk/                                        -->
<beast>
	
	<!-- The list of taxa analyse (can also include dates/ages).                 -->
	<!-- ntax=29                                                                 -->
	<taxa id="taxa">
		<taxon id="HPeV1/S45208/Harris/1956">
			<date value="1956.0" direction="forwards" units="years"/>
		</taxon>
		<taxon id="HPeV1/FM178558/7555312/2002">
			<date value="2002.0" direction="forwards" units="years"/>
		</taxon>
		<taxon id="HPeV1/AB112487/A10987-00/2000">
			<date value="2000.0" direction="forwards" units="years"/>
		</taxon>
		<taxon id="HPeV1/AB112485/A1086-99/1999">
			<date value="1999.0" direction="forwards" units="years"/>
		</taxon>
		<taxon id="HPeV1/EU024636/BNI-R32/2003">
			<date value="2003.0" direction="forwards" units="years"/>
		</taxon>
		<taxon id="HPeV1/EU024635/BNI-R30/2003 ">
			<date value="2003.0" direction="forwards" units="years"/>
		</taxon>
		<taxon id="HPeV1/EU024634/BNI-R21/2003">
			<date value="2003.0" direction="forwards" units="years"/>
		</taxon>
		<taxon id="HPeV1/EU024633/BNI-R15/2003 ">
			<date value="2003.0" direction="forwards" units="years"/>
		</taxon>
		<taxon id="HPeV1/EU024632/BNI-R09/2003 ">
			<date value="2003.0" direction="forwards" units="years"/>
		</taxon>
		<taxon id="HPeV1/EU024630/BNI-90/2003 ">
			<date value="2003.0" direction="forwards" units="years"/>
		</taxon>
		<taxon id="HPeV1/EF051629/BNI-788st/2004">
			<date value="2004.0" direction="forwards" units="years"/>
		</taxon>
		<taxon id="HPeV2/NC_001897/Gregory/1956">
			<date value="1956.0" direction="forwards" units="years"/>
		</taxon>
		<taxon id="HPeV/AB112486/A942-99/1999">
			<date value="1999.0" direction="forwards" units="years"/>
		</taxon>
		<taxon id="HPeV3/AB112484/A628-99/1999">
			<date value="1999.0" direction="forwards" units="years"/>
		</taxon>
		<taxon id="HPeV3/AB112482/A317-99/1999">
			<date value="1999.0" direction="forwards" units="years"/>
		</taxon>
		<taxon id="HPeV3/AB084913/A308_99/1999">
			<date value="1999.0" direction="forwards" units="years"/>
		</taxon>
		<taxon id="HPeV3/AJ889918/Can82853-01/2001">
			<date value="2001.0" direction="forwards" units="years"/>
		</taxon>
		<taxon id="HPeV4/AB434673/NII370-93/1993">
			<date value="1993.0" direction="forwards" units="years"/>
		</taxon>
		<taxon id="HPeV4/AM235750/T75-4077/1979">
			<date value="1979.0" direction="forwards" units="years"/>
		</taxon>
		<taxon id="HPeV4/AB433630/Fuk2001-282/2001">
			<date value="2001.0" direction="forwards" units="years"/>
		</taxon>
		<taxon id="HPeV4/AB433629/Fuk2005-123/2005">
			<date value="2005.0" direction="forwards" units="years"/>
		</taxon>
		<taxon id="HPeV4/DQ315670/K251176-02/2002">
			<date value="2002.0" direction="forwards" units="years"/>
		</taxon>
		<taxon id="HPeV5/AM235749/T92-15/1992">
			<date value="1992.0" direction="forwards" units="years"/>
		</taxon>
		<taxon id="HPeV5/AF055846/CT86-6760/1986">
			<date value="1986.0" direction="forwards" units="years"/>
		</taxon>
		<taxon id="HPeV6/AB252582/NII561/2000">
			<date value="2000.0" direction="forwards" units="years"/>
		</taxon>
		<taxon id="HPeV6/EU077518/2005-823/2005">
			<date value="2005.0" direction="forwards" units="years"/>
		</taxon>
		<taxon id="HPeV6/EU024629/BNI-67/2003">
			<date value="2003.0" direction="forwards" units="years"/>
		</taxon>
		<taxon id="HPeV7/EU556224/PAK5045/2007">
			<date value="2007.0" direction="forwards" units="years"/>
		</taxon>
		<taxon id="HPeV8/EU716175/BR/217/2006">
			<date value="2006.0" direction="forwards" units="years"/>
		</taxon>
	</taxa>
	
	<!-- The sequence alignment (each sequence refers to a taxon above).         -->
	<!-- ntax=29 nchar=2291                                                      -->
	<alignment id="alignment" dataType="nucleotide">
		<sequence>
			<taxon idref="HPeV1/S45208/Harris/1956"/>
			---------------------------ATGGCTACTGGTGTTGTAAGTTCTGTTGATTCTACCATCAATGCAGTCAATGAAAAGGTAGAAAGCGTCGGTAATGAAATTGGAGGTAATTTGTTAACTAAAGTAGCTGATGATGCTTCCAATATCCTAGGACCAAATTGTTTTGCAACGACTGCTGAACCAGAGAACAAGAATGTAGTTCAAGCCACTACTACTGTTAATACT---ACCAACTTGACTCAACATCCATCGGCACCTACGATGCCCTTTTCACCAGATTTCTCCAATGTCGACAATTTTCACTCTATGGCTTATGACATCACAACTGGGGACAAAAATCCCAGTAAATTGGTTCGTCTTGAAACCCATGAGTGGACGCCATCTTGGGCAAGAGGATACCAGATTACACATGTAGAATTACCTAAAGTTTTTTGGGATCACCAAGACAAGCCCGCATATGGACAATCACGCTACTTTGCGGCTGTAAGATGTGGCTTTCACTTTCAAGTACAAGTTAATGTGAATCAAGGTACTGCAGGCAGTGCCTTGGTAGTATATGAACCTAAACCAGTTGTCACTTATGATTCAAAACTGGAATTTGGAGCCTTTACAAATCTTCCACATGTTTTGATGAATTTGGCTGAAACCACACAGGCTGACTTATGTATCCCCTATGTTGCTGACACAAACTATGTCAAGACCGATTCGTCAGACTTAGGGCAGTTAAAAGTCTATGTCTGGACTCCATTGTCAATCCCCACTGGATCTGCTAACCAAGTTGATGTCACCATACTGGGTAGCTTGTTGCAATTAGACTTCCAAAATCCAAGGGTATTTGCTCAAGATGTCAACATATATGATAATGCACCAAAT---------GGTAAAAAGAAAAATTGGAAGAAAATTATGACCATGAGCACAAAATACAAATGGACCAGAACAAAAATCGATATAGCAGAAGGTCCTGGTTCAATGAACATGGCAAATGTCCTTTGTACAACTGGTGCTCAATCAGTGGCTTTAGTAGGTGAAAGAGCTTTCTATGATCCTAGAACTGCAGGCAGTAAATCAAGATTTGATGATCTTGTTAAGATAGCCCAGTTATTCTCAGTGATGGCAGATTCAACCACTCCATCAGAAAATCATGGAGTTGATGCAAAAGGATATTTCAAGTGGTCAGCAACAACAGCCCCCCAGAGTATTGTCCACAGAAATATTGTCTACTTAAGACTATTTCCAAATTTGAATGTTTTTGTTAACAGTTATTCATACTTTAGGGGTTCATTAGTTTTAAGATTGAGCGTCTACGCCAGTACTTTCAATAGAGGTCGATTGAGGATGGGCTTCTTCCCCAATGCCACAACGGACTCAACTTCCACCTTGGACAATGCTATATACACAATATGTGATATAGGTAGTGACAATAGTTTTGAAATTACAATCCCTTACTCTTTTTCCACTTGGATGAGGAAAACAAATGGCCACCCAATTGGATTGTTTCAAATTGAAGTCTTAAACAGGCTCACATACAACAGTTCTAGTCCATCGGAGGTTTATTGTATAGTCCAAGGTAAAATGGGACAAGATGCCAGGTTCTTCTGCCCAACTGGTTCTGTTGTTACATTCCAGAATTCATGGGGTTCACAGATGGATTTAACCGACCCTCTTTGTATTGAAGATGAC---ACAGAAAATTGCAAACAAACAATGTCTCCAAATGAACTAGGACTCACTTCAGCCCAAGATGATGGCCCACTTGGTCAAGAAAAGCCAAATTATTTTCTCAATTTTAGGTCGATGAATGTGGACATTTTTACTGTATCACATACTAAAGTAGATAACCTATTTGGGCGGGCATGGTTTTTTATGGAGCATACTTTCACCAATGAGGGACAATGGAGAGTGCCATTGGAATTTCCAAAACAAGGTCATGGGTCCTTATCACTGTTGTTTGCTTATTTTACTGGTGAACTGAATATCCATGTTCTGTTCCTAAGTGAGAGGGGGTTTCTGAGGGTTGCACACACATATGACACTAGTAATGATCGAGTCAATTTTCTGTCATCGAACGGTGTAATAACTGTACCAGCCGGAGAGCAGATGACACTTTCAGCTCCCTACTATTCAAACAAACCATTAAGAACTGTCAGAGATAACAATAGTCTTGGTTATTTGATGTGCAAGCCCTTCTTGACTGGAACCTCTACTGGTAAAATTGAGGTTTATCTTAGCCTGAGATGTCCAAATTTCTTTTTCCCTCTTCCTGCCCCTAAGGTTACGAG
		</sequence>
		<sequence>
			<taxon idref="HPeV1/FM178558/7555312/2002"/>
			-TGGAGACAATTAAGAATATTGCAGACATGGCAACTGGAGTAGTCAGTTCAGTCGATTCAACTATCAACGCAGTTAATGAGAAGGTGGAAAATGTAGGTAATGAAATTGGAGGTAATTTACTAACTAAGGTTGCAGATGACGCATCTAACGTGCTTGGGCCAAATTGTTACGCTACAACAGCTGAACCTGAGAACAAAGATGTAGTTCAGGCAACCACAACTGTCAACACA---ACTAATTTGACACAACATCCCTCAGCACCAACAATGCCCTTCACCCCTGATTTCTCTAATGTTGACACATTTCACTCAATGGCATATGACATCACCACTGGGGAGAAAAACCCTAGCAAATTGGTTAGATTGGAAACTCATGAGTGGACACCAACCTGGGCTAGAGGATATCAGATAACCCATGTGGAATTACCAAAAGTCTTTTGGGACAAAAACAGTAAGCCAGCCTATGGTCAATCAAGATATTTTGCAGCAGTACGGTGTGGTTTCCATTTTCAAGTACAAGTGAATGTTAATCAAGGGACAGCTGGTAGTGCACTGGTGGTGTACGAGCCCAAACCTGTTGTGACATATGACTCAAAATTGGAATTCGGAGCATTTACTAATCTGCCACATGTGTTGATGAATTTAGCCGAAACCACACAGGCTGATTTATGTATCCCCTATGTTGCTGACACAAACTACGTTAAGACAGATTCGTCAGACTTAGGGCAACTAAAAGTCTATGTTTGGACACCTTTATCCATACCTTCAGGTTCCGCCACACAAGTAGATGTGACCATACTGGGTAGTTTATTGCAATTGGACTTCCAAAATCCTAGGGTATTTGGTCAAGACGTTGGCATTTATGACAATGCACCA------------ACACGGAAGCAAAATATCAAAAAGATTCTCACAATGAGTACCAAATACAAGTGGACTAGACAAAAAATTGACATTGCAGAAGGACCAGGTTCTATGAACATGGCAAATGTGTTGAGCACCACTGCAGCGCAATCAATTGCTTTGGTTGGGGAAAGAGCATTCTATGACCCAAGAACAGCAGGCAGTAAGAGTAGGTTTGATGACCTGGTAAAAATATCTCAACTTTTTTCTGTGATGTGTGACTCTACAACCCCTTCAGCCAACCATGGAATAGACGCAAAAGGTTATTTCAAGTGGTCGTCCACAACTGCACCACAGTCTGTAGTGCATAGGAATATTGTTTACTTAAAATTGTTTCCAAACTTGAATGTTTTTGTCAACAGTTACTCATATTTTAGAGGCTCAATAGTGCTGAGGTTGAGTGTATACGCCAGCACTTTCAATAGAGGCCGTCTACGGATGGGCTTCTTTCCAAATGCTACTGAGGACAGCACTTCAGAAATTGACAATGCCATATACACAATTTGTGACTTGGGTAGTGACAACAGTTTTGAAATCACTATTCCATATTCATTTTCCACTTGGATGCGGAAAACGGATGGTCACCCAATCGGACTATTTCAAATTGAAGTGCTTAACAGGTTAACCTACAATAGCTCCAGCCCCAATGAGGTTTATTGTATTGTGCAAGGCAAAATGGGGCAAGATGCCAGGTTCTTCTGTCCAACTGGTTCCGTAGTGACTTTCCAAAACTCATGGGGTTCACAAATGGATTTGACCGATCCATTATGTTTAAAAGAATCT---GCAGAAGAATGTAAACAGACCATATCACCAAATGAATTGGGATTAACATCAGCTCAGGATGATGGACCATTGGGCGATAACAAGCCAAATTATTTCCTAAATTTCAAGTCTATGAATGTGGACATCTTCACTGTTTCCCATACTAAGGTGGACAACTTATTTGGAAGAGCATGGTTTTATCAGGAACACACTTTTACAAATGAAGGACAGTGGAGAGTTAATTTGGAGTTCCCAAAACAAGGTCATGGTTCACTTTCTCTGCTATTTGCTTATTTCACAGGTGAATTAAACATCCATGTTTTGTTCCTAGCTGGAAAAGGATTTCTTAGGATAGCTCATACATACGACACATCAACAAATAGAGTTAACTTCTTGTCATCTAATGGTGTTATCACAATCCCGGCGGGAGAACAAATGACCTTATCTGCACCTTACTACTCAAACAAACCCCTTAGGACGGTTAGGGACAGCAATAGTCTTGGGTATCTGATGTGCAAACCATTCCTCACTGGAACAACAACTGGGAAAATAGAGGTCTACCTTAGCCTGAGATGTCCAAATTTCTTCTTTCCTCTCCCCGCGCCTAAAGTGACAAC
		</sequence>
		<sequence>
			<taxon idref="HPeV1/AB112487/A10987-00/2000"/>
			ATGGAGACAATTAAGAGTATTGCAGATATGGCGACTGGAGCAGTCAGTTCAATTGATTCAACTATAAATGCAGTTAATGAGAAGGTGGAAAATGTAGGTAATGAAATTGGAGGTAATTTACTGACCAAAGTTGCAGATGACGCATCTAATGTGCTTGGACCAAATTGTTATGCTACAACAGCTGAACCAGAAAACAAAGATGTAGTGCAGGCAACCACAACTGTTAACACG---ACTAATTTGACACAACATCCCTCAGCACCAACAATGCCCTTCACTCCTGATTTCTCCAATGTTGACACATTCCACTCAATGGCATATGATATCACCACTGGGGAGAAGAATCCTAGCAAATTGGTTAGATTGGAGACTCATGAATGGACACCAACCTGGGCTAGAGGATATCAGATAACCCATGTGGAATTACCAAAAGTCTTTTGGGATAAAAACAGTAAGCCAGCCTATGGCCAATCAAGATATTTTGCAGCAGTACGGTGTGGTTTCCATTTTCAGGTACAAGTAAATGTTAACCAAGGTACTGCAGGCAGTGCCTTGGTAGTATATGAACCTAAACCAGTTGTCACTTATGATTCAAAACTGGAATTTGGAGCCTTTACAAATCTTCCACATGTTTTGATGAATTTGGCTGAAACCACACAGGCTGACCTATGCATCCCCTATGTAGCTGACACAAACTATGTTAAAACAGATTCGTCAGACTTAGGGCAACTAAAAGTCTATGTTTGGACACCTTTGTCCATACCTTCAGGTTCTGCTACACAAGTTGATGTAACCATACTGGGTAGCTTATTGCAATTGGACTTCCAAAATCCCAGGGTATTTGGACAAGACGTTGGTATTTATGACAATGCACCA------------ACACGGAAGCAAAATCTCAAAAAGATTCTTACAATGAGCACTAAATACAAGTGGACTAGACAAAAAATTGACATTGCAGAGGGACCAGGATCCATGAACATGGCGAATGTATTGTGCACTACTGCAGCGCAATCAATCGCTTTGGTTGGAGAAAGAGCATTCTATGACCCAAGAACGGCAGGAAGTAAGAGTAGGTTTGATGACCTAGTAAAAATATCTCAACTTTTTTCTGTGATGAGTGATTCTACAACCCCTTCAGCCAACCATGGTATAGATGCAAAGGGTTATTTTAAGTGGTCATCCACAACTGCACCACAATCTGTAGTGCATAGGAATATTGTTTACTTAAAATTGTTTCCTAACTTGAATGTTTTTGTTAACAGCTACTCATATTTTAGAGGCTCAATAGTGTTGAGGTTGAGTGTATATGCCAGCACTTTCAATAGAGGCCGACTACGGATGGGCTTCTTTCCAAATGCTACCGAAGACAGCACTTCAGAAATAGATAATGCCATATACACAATTTGTGATTTGGGTAGTGATAACAGTTTTGAAATCACCATTCCATACTCATTTTCCACTTGGATGCGGAAAACAGATGGCCACCCAATTGGACTATTCCAAATTGAAGTGCTCAACAGGTTAACTTACAATAGCTCCAGCCCTAATGAAGTTTATTGCATTGTGCAAGGTAAAATGGGGCAAGATGCCAGGTTCTTCTGTCCAACCGGTTCCGTAGTGACTTTCCAAAATTCATGGGGTTCACAAATGGATTTGACTGACCCATTATGTCTAGAAGAATCT---GCAGAGGAATGTAAACAGACCATATCACCAAACGAATTGGGCTTGACATCAGCTCAGGATGATGGACCATTGGGCGATAACAAGCCAAATTATTTCCTGAATTTCAAATCCATGAATGTGGACATTTTCACTGTTTCTCACACTAAGGTAGACAACCTATTTGGAAGAGCTTGGTTTTACCAGGAACACACTTTCACCAATGAAGGACAGTGGAGAGTTAATTTAGAGTTTCCAAAACAAGGCCATGGTTCGCTTTCCTTGCTATTCGCTTATTTCACAGGTGAATTAAATATTCATGTTTTGTTCCTGGCTGGAAAGGGATTCCTTAGAGTAGCTCACACCTACGACACATCAGAAAACAGGGTTAACTTCTTGTCATCCAATGGTGTTATCACAATCCCAGCAGGAGAACAAATGACACTATCTGCACCTTACTACTCAAATAAACCCCTCAGAACAGTTAGGGACAGCAATAGTCTTGGGTATCTAATGTGTAAACCATTCCTCACTGGAACAACAACAGGGAAAATAGAGGTCTATCTTAGTTTGAGATGTCCAAATTTCTTCTTTCCTCTTCCCGCACCTAAAGTTACAAC
		</sequence>
		<sequence>
			<taxon idref="HPeV1/AB112485/A1086-99/1999"/>
			ATGGAGACAATTAAGAGTATTGCAGATATGGCGACCGGAGTAGTCAGTTCAGTTGATTCAACTATCAATGCAGTTAATGAGAAGGTGGAAAACGTAGGTAATGAGATTGGAGGTAATTTACTAACCAAAGTTGCAGATGACGCATCTAATGTGCTTGGACCAAATTGTTACGCTACAACAGCTGAACCAGAAAACAAAGATGTAGTACAGGCAACTACAACTGTCAACACG---ACTAATTTGACACAACATCCCTCGGCACCAACAATGCCCTTCACTCCTGATTTCTCCAATGTTGACACATTCCACTCAATGGCATATGATATCACCACTGGGGAGAAGAACCCTAGCAAATTGGTTAGACTGGAAACTCATGAATGGACGCCAACTTGGGCCAGAGGACATCAGATAACCCATGTGGAATTACCAAGAGTCTTTTGGGATAAGAACAGTAAGCCAGCCTATGGCCAATCAAGATATTTTGCAGCAGTACGGTGTGGCTTTCATTTTCAGGTGCAAGTAAATGTTAATCAAGGTACTGCAGGCAGTGCCTTGGTAGTATATGAACCTAAACCAGTTGTCACTTATGATTCAAAACTGGAATTTGGAGCCTTTACAAATCTTCCACATGTTTTGATGAATTTGGCTGAAACCACACAGGCTGACCTATGCATCCCCTATGTAGCTGACACAAACTATGTTAAAACAGATTCGTCAGACTTAGGGCAACTAAAAGTCTATGTTTGGACACCTTTGTCCATACCTTCAGGTTCTGCTACACAAGTTGATGTAACCATACTGGGTAGTTTATTGCAATTGGACTTCCAAAATCCCAGGGTATTTGGACAAGATGTTGGTATTTATGACAATGCACCA------------ACACGGAAGCAAAATCTTAAAAAGATTCTTACAATGAGCACTAAATATAAGTGGACTAGACAAAAAATTGACATTGCAGAAGGACCAGGATCCATGAATATGGCGAATGTATTGTGCACTACTGCGGCACAATCAATCGCTTTGGTTGGAGAAAGAGCATTCTATGACCCAAGAACAGCAGGGAGTAGGAGTAGGTTTGATGACCTAGTTAAAATATCACAACTTTTTTCTGTGATGTGTGATTCTACGACCCCTTCAGCCAACCATGGTATAGATGCGAAGGGTTATTTTAAGTGGTCATCTACAACTGCACCACAATCTGTAGTGCATAGGAATATTGTTTACTTAAAATTGTTTCCTAATTTGAATGTTTTTGTTAACAGCTACTCATATTTTAGAGGCTCAATAGTGTTGAGGTTGAGTGTTTATGCCAGCACTTTCAATAGAGGCCGACTACGGATGGGCTTCTTTCCAAATGCTACCGAAGACAGCACTTCAGAAATAGATAATGCTATATATACAATTTGTGATTTGGGTAGTGATAACAGTTTTGAAATCACCATCCCATACTCATTTTCCACCTGGATGCGGAAAACAGATGGCCACCCAATTGGACTATTCCAAATTGAAGTGCTCAACAGGTTAACTTACAATAGCTCCAGCCCTAATGAAGTTTACTGTATTGTGCAAGGAAAAATGGGGCAAGATGCCAGGTTCTTCTGTCCAACTGGCTCTGTAGTGACCTTCCAAAATTCATGGGGTTCACAAATGGATTTGACAGATCCATTATGTCTAGAAGAATCT---GCAGAGGAATGTAAACAAACCATATCACCAAATGAATTGGGTTTAACGTCAGCTCAGGATGATGGACCACTGGGCGATAACAAGCCAAATTATTTCCTAAATTTTAAATCCATGAATGTGGACATTTTCACTGTTTCTCACACTAAGGTAGACAACCTATTTGGAAGAGCTTGGTTTTACCAGGAACACACTTTCACCAATGAAGGACAGTGGAGAGTTAATTTAGAGTTTCCAAAACAAGGCCATGGTTCGCTTTCCTTACTGTTCGCTTATTTCACAGGTGAATTGAATATCCATGTTTTGTTCCTGGCTGAAAAGGGATTCCTTAGAGTAGCTCACACCTACGACACATCAGAAAACAGGGTTAACTTTTTGTCATCCAATGGTGTTATCACAATCCCAGCAGGAGAACAAATGACACTATCTGCACCATACTACTCAAATAAACCCCTCAGAACAGTTAGGGACAGCAATAGTCTTGGGTATCTGATGTGTAAACCATTCCTCACTGGAACAACAACAGGGAAAATAGAAGTTTATCTTAGTTTGAGGTGTCCAAATTTTTTCTTTCCTCTTCCCGCACCTAAAGTTACCAC
		</sequence>
		<sequence>
			<taxon idref="HPeV1/EU024636/BNI-R32/2003"/>
			ATGGAGACAATCAAGAGTATTGCAGATATGGCGACCGGAGTGGTCAGTTCAGTTGATTCCACTATCAATGCAGTTAATGAGAGAGTGGAAAACGTAGGTAACGAAATCGGAGGTAATTTATTAACCAAAGTTGCAGATGATGCTTCTAATGTGCTCGGACCAAATTGCTATGCTACAACAGCTGAACCAGAGAACAAAGATGTGGTACAGGCAACTACAACTATCAACACG---ACCAACCTGACACAACATCCCTCAGCACCAACAATGCCCTTCACTCCTGATTTCACAAATGTTGACACATTCCATTCAATGGCATATGATATCACCACTGGGGAGAAAAATCCTAGCAAATTGGTTAGATTGGAGACACATGAGTGGACACCAACCTGGGCTAGAGGACATCAGATAACCCATGTGGAATTGCCAAAAGTCTTTTGGGACAAAAACAGCAAGCCAGCCTATGGCCAATCAAGATACTTTGCAGCAGTACGGTGTGGTTTTCATTTTCAAGTGCAAGTGAATGTTAATCAAGGAACAGCTGGTAGTGCATTGGTGGTGTATGAACCCAAACCTGTTGTGACATATGACTCAAAGTTAGAATTTGGGGCATTTACCAATCTACCACATGTGTTGATGAATTTGGCTGAGACCACACAGGCCGATTTATGTATCCCCTATGTTGCTGACACAAACTATGTTAAAACAGATTCGTCAGACTTAGGGCAACTGAAAGTCTATGTTTGGACACCTTTATCCATACCTTCAGGTTCTGCTACACAAGTTGATGTAACCATATTGGGTAGCTTATTGCAATTGGACTTCCAAAACCCTAGGGTATTTGGCCAGGACGTTGGTATTTATGACAATGCACCA------------ACACGGAAGCAAAATCTAAAAAAAATTCTTACAATGAGCACTAAATACAAGTGGACTAGGGGAAAAGTTGACATTGCAGAAGGGCCAGGTTCTATGAACATGGCGAACGTGTTGAGTACCACTGCAGCGCAATCAATTGCTTTGGTTGGAGAAAGGGCATTCTATGACCCAAGGACAGCAGGAAGCAAGAGTAGGTTTGATGATTTAGTAAAAATATCTCAACTCTTTTCTGTGATGAGTGACTCCACAACCCCTTCAGCCAACCATGGTATAGATGCAAAAGGCTATTTTAAGTGGTCATCCACAACAGCACCACAGTCTGTGGTGCATAGGAATATAGTTTATCTAAAATTGTTTCCTAATTTGAATGTTTTTGTCAACAGCTACTCATATTTTAGAGGTTCAATAGTGCTGAGGTTGAGCGTTTATGCCAGCACTTTTAATAGAGGCCGTTTACGGATGGGCTTCTTTCCAAATGCTACAGAGGATAGTACTTCAGAAATAGATAATGCTATATACACAATTTGTGATTTGGGCAGTGATAACAGCTTTGAAATTACTATTCCATACTCGTTCTCCACCTGGATGCGGAAAACGGATGGCCACCCAATTGGATTATTTCAGATTGAAGTACTTAACAGGTTAACTTACAACAGTTCCTGCCCTAATGAAGTTTATTGTATTGTGCAAGGTAAAATGGGGCAAGATGCTAGGTTCTTCTGTCCAACCGGCTCTGTAGTAACTTTCCAAAATTCATGGGGTTCACAAATGGATTTGACTGATCCATTATGTCTAGAAGAATCT---GCAGAGGAATGCAAACAGACTATATCACCAAATGAATTGGGCTTAACATCAGCTCAGGATGATGGACCATTGGGCGATAATAAGCCAAATTATTTCCTAAACTTCAAGTCCATGAATGTGGATATCTTCACTGTTTCTCACACTAAGGTAGACAACCTATTTGGAAGAGCTTGGTTTTACCGGGAACACACTTTCACCGATGAAGGGCAGTGGAGAGTTAGTTTAGAGTTCCCGAAGCAAGGCCATGGTTCGCTTTCGTTGTTATTCGCTTACTTTACAGGTGAACTAAATATTCATGTACTGTTTCTAGCTGAAAAGGGATTTCTTAGAGTAGCCCACACCTATGACACATCAGAAAACAGAGTTAACTTCCTGTCATCCAATGGCGTTATCACAATCCCAGCCGGAGAACAAATGACATTATCTGCACCCTATTACTCAAATAAACCCCTCAGAACAGTCAGAGACAACAATAGTCTAGGGTACCTAATGTGTAAACCATTCCTTACTGGAACGACATCAGGGAAGATAGAGGTTTATCTTAGTTTGAGATGTCCAAATTTCTTCTTTCCGCTTCCCGCACCTAAGGTTTCAAC
		</sequence>
		<sequence>
			<taxon idref="HPeV1/EU024635/BNI-R30/2003 "/>
			ATGGAGACAATTAAGAGTATTGCAGATATGGCAACTGGAGTAGTGAGTTCAGTTGATTCAACTATCAATGCAGTCAATGAGAAAGTGGAGAATGTAGGCAATGAGATTGGGGGCAATTTACTAACCAAAGTTGCAGATGACGCATCTAATGTACTTGGACCAAATTGTTATGCTACAACAGCCGAACCAGAGAACAAGGATGTAGTACAGGCAACAACAACTGTCAACACG---ACTAATTTGACACAACACCCCTCGGCACCAACAATGCCCTTCACTCCTGACTTCACCAACGTTGATACATTCCATTCGATGGCATATGACATTACCACTGGGGAGAAGAATCCTAGCAAATTGGTTAGATTGGAGACTCATGAATGGACACCAACCTGGGCTAGAGGACACCAAATAACACATGTGGAACTACCTAAAGTTTTTTGGGACAAGAACAGTAAGCCAGCTTATGGTCAATCAAGATATTTCGCAGCAGTGCGATGTGGTTTTCATTTTCAAGTACAAGTGAATGTTAATCAAGGAACAGCTGGTAGTGCATTAGTAGTTTATGAACCCAAACCCGTTGTGACATATGACTCAAAAATGGAATTTGGAGCATTTACCAATCTACCACATGTATTAATGAATTTGGCTGAGACTACACAGGCAGATCTATGTATCCCCTATGTTGCTGACACAAACTATGTTAAAACAGATTCGTCAGACTTAGGGCAACTAAAAGTCTATGTTTGGACACCCTTATCCATACCTCCAGGTTCTGCCACACAAGTTGATGTAACCATACTGGGTAGTTTATTGCAATTGGATTTCCAAAACCCTAGGGTATTTGGTCAGGATGTTGGTATTTATGATAATGCACCA------------ACGCGGAAGCAGAATCTTAAAAAGATTCTTACAATGAGTACCAAATATAAGTGGACTAGACAAAAAATAGACATTGCAAAAGGGCCAGGCTCTATGAACATGGCAAATGTGTTGAGTACCACAGCAGCACAATCAATTGCTTTGGTTGGAGAAAGAGCTTTCTATGATCCAAGAACTGCAGGAAGTAAGAGTAGGTTTGACGATCTAGTAAAAATATCTCAACTTTTTTCTGTGATGAGTGACTCCACAACTCCTTCAGCCAATCATGGTATAGATGCAAAAGGTTACTTTAAGTGGTCATCCACTACTGCACCACAGTCTGTGGTGCATAGGAATATTGTGTACCTAAAATTATTTCCAAACTTGAATGTCTTTGTCAACAGTTATTCTTATTTTAGAGGATCAATAGTGTTGAGGTTGAGTGTATACGCCAGTACTTTCAACAGAGGCCGCCTACGCATGGGCTTCTTTCCAAATGCTACCGTAGATAGTACCTCAGAAATAGACAATGCCATATATACAATTTGTGATTTGGGCAGCGATAACAGTTTTGAGATCACTATTCCATACTCATTTTCCACCTGGATGCGGAAAACGGATGGCCACCCAATTGGACTATTCCAAATTGAAGTGCTTAATAGGCTAACCTACAACAGCTCTAGCCCTAATGAAGTTTATTGTATAGTGCAAGGTAAAATGGGGCAAGATGCCAGGTTTTTCTGTCCAACTGGTTCTGTAGTGACTTTCCAAAATTCATGGGGTTCACAAATGGATTTGACTGATCCACTATGTCTAGAAGATTCT---GCAGAGGAATGTAAACAGACCATATCACCAAATGAACTGGGCTTAACGTCAGCTCAAGATGATGGACCATTGGGCGATAACAAGCCAAATTATTTCCTAAATTTCAAGTCCATGAATGTTGACATTTTCACTGTTTCTCACACTAGAGTAGATAACTTATTTGGAAGAGCTTGGTTTTTCCAGGAACATACTTTTACCGATGAGGGGCAGTGGAGAGATTATTTAGAGTTTCCAAAACAAGGCCATGGCTCGCTATCCTTGCTATTTGCTTATTTCACAGGTGAATTGAATATCCATGTTTTGTTCCTAGCCGAGAGGGGATTCCTTAGAGTAGCACATACTTACGACACATCAGAGAACAGGGTCACCTTCTTGTCATCCAATGGTGTCATTACAATACCAGCAGGAGAACAAATGACGTTGTCTGCACCTTATTACTCAAACAAACCCCTCAGAACTGTAAGGGATAGCAATAGCCTTGGATATCTGATGTGTAAACCATTTCTCACTGGGACAACAACAGGGAAAATAGAAGTTTATCTTAGTTTGAGATGCCCAAACTTCTTCTTCCCTCTTCCTGCACCTAAAGTTACAGC
		</sequence>
		<sequence>
			<taxon idref="HPeV1/EU024634/BNI-R21/2003"/>
			ATGGAGACAATTAAGAACATTGCGGACATGGCAACTGGAGTAATCAATTCAGTTGATTCAACTATCAACGCAGTTAATGAGAAGGTAGAAAATGTAGGTAATGAAATTGGAGGTAATTTACTAACTAAGGTTGCAGATGACGCATCTAACGTACTCGGACCAAATTGTTATGCTACAACAGCTGAACCTGAGAACAAAGATGTAGTTCAGGCAACCACAACTGTCAACACA---ACTAATTTGACACAACATCCCTCAGCACCAACAATGCCCTTCACCCCTGATTTCTCTAATGTTGACACATTTCACTCAATGGCATATGATATCACCACTGGGGAGAAAAACCCTAGCAAATTGGTTAGATTGGAAACTCATGTGTGGACACCAACCTGGGCAAGAGGACATCAGATAACCCATGTGGAATTACCAAAAGTCTTTTGGGACAAAAACAGTAAGCCAGCCTATGGTCAATCAAGATACTTTGCGGCAGTACGGTGTGGTTTCCATTTTCAAGTACAAGTGAATGTTAATCAAGGGACAGCTGGTAGTGCACTGGTGGTGTACGAGCCCAAACCTGTTGTAACATATGACTCAAAATTAGAATTTGGAGCATTTACTAATCTGCCACATGTGTTGATGAATTTAGCCGAAACCACACAGGCTGATTTATGTATCCCCTATGTTGCTGACACAAACTACGTTAAGACAGATTCGTCAGACTTAGGGCAACTAAAAGTCTATGTTTGGACACCTTTATCCATACCTTCAGGTTCCGCCACACAAGTAGATTTGACCATATTGGGTAGTTTATTGCAATTGGACTTCCAAAATCCTAGGGTATTTGGTCAGGACGTTGGCATTTATGACAATGCACCA------------ACACGGAAACAAAATATCAAAAAGATTCTTACAATGAGTACCAAATACAAGTGGACTAGACAAAAAATTGACATTGCAGAAGGACCAGGTTCTATGAACATGGCAAATGTGTTGAGCACTACTGCAGCGCAATCAATTGCTTTGGTTGGGGAAAGAGCATTCTATGACCCAAGAACAGCAGGCAGTAAGAGTAGGTTTGATGACCTGGTAAAAATATCTCAGCTTTTCTCTGTGATGAGTGACTCTACAACCCCTTCAGCCAACCATGGAATAGATGCAAAAGGTTATTTCAAGTGGTCGTCCACAACTGCACCACAATCTGTAGTGCATAGGAATATTGTTTACTTAAAATTGTTTCCAAACTTGAATGTTTTTGTCAACAGTTACTCATATTTTAGAGGCTCAGTAGTGCTGCGGTTGAGTGTATATGCCAGCACTTTCAATAGAGGCCGTCTACGGATGGGCTTCTTTCCAAATGCTACTAAGGACAGCACTTCAGAAATTGACAATGCTATATACACAATTTGTGACTTGGGTAGTGACAACAGTTTTGAAATCACTATTCCATACTCATTTTCCACTTGGATGCGGAAAACGGATGGTCACCCAATCGGACTATTTCAAATTGAAGTGCTTAATAGGTTAACCTACAATAGCTCCAGCCCCAATGAGTGTTATTGTATTGTGCAAGGTAAAATGGGGCAAGATGCCAGGTTCTTCTGTCCAACTGGTTCCGTAGTGACTTTCCAAAACTCATGGGGTTCACAAATGGATTTGACCGATCCATTATGTTTAGAAGAATCT---GCAGAAGAATGTAAACAGACCATATCACCAAATGAATTGGGATTAACATCAGCTCAGGATGATGGACCATTGGGCGATAACAAGCCAAATTATTTCCTAAATTTCAAGTCTATGAATGTGGACATTTTCACTGTTTCCCACACTAAGGTGGACAACTTATTTGGAAGAGCATGGTTCTACCAGGAACACACTTTCACAGATGAAGGACAGTGGAGAGTTAATTTGGAGTTCCCAAAACAAGGTCATGGTTCACTTTCTCTGCTATTTGCTTATTTCACGGGTGAATTAAACATCCATGTCTTGTTCCTAGCTGAAAAAGGATTTCTTAGGGTAGCTCATACATACGACACATCCGAAAATAGAGTTAACTTCTTGTCATCTAATGGTGTTATCACAATCCCGGCGGGAGAACAAATGACTTTATCTGCACCTTACTACTCAAATAAACCCCTTAGGACAGTTAGGGATAGCAATAGTCTTGGGTATCTGATGTGCAAACCATTCCTCACTGGTACAACAACAGGGAAAATAGAGGTCTACCTTAGCCTGAGATGTCCAAATTTCTTCTTTCCTCTCCCCGCGCCTAAAGTGACAAC
		</sequence>
		<sequence>
			<taxon idref="HPeV1/EU024633/BNI-R15/2003 "/>
			ATGGAGACAATTAAGAGTATTGCAGATATGGCAACCGGAGTGGTCAGTTCAGTTGATTCCACTATCAATGCAGTTAACGAGAGAGTGGAAAATGTGGGTAATGAAATTGGAGGTAATTTATTAACCAAAGTTGCAGATGATGCTTCCAATGTGCTCGGGCCAAATTGCTATGCTACAACAGCTGAACCAGAGAACAAAGATGTAGTACAGGCAACCACAACTGTTAACACG---ACCAACCTGACACAACATCCCTCAGCACCAACAATGCCCTTCACTCCTGATTTCTCCAATGTTGACACATTCCACTCAATGGCATATGATATTACCACTGGGGAGAAAAATCCTAGCAAATTGGTTAGATTGGAGACACATGAGTGGATACCAACCTGGGCTAGAGGACATCAGATAACCCATGTGGAATTACCAAAAGTCTTTTGGGACAAAAACAGCAAGCCAGCTTATGGCCAATCAAGATACTTTGCAGCAGTACGGTGTGGTTTTCACTTTCAAGTGCAAGTGAATGTTAATCAAGGAACAGCTGGTAGTGCATTGGTGGTGTATGAACCCAAACCTGTTGTGACATATGACTCAAAGTTAGAATTTGGAGCATTCACCAATTTACCACATGTGTTGATGAATTTGGCTGAGACCACACAGGCTGATTTATGTATCCCCTATGTTGCTGACACAAACTATGTTAAAACAGATTCGTCAGACTTAGGGCAACTAAAAGTCTATGTTTGGACACCTTTATCCATACCTTCAGGTTCTGCTACACAAGTTGATGTAACCATATTGGGTAGCTTATTGCAATTGGACTTCCAAAACCCTAGGGTATTCGGCCAAGACGTTGGTATTTATGACAATGCACCA------------ACGCGGAAGCAAAATCTAAAAAAGATTCTTACAATGAGCACTAAATACAAATGGACCAGGGGAAAAATTGACATTGCAGAAGGGCCAGGTTCTATGAACATGGCGAACGTATTGAGTACCACTGCAGCGCAATCAATCGCCTTGGTTGGAGAAAGAGCATTTTATGACCCAAGAACAGCAGGAAGCAAGAGTAGGTTTGATGATTTAGTGAAAATATCTCAACTTTTTTCTGTGATGAGTGACTCCACCACCCCTTCAGCCAACCACGGTATAGATGCAAAAGGCTATTTTACGTGGTCATCCACAACAGCACCACAGTCTGTAGTGCATAGGAACATTGTTTACCTAAAATTATTTCCCAACTTGAATGTTTTTGTCAACAGCTACTCATATTTTAGAGGTTCAATAGTGCTGAGGTTGAGCGTATATGCCAGCACTTTCAATAGAGGTCGTCTACGGATGGGCTTCTTTCCAAATGCTACTGAGGACAGCACTTCAGAAATAGATAATGCTATATACACAATTTGTGATTTGGGCAGTGATAACAGTTTTGAAATTACTATTCCATATTCGTTTTCCACCTGGATGCGGAAAACGGATGGCCACCCAATTGGATTATTTCAAATTGAAGTGCTCAACAGGTTAACTTACAACAGCTCCAGCCCTAATGAAGTTTATTGTATTGTGCAAGGTAAAATGGGGCAAGATGCCAGGTTCTTCTGTCCAACCGGTTCTGTAGTAACTTTCCAAAATTCATGGGGTTCACAAATGGATTTGACTGACCCATTATGTCTAGAAGAATCT---GCAGAGGAATGCAAACAGACCATATCCCCAAATGAATTAGGCTTAACATCAGCTCAGGATGATGGACCATTGGGCGATAACAAGCCAAATTATTTCCTAAATTTTAAGTCCATGAATGTGGATATCTTCACTGTTTCCCACACTAAGATAGACAACCTATTTGGAAGAGCCTGGTTTTACCAGGAACACACTTTCACCGATGAAGGGCAGTGGAGAGTTAGTTTAGAGTTCCCGAAACAAGGCCATGGTTCGCTTTCATTGTTATTCGCTTACTTCACAGGTGAATTAAATATTCATGTTCTGTTTCTAGCTGAAAAGGGATTTCTTAGAGTAGCCCACACCTATGACACATCAGCAAACAGAGTTGACTTCCTGTCATCCAATGGTGTCATCACAATCCCAGCTGGAGAACAAATGACATTATCTGCACCCTACTACTCAAATAAACCCCTCAGAACAGTCAGAGACAACAATAGTCTTGGGTATCTAATGTGTAAACCATTCCTCACTGGAACGACAACAGGGAAGATAGAGGTTTATCTTAGTTTGAGATGTCCAAATTTCTTCTTTCCTCTCCCCGCACCTAAGGTTTCAAC
		</sequence>
		<sequence>
			<taxon idref="HPeV1/EU024632/BNI-R09/2003 "/>
			ATGGAGACAATCAAGAGTATTGCAGATATGGCGACTGGAGTGGTTAGTTCAGTTGATTCCACTATCAATGCAGTTAATGAGAGAGTGGAAAATATAGGAAAAGAAATTGGAGGTAGTTTATTAACCAAAGTTGCAGATGATGCTTCTAATGTGCTCGGACCAAATTGCTATGCTACAACAGCTGAACCAGAAAATAAGGATGTAGTACAGGCAACCACAACTGTCAATACA---ACCAACCTGACACAACATCCCTCAGCACCAACAATGCCCTTCACTCCTGATTTCTCCAATGTTGACACATTCCACTCAATGGCATATGATATCACCACTGGGGAGAAAAATCCTAGCAAGTTGGTTAGATTGGAGACACATGTGTGGACACCAACTTGGGCCAGAGGACATCAGATAACCCATGTAGAATTACCAAAAGTCTTTTGGGACAAAAACAGCAAGCCAGCCTATGGCCAATCAAGATACTTTGCAGCAGTGCGGTGTGGTTTTCACTTTCAAGTGCAAGTGAATGTTAATCAAGGAACAGCTGGTAGTGCATTGGTGGTGTATGAACCCAAACCTGTTGTGACATATGACTCAAAGCTAGAATTTGGAGCATTTACCAATCTACCACATGTGTTGATGAATTTGGCTGAGACCACACAGGCTGATTTGTGTATCCCCTATGTTGCTGACACAAACTATGTTAAAACAGATTCGTCAGACTTAGGGCAACTAAAAGTCTATGTTTGGACACCTTTATCCATACCTTCAGGTTCTGCTACACAAGTTGATGTAACCATATTGGGTAGCTTACTGCAATTGGACTTCCAAAATCCTAGGGTATTCGGCCAGGACGTTGGTATTTATGACAATGCACCA------------ACACGGAAGCAAAATCTAAAAAAGATTCTTACAATGAGCACTAAATACAAGTGGACTAGGGGAAAAATTGACATTGCAGAAGGGCCAGGTTCTATGAACATGGCGAACGTGTTGAGTACCACTGCAGCGCAATCAATTGCTTTGGTTGGAGAAAGGGCATTCTATGACCCAAGAACAGCAGGAAGCAAGAGTAGGTTTGATGATTTAGTAAAAATATCTCAACTTTTTTCTGTGATGGGTGACTCCACAACCCCTTCAGCCAATCATGGTATAGATGCAAAAGGCTATTTTACATGGTCATCCACAACAGCACCACAGTCTGTAGTGCATAGGAATATTGTTTATCTAAAATTGTTTCCCAATTTGAATGTATTTGTCAACAGCTACTCATATTTTAGAGGTTCAATAGTGCTGAGGTTAAGCGTGTATGCCAGCACTTTTAATAGAGGTCGTCTACGGATGGGCTTCTTTCCAAATGCCACAGAGGACAGTACTTCAGAAATAGATAATGCTATATACACAATTTGTGATTTAGGCAGTGATAATAGTTTTGAAATTACTATTCCATACTCGTTCTCCACCTGGATGCGGAAAACGGATGGCCACCCAATTGGATTATTTCAAATTGAAGTACTCAATAGGTTAACTTACAACAGCTCCAGCCCTAATGAAGTTTATTGTATTGTGCAAGGTAAAATGGGGCAGGATGCTAGGTTCTTTTGTCCAACCGGCTCTGTAGTAACTTTCCAAAATTCATGGGGTTCACAGATGGATTTGACTGATCCATTATGTCTAGAAGAATCT---GCAGAGGAATGCAAACAGACCATATCACCAAATGAATTGGGCTTAACATCAGCTCAGGATGATGGACCATTGGGCGATAACAAGCCAAATTATTTCCTAAATTTCAAGTCCATGAATGTGGATATCTTCACTGTTTCTCACACTAAGGTAGACAACCTATTTGGAAGAGCTTGGTTTTACCAGGAACACACTTTCACTGATGAAGGGCAGTGGAGAGTTAGTTTAGAGTTCCCGAAACAAGGACATGGTTCGCTTTCGTTGTTATTTGCTTACTTTACAGGTGAACTAAATATTCATGTTCTGTTTCTAGCTGAAAAGGGATTTCTTAGAGTAGCCCACACCTATGACACATCAGAAAACAGAGTTAACTTCCTGTCATCCAATGGCGTCATTACAATCCCAGCTGGAGAACAAATGACATTATCTGCACCCTACTACTCAAATAAACCCCTCAGAACAGTCAGAGACAATAATAGTCTTGGGTACCTAATGTGTAAACCATTCCTCACTGGAACGACAACAGGGAAGATAGAGGTTTATCTTAGTTTGAGATGTCCAAATTTCTTCTTTCCTCTTCCCGCACCTAAGGTCTCAAC
		</sequence>
		<sequence>
			<taxon idref="HPeV1/EU024630/BNI-90/2003 "/>
			ATGGAGACAATTAAAAGTATTGCAGATATGGCGACTGGAGTAGTCAGTTCAGTTGATTCAACCATCAATGCAGTCAATGAAAAAGTGGAAAATGTAGGCAATGAAATGGGGGGAAACCTATTAACCAAAGTTGCAGATGACGCATCTAATGTGCTCGGACCAAATTGTTATGCTACAACAGCTGAACCAGAGAACAAAGATGTAGTGCAGGCAACCACAACCGTTAATACG---ACCAATTTGACACAACATCCCTCAGCGCCAACAATGCCCTTCACCCCTGATTTCTCCAATGTTGACACATTTCACTCAATGGCATATGATATCACCACAGGGGAGAAAAATCCTAGCAAATTGGTTAGATTAGAGACTCATGAGTGGACACCAACCTGGGCTAGAGGACACCAAATAACCCACGTGGAATTACCAAAAGTCTTTTGGGATAAGAACAGTAAACCAGCTTATGGCCAGTCAAGGTATTTCGCAGCAGTACGGTGTGGTTTCCACTTCCAGGTACAAGTGAATGTCAACCAAGGAACAGCTGGTAGTGCATTGGTGGTGTATGAACCCAAACCTGTTGTGACGTATGACTCAAAGTTGGAATTTGGAGCATTTACCAATCTTCCACATGTGTTGATGAATTTGGCTGAAACCACACAGGCTGACTTGTGCATCCCCTACGTTGCTGACACAAACTATGTTAAAACAGATTCGTCAGACTTAGGGCAACTAAAAGTCTATGTTTGGACACCTTTGTCCATACCTTCAGGTTCTGCTACGCAAGTTGATGTAACCATACTGGGTAGCTTATTGCAATTGGATTTTCAAAATCCTAGGGTATTTGGTCAGGATGTTGGTATTTATGATAATGCACCA------------ACACGGAAACAAAATCTCAAGAAGATCCTTACAATGAGCACTAAATACAAGTGGACTAGACAAAAAATTGACATTGCTGAAGGACCAGGTTCTATGAACATGGCAAATGTATTGAGCACCACTGCAGCCCAATCAATTGCTTTGGTTGGAGAAAGAGCTTTCTATGACCCAAGGACAGCAGGAAGTAAGAGTAGGTTTGATGACTTAGTAAAAATATCTCAATTATTTTCTGTAATGAGTGACTCTACAACCCCCTCAGCTAACCATGGTATAGATGCAAAAGGTTATTTCAAGTGGTCATCCACGACTGCACCACAATCTGTAGTGCACAGGAATATTGTTTATTTAAAATTATTCCCAAACTTGAATGTTTTTGTCAACAGTTACTCATATTTTAGAGGTTCAATAGTGCTGAGATTGAGTGTGTATGCCAGCACTTTCAACAGAGGCCGTCTACGGATGGGTTTTTTTCCAAATGCCACCGAAGACAGTACTTCAGAAATAGATAATGCCATATATACAATTTGTGATTTGGGTAGTGATAACAGCTTTGAAATCACTATTCCATACTCATTTTCCACCTGGATGCGGAAAACAGATGGCCACCCGATTGGGTTATTCCAAATAGAAGTACTTAACAGGCTAACCTATAACAGCTCCAGCCCTAATGAAGTCTATTGTATTGTGCAAGGTAAAATGGGGCAAGATGCGAGGTTCTTTTGTCCAACTGGTTCTGTAGTGACTTTTCAAAATTCATGGGGCTCACAGATGGATTTAACCGACCCATTGTGTCTAGAAGAATCT---GCAGAGGAATGTAAACAGACTATATCACCTAACGAACTGGGCTTAACGTCAGCTCAGGATGACGGACCATTGGGTGATAACAAGCCAAATTATTTCCTAAATTTCAAATCTATGAATGTAGACATTTTTACTGTTTCCCACACTAAGGTAGATAACTTATTTGGAAGAGCTTGGTTTTATCAGGAACACACTTTTACCAATGAGGGACAGTGGAGAGTTAATTTAGAGTTTCCAAAACAAGGCCATGGTTCACTTTCTTTGCTATTCGCTTATTTTACAGGTGAACTAAATATCCATGTTTTGTTCCTAGCTGAAAAAGGATTCCTTAGAGTAGCTCATACCTATGACACATCAGAAAACAGGGCTACCTTCTTGTCATCCAACGGTGTTATCACAATCCCAGCAGGAGAGCAAATGACACTATCTGCACCCTACTACTCAAATAAACCCCTCAGAACAGTTAGGGACAGTAATAGCCTTGGGTATTTAATGTGTAAACCATTCCTCACTGGAACAACAACAGGGAAGATAGAGGTCTATCTTAGTTTAAGATGCCCAAATTTCTTTTTTCCTCTCCCTGCGCCTAAAGTCACAAC
		</sequence>
		<sequence>
			<taxon idref="HPeV1/EF051629/BNI-788st/2004"/>
			ATGGAGACAATTAAGAGTATTGCAGATATGGCGACCGGAGTGGTCAGTTCAGTTGATTCCACTATCAATGCAGTTAATGAGAGAGTGGAAAATGTAGGTAATGAAATTGGAGGTAATTTATTAACCAAAGTTGCAGATGATGCTTCTAATGTGCTCGGGCCAAATTGCTATGCTACAACAGCTGAACCAGAGAACAAAGATGTGGTACAGGCAACCACAACTGTTAACACG---ACCAACCTGACACAACATCCCTCAGCACCAACAATGCCCTTCACTCCTGATTTCTCCAATGTTGACACATTCCACTCAATGGCATATGATATCACCACCGGGGAGAAAAATCCTAGTAAATTGGTTAGATTGGAGACACATGAGTGGACACCAACCTGGGCTAGAGGACATCAGATAACTCATGTGGAATTACCAAAAGTCTTTTGGGATAAAAACAGCAAGCCAGCCTATGGCCAATCAAGATACTTCGCAGCAGTACGGTGTGGTTTTCACTTTCAAGTGCAGGTGAATGTTAATCAAGGAACAGCTGGTAGTGCATTGGTGGTGTATGAACCCAAACCCGTTGTGACATATGATTCAAAGTTAGAATTTGGAGCATTTACCAATCTACCACATGTGTTGATGAATTTGGCTGAGACCACACAGGCTGATTTATGTATCCCCTATGTTGCTGACACAAACTATGTTAAAACAGATTCGTCAGACTTAGGGCAACTAAAAGTCTATGTTTGGACACCTTTGTCCATACCTTCAGGTTCTGCTACACAAGTTGATGTAACCATATTGGGTAGCTTATTGCAATTGGACTTCCAAAATCCTAGGGTATTCGGCCAGGACGTTGGTATTTATGACAATGCACCA------------ACGCGGAAGCAAAATCTAAAAAAAATTCTTACAATGAGCACTAAATACAAGTGGACTAGGGGGAAAATTGACATTGCAGAAGGGCCAGGTTCTATGAACATGGCGAACGTGTTAAGTACCACTGCAGCGCAATCGATTGCTTTGGTTGGAGAAAGGGCATTCTATGACCCAAGAACAGCAGGAAGCAAGAGTAGGTTTGATGATTTAGTAAAAATATCTCAACTTTTTTCTGTGATGAGTGACTCAACAACCCCTTCAGCCAACCATGGTATAGATGCAAAAGGCTATTTTACGTGGTCATCCACAACAGCACCACAGTCTGTAGTGCATAGGAATATTGTTTATCTAAAATTGTTTCCCAACTTGAATGTTTTTGTCAACAGCTACTCATATTTTAGAGGTTCAATAGTGCTGAGGTTGAGCGTATATGCCAGCACTTTCAATAGAGGTCGTCTACGGATGGGCTTCTTTCCAAATGCTACAGAGGACAGTACTTCCGAAATAGATAATGCTATATATACAATTTGTGATTTGGGCAGTGACAACAGTTTTGAAATTACTATTCCATACTCGTTTTCCACCTGGATGCGGAAAACGGATGGCCACCCAATTGGATTATTTCAAATTGAGGTACTTAACAGATTAACTTACAACAGCTCCAGCCCTAATGAAGTTTATTGTATTGTGCAAGGCAAAATGGGGCAAGATGCCAGGTTCTTCTGTCCAACCGGCTCTGTAGTAACCTTCCAAAATTCATGGGGTTCACAAATGGATTTGACTGATCCATTATGTCTAGAAGAATCT---GCAGAGGAATGCAAACAGACCATATCGCCAAATGAGTTGGGCTTAACTTCAGCTCAGGATGATGGACCATTGGGTGATAACAAGCCAAATTATTTCCTAAATTTCAAGTCCATGAATGTGGATATCTTCACTGTTTCCCACACAAAGGTAGATAACCTATTTGGAAGAGCTTGGTTTTACAAGGAACACACTTTCACCAACGAAGGGCAGTGGAGAATTAATTTAGAGTTCCCGAAACAAGGCCATGGTTCGCTTTCATTGTTATTCGCTTACTTCACAGGTGAACTAAATATCCATGTTCTGTTCCTAGCTGAAAGGGGATTTCTCAGAGTAGCCCACACCTATGACACATCAGAAAACAGAGTTAACTTTCTGTCATCCAATGGCGTCATCACAATCCCAGCTGGGGAACAAATGACATTATCTGCACCCTACTACTCAAATAAACCCCTCAGAACAGTCAGAGATAACAATAGTCTTGGGTATCTAATGTGTAAACCATTCCTCACTGGAACGACAACAGGGAAGATAGAGGTTTATCTTAGTTTGAGATGTCCAAATTTTTTCTTTCCTCTTCCCGCACCTAAGGTTTCAAC
		</sequence>
		<sequence>
			<taxon idref="HPeV2/NC_001897/Gregory/1956"/>
			ATGGAGACAATCAAGAGCATTGCAGATATGGCGACCGGTGTAACTAAAACCATTGATGCCACAATCAATTCTGTTAATGAGATCATCACTAACACAGATAATGCTTCAGGTGGAGATATATTGACTAAAGTTGCTGATGATGCTTCAAATATTTTAGGGCCCAACTGTTATGCGACAACATCTGAGCCAGAAAACAAGGATGTGGTGCAAGCAACCACCACTGTGAACACC---ACTAATCTGACACAGCACCCATCAGCACCAACGTTACCATTTACACCAGACTTTTCGAATGTTGACACGTTTCATTCAATGGCTTATGATACTACAACTGGTAGTAAGAACCCTAATAAGTTAGTTAGGTTAACGACACATGCTTGGGCTAGTACCCTACAGAGGGGTCATCAGATTGATCATGTTAATCTACCAGTTGACTTCTGGGATGAACAGAGGAAACCAGCTTATGGCCATGCTAAATATTTTGCAGCTGTTCGGTGTGGATTTCATTTTCAAGTACAGGTCAATGTGAATCAGGGAACTGCTGGGAGTGCTTTGGTAGTGTATGAACCAAAGCCAGTAGTTGATTATGATAAGGATTTGGAATTTGGAGCATTTACCAATTTACCACATGTGTTAATGAACTTGGCCGAGACTACCCAGGCCGACTTATGTATCCCCTATGTTGCAGATACAAACTATGTGAAGACTGATTCATCTGACTTAGGGCAATTGAAAGTTTATGTGTGGACTCCCCTTAGCATTCCATCAGGCTCATCTAACCAAGTGGACGTGACTATATTGGGTAGCTTATTACAATTGGATTTCCAAAACCCAAGGGTGTATGGGCAAAATGTTGACATTTACGATACAGCACCC------TCTAAACCAATTCCATTGAGGAAGACTAAATATTTGACTATGAGCACAAAATACAAATGGACAAGAAATAAAGTAGACATAGCTGAAGGTCCAGGTTCAATGAACATGGCAAATGTACTTAGTACGACAGCAGCACAATCAGTAGCATTGGTTGGGGAGAGGGCTTTTTATGATCCCAGGACTGCTGGTAGCAAATCTAGATTTGATGACTTAGTAAAAATCTCACAGTTGTTTTCAGTTATGGCAGATTCCACCACTCCATCTGCCAATCATGGAATAGACCAAAAGGGTTATTTCAAATGGTCTGCCAATTCTGATCCACAGGCAATAGTGCATAGAAACTTAGTTCATTTAAATCTATTTCCAAATTTGAAGGTCTTTGAAAACAGTTATTCATACTTCAGAGGTTCTCTTATAATCAGGTTAAGTGTTTATGCTAGTACATTCAACAGAGGCCGTTTGAAT---GGGTTCTTTCCAAATTCCAGTACAGATGAAACTTCTGAAATTGATAATGCCATCTACACCATATGTGATATTGGATCTGACAATAGTTTTGAGATTACTATCCCTTATTCATTTTCCACTTGGATGAGGAAGACACATGGTAAACCTATTGGCCTATTCCAGATTGAAGTCCTAAATAGGTTAACATACAATTACTCCAGTCCAAATGAGGTATACTGCATAGTGCAAGGTAAAATGGGACAAGACGCCAAATTTTTCTGCCCCACTGGGTCTTTAGTAACTTTCCAGAATTCATGGGGTTCCCAAATGGACTTGACTGACCCGCTTTGCATAGAAGATTCA---GTAGAAGATTGTAAGCAAACCATTACACCAACAGAATTGGGACTAACCTCAGCACAAGATGATGGCCCTTTAGGAAATGACAAACCAAATTATTTTCTTAACTTTAAGTCTATGAATGTTGATATCTTTACTGTCAGTCACACCAAAGTAGACAATATTTTTGGACGTGCTTGGTTTGCCCATGTTCATGACTTCACTAATGATGGCCTATGGAGACAGGGATTGGAATTTCCAAAGGAAGGGCACGGTGCCCTATCACTTCTGTTTGCCTACTTTACTGGTGAATTAAACATCCATGTTCTATTTCTTAGTGATAGGGGTTTTCTCAGAGTTGGACATACATATGACACTGAGACAAACAGAACCAATTTTTTATCATCCAGTGGCATAATTACAGTACCAGCAGGAGAACAGATGACACTATCTGTCCCCTCTTATTCCAACAAGCCATTACGGACAGTTAGATCATCCAATGCTTTAGGTTATTTACTGTGTAAACCATTGCTAACTGGTACCAGCTCTGGTAGAATAGAGATATTCCTTAGCTTGAGATGTCCAAATTTCTTCTTTCCCTTACCAGCACCAAAACCAGCAAC
		</sequence>
		<sequence>
			<taxon idref="HPeV/AB112486/A942-99/1999"/>
			ATGGGGGCAATTAAGAGTATTGCAGATATGGCGACCGGAGTAGTCAGTTCAGTTGATTCAACTATCAATGCAGTTAATGAGAAGGTGGAAAACGTAGGTAATGAGATTGGAGGTAATTTACTAACCAAAGTTGCAGATGACGCATCTAATGTGCTTGGACCAAATTGTTACGCTACAACAGCTGAACCAGAAAACAAAGATGTAGTACAGGCAACTACAACTGTCAACACG---ACTAATTTGACACAACATCCCTCGGCACCAACAATGCCCTTCACTCCTGATTTCTCCAATGTCGACACATTCCACTCAATGGCATATGATATCACCACTGGGGAGAAGAACCCTAGCAAATTGGTTAGACTGGAAACTCATGAATGGACACCAATTTGGGCCAGAGGACATCAGATAACCCATGTGGAATTACCAAGAGTCTTTTGGGATAGGAACAGTAAGCCAGCCTATGGCCAATCAAGATATTTTGCAGCAGTACGGTGTGGCTTTCATTTTCAGGTGCAAGTAAATGTTAATCAAGGTACTGCAGGCAGTGCCTTGGTAGTATATGAACCTAAACCAGTTGTCACTTATGATTCAAAACTGGAATTTGGAGCCTTTACAAATCTTCCACATGTTTTGATGAATTTGGCTGAAACCACACAGGCTGACCTATGCATCCCCTATGTAGCTGACACAAACTATGTTAAAACAGATTCGTCAGACTTAGGGCAACTAAAAGTCTATGTTTGGACACCTTTGTCCATACCTTCAGGTTCTGCCACACAAGTTGATGTAACCATACTGGGTAGTTTATTGCAATTGGACTTCCAAAATCCCAGGGTATTTGGACAAGATGTTGGTATTTATGACAATGCACCA------------ACACGGAAGCAAAATCTCAAAAAGATTCTTACAATGAGCACTAAATATAAGTGGACTAGACAAAAAATTGACATTGCAGAAGGACCAGGATCCATGAATATGGCGAATGTGTTGTGCACTACTGCGGCACAATCAATCGCTTTGGTTGGAGAAAGAGCATTCTATGACCCAAGAACAGCAGGGAGTAGGAGTAGGTTTGATGACCTAGTTAAAATATCACAACTTTTTTCTGTGATGTGTGATTCTACGACCCCTTCAGCCAACCATGGTATAGATGCGAAGGGTTATTTTAAGTGGTCATCTACAACTGCACCACAATCTGTAGTGCATAGGAATATTGTTTACTTAAAATTGTTTCCTAATTTGAATGTTTTTGTTAACAGCTACTCATATTTTAGAGGCTCAATAGTGTTGAGGTTGAGTGTTTATGCCAGCACTTTCAATAGAGGCCGACTACGGATGGGCTTCTTTCCAAATGCTACCGAAGACAGCACTTCAGAAATAGATAATGCTATATATACAATTTGTGATTTGGGTAGTGATAACAGTTTTGAAATCACCATCCCATACTCATTTTCCACCTGGATGCGGAAAACAGATGGCCACCCAATTGGACTATTCCAAATTGAAGTGCTCAACAGGTTAACTTACAATAGCTCCAGCCCTAATGAAGTTTACTGTATTGTGCAAGGAAAAATGGGGCAAGATGCCAGGTTCTTCTGTCCAACTGGCTCTGTAGTGACCTTCCAAAATTCATGGGGTTCACAAATGGATTTGACAGATCCATTATGTTTAGAAGAATCT---GCAGAGGAATGTAAACAAACCATATCACCAAACGAATTGGGTTTAACGTCAGCTCAGGATGATGGACCACTGGGCGATAACAAGCCAAATTATTTCCTAAATTTTAAATCCATGAATGTGGACATTTTCACTGTTTCTCATACTAAGGTAGACAACCTATTTGGAAGAGCTTGGTTTTACCAGGAACACACTTTCACCAATGAAGGACAGTGGAGAGTTAATTTAGAGTTTCCAAAACAAGGCCATGGTTCGCTTTCCTTACTATTCGCTTATTTCACAGGTGAATTGAATATCCATGTTTTGTTCCTGGCTGGAAAGGGATTCCTTAGAGTAGCTCACACCTACGACACATCAGAAAACAGGGTTAACTTTTTGTCATCCAATGGTGTTATCACAATCCCAGCAGGAGAACAAATGACACTATCTGCACCATACTACTCAAATAAACCCCTCAGAACAGTTAGAGACAGCAATAGTCTTGGGTATCTGATGTGTAAACCATTCCTCACTGGAACAACAACAGGGAAAATAGAAGTTTATCTTAGTTTGAGGTGTCCAAATTTCTTCTTTCCTCTTCCCGCACCTAAAGTTACAAC
		</sequence>
		<sequence>
			<taxon idref="HPeV3/AB112484/A628-99/1999"/>
			ATGGAGTCTATCAAGGATTTAGTCAATGTTGCTACTGGTGCTATGGATACTCTCTCCCTGTCTAACGTGGAAACTGAAGCTAATAATATTATTTCTGGTAATGAAGTTGGTGGGGAGATAATAACTAAAGTAGCAGATGATGCTTCCAATTTACTTGGGCCAAACAGTTTTGCAACCACAGCTCAACCAGAGAACAAGGATGTAGTGCAAGCTACAACCACTGTAAACACT---ACAAATTTGACCCAACACCCATCAGCTCCAACTATTCCATTCACACCAGATTTTAGGAATGTGGACAACTTTCATTCAATGGCTTATGATATAACTACTGGAGACAAGAACCCCAGTAAGCTTATACGACTGGACACAGCTTCATGGCAGACCAGTTATTCTAGGCAGTACAAAATAACCACTGTGGAATTGCCCAAATCTTTTTGGGATGATACCAGAAAGCCCGCCTATGGCCAAGCCAAATATTTTGCTGCAGTAAGGTGTGGTTTTCATTTCCAAGTCCAGGTTAACGTCAACCAAGGAACTGCAGGAAGTGCATTGGTGGTTTATGAGCCTAAGCCGGTTATAGATTCAAGGCAATATTTGGAATTTGGTTCTTTAACCAATCTCCCCCATGTGCTGATGAATCTAGCTGAGACCACCCAGGCTGACCTATGCATCCCCTATGTTGCAGACACAAACTATGTTAAAACTGACTCGTCTGATCTAGGGCAATTGCGGGTCTATGTTTGGACACCTCTTTCAGTACCTACAGGGGCGTCTAATGAGGTTGATGTCACAGTTATGGGTAGCTTATTGCAATTGGATTTTCAAAACCCACGCCCTTATGGTGAAGATGTGGAAATTTATGATAATGGACCAAATAAGGCCAATACTAGTAAATTTAATAAGAGAAAATTTTTGACTGCTTCAACTAAATACAAGTGGACACGAACCAAAGTCGATATAGCAGAAGGGCCTGGGACCATGAACATGGCCAATGTTCTGAGCACAACAGGAGCCCAATCTGTGGCTCTAGTGGGTGAAAGAGCATTTTATGATCCTAGAACTGCAGGGAGCAAATCTAGGTTTGATGACATGATCAAAATAGCTCAATTATTCTCAGTCATGTCAGACAACACCACACCTTCAAGTAGTAGTGGTATAGATAAATATGGATACTTTGATTGGGCAGCCACAGTGGCACCACAAAATATGGTACACAGAAATGTTGTTACTCTAGACCAATTCCCAAACTTAAACCTGTTCATGAATACTTATTCCTACTTTAGGGGTTCTTTAATAATTAGACTCTCTATTTATGCTAGCACTTTCAATAGAGGGAGGCTGAGGATGGGATTTTTCCCAAACTGTACCCATGATACTCAATTGGAGTTGGATAATGCTATATATACAATCTGTGACATTGGTTCAGACAATAGTTTTGAATTGACTATACCATACTCCTTCTCCACTTGGATGAGGAAGACACATGGCCACCAATTGGGTTTATTTCAAGTTGAAGTCCTAAACCGTTTAACCTACAACAGTTCTAGTCCAAATAAGGTGCATTGTATAGTACAGGGAAGGCTGGGTGATGATGCCAAGTTTTTCTGCCCCACTGGTTCTCTGGTCTCCTTCCAAAATTCGTGGGGTTCACAAATGGACCTTACAGATCCATTGTGTATTGAGGACAAC---ATGGAAAATTGTAAACAGTCCATATCACCAAATGAATTGGGTTTGACTTCAGCTCAAGATGATGGGCCTTTGGGTAATGAGAAACCAAATTATTTTTTAAACTTCAGAACTATGAATGTTGACATTTTTACAGTAAGTCATACCAAAGTTGACAACATCTTTGGTAGAGCTTGGTATGTGACGTCTCATGTCTTTAATAATGGAGATACCTGGAGGCAGAAATTAACATTTCCAAAAGAGGGTCATGGTATGTTATCACAGTTTTTTGCTTATTTTACAGGAGAAATAAATGTTCATATCCTATATATGGCAGAGCAGGGGTTCCTTAGAGTGGCTCATACATATGACACTGAAGATAATAGGAAAACTTTCTTGTCTTCAAATGGGGTAATAACTATCCCTGCTGGTGAGCAGATGACACTCTCAGTACCTTTTTATTCAAACAAGCCTCTGAGGACAGTGCGCCATGATTCAGCATTAGGGTTTCTTATGTGTAGACCATTGATGCACGGGACTACACGAACTACTGCAGAAGTTTATGTTAGTTTAAGGTGCCCCAATTTCTTTTTCCCTGTACCAGCTCCTAAACCAACTGG
		</sequence>
		<sequence>
			<taxon idref="HPeV3/AB112482/A317-99/1999"/>
			ATGGAGTCTATCAAGGATTTAGTCAATGTTGCTACTGGTGCTATGGATACTCTCTCCCTGCCTAACGTGGAAACTGAAGCTAATAATATTATTTCTGGTAATGAAGTTGGTGGGGAGATAATAACTAAAGTAGCAGATGATGCCTCCAATTTACTTGGGCCAAACAGTTTTGCAACCACAGCTCAACCAGAGAACAAGGATGTAGTGCAAGCTACAACCACTGTAAACACT---ACAAATTTGACCCAACACCCATCAGCTCCAACTATCCCATTCACACCAGATTTTAGAAATGTGGACAACTTTCATTCAATGGCTTATGATATAACTACTGGAGACAAGAACCCCAGTAAGCTTATACGGCTGGACACAGCTTCATGGCAGACCAGTTATTCTAGGCAGTACAAAATAACCACTGTGGGATTGCCCAAATCTTTTTGGGATGATACCAGAAAGCCCGCCTATGGCCAAGCCAAATATTTTGCTGCAGTAAGGTGTGGTTTTCATTTCCAAGTCCAGGTTAACGTCAACCAAGGAACTGCAGGAAGTGCATTGGTGGTTTATGAGCCTAAGCCGGTTATAGATTCAAGGCAATATTTGGAATTTGGTTCTTTAACCAATCTCCCCCATGTGCTGATGAATCTAGCTGAGACCACCCAGGCTGACCTATGCATCCCCTATGTTGCAGACACAAACTATGTTAAAACTGATTCGTCTGATCTAGGGCAATTGCGGGTCTATGTTTGGGCACCTCTTTCAGTACCTACAGGGGCATCTAATGAGGTTGATGTCACAGTTATGGGTAGCTTATTGCAATTGGATTTTCAAAACCCACGCCCTTATGGTGAAGATGTGGAAATTTATGATAATGGACCAAATAAGGCCAATGCTAGTAAATTTAATAAGAGAAAATTTTTGACTGCTTCAACTAAATGCAAGTGGACACGAACCAAAGTCGATATAGCAGAAGGGCCTGGGACCATGAACATGGCCAATGTTCTGAGCACAACAGGGGCCCAATCTGTGGCTCTAGTGGGTGAAAGAGCATTTTATGATCCTAGAACTGCAGGGAGCAAATCTAGGTTTGATGACATGATCAAAATAGCTCAATTATTCTCAGTCATGTCAGACAACACCACACCTTCAAGTAGTAGTGGTATAGACAAATATGGATACTTTTATTGGGCAGCCACAGTGGCACCACAAAATATGGTGCACAGAAATGTTGTTACACTAGACCAATTTCCAAACTTGAATCTGTTTATGAATACTTATTCCTACTTTAGGGGTTCTTTAATAATTAGACTCTCTATTTATGCTAGCACTTTCAATAGAGGGAGGCTGAGGATGGGATTTTTCCCAAACTGTACCCATGATACTCAATTGGAGTTGGATAATGCTATATATACAATCTGTGACATTGGTTCAGACAATAGTTTTGAATTGACTATACCATACTCCTTCTCCACTTGGATGAGGAAGACACATGGCCACCAATTGGGTTTATTTCAAGTTGAAGTCCTAAACCGTTTAACCTACAACAGTTCTAGTCCAAATAAGGTGCATTGTATAGTACAGGGAAGGCTGGGTGATGATGCCAAGTTTTTCTGCCCCACTGGTTCTCTGGTCTCCTTCCAAAATTCGTGGGGTTCACAAATGGACCTTACAGATCCATTGTGTATTGAGGACAAC---ATGGAAAATTGTAAACAGTCCATATCACCAAATGAATTGGGTTTGACTTCAGCTCAAGATGATGGGCCTTTGGGTAATGAGAAACCAAATTATTTTTTAAACTTCAGAACTATGAATGTTGACATTTTTACAGTAAGTCATACCAAAGTTGACAACATCTTTGGTAGAGCTTGGTATGTGACGTCTCATGACTTTAATAATGGAGATACCTGGAGGCAGAAATTAACATTTCCAAAAGAGGGTCATGGTATGTTATCACAGTTTTTTGCTTATTTTACAGGAGAAATAAATATTCATATCCTATATATGGCAGAGCAGGGGTTCCTTAGAGTGGCTCATACATATGACACTGAAGATAATAGGAAAACTTTCTTGTCTTCAAATGGGGTAATAACTATCCCTGCTGGTGAGCAGATGACACTCTCAGTACCTTTTTATTCAAACAAGCCTCTGAGGACAGTGCGCCATGATTCAGCATTAGGTTTTCTTATGTGTAGACCATTGATGCACGGGACTACACGAACTACTGCAGAAGTTTATGTTAGTTTAAGGTGCCCCAATTTCTTTTTCCCTGTACCAGCTCCTAAACCAACTGG
		</sequence>
		<sequence>
			<taxon idref="HPeV3/AB084913/A308_99/1999"/>
			ATGGAGTCTATCAAGGATTTAGTCAATGTTGCTACTGGTGCTATGGATACTCTCTCCCTGTCTAACGTGGAAACTGAAGTTAATAATATTATTTCTGGTAATGAAGTTGGTGGGGAGATAATAACTAAAGTAGCAGATGATGCCTCCAATTTACTTGGGCCAAACAGTTTTGCAACCACAGCTCAACCAGAGAACAAGGATGTAGTGCAAGCTACAACCACTGTAAACACT---ACAAATTTGACCCAACACCCATCAGCTCCAACTATCCCATTCACACCAGATTTTAAAAATGTGGACAACTTTCATTCAATGGCTTATGATATAACTACTGGAGACAAGAACCCCAGTAAGCTTATACGACTGGACACAGCTTCATGGCAGACCAGTTATTCTAGGCAGTACGAAATAACCACTGTGGAATTGCCCAAATCTTTTTGGGATGATACCAGAAAGCCCGCCTATGGCCAAGCCAAATATTTTGCTGCAGTAAGGTGTGGTTTTCATTTCCAAGTCCAGGTTAACGTCAACCAAGGAACTGCAGGAAGTGCATTGGTGGTTTATGAGCCTAAGCCGGTTATAGATTCAAGGCAATATTTGGAATTTGGTTCTTTAACCAATCTCCCCCATGTGCTGATGAATCTAGCTGAGACCACCCAGGCTGACCTATGCATCCCCTATGTTGCAGACACAAACTATGTTAAAACTGATTCGTCTGATCTAGGGCAATTGCGGGTCTATGTTTGGACACCTCTTTCAGTACCTACAGGGGCATCTAATGAGGTTGATGTCACAGTTATGGGTAGCTTATTGCAATTGGATTTTCAAAACCCACGCCCTTATGGTGAAGATGTGGATATTTATGATAATGGACCAAATAAGGCCAATGTTAGTAAATTTAATAAGAGAAAATTTTTGACTGCTTCAACTAAATACAAGTGGACACGAACCAAAGTCGATATAGCAGAAGGGCCTGGGACCATGAACATGGCCAATGTTCTGAGCACAACAGGGGCCCAATCTGTGGCTCTAGTGGGTGAAAGAGCATTTTATGATCCTAGAACTGCAGGGAGCAAATCTAGGTTTGATGACATGATCAAAATAGCTCAATTATTCTCAGTCATGTCAGACAACACCACACCTTCAAGTAGTAGTGGTATAGACAAATATGGATACTTTGATTGGGCAGCCACAGTGGCACCACAAAATATGGTGCACAGAATTGTTGTTAATCTAGCCCAATTTCCAAACTTGACCCTGTTCATGAATTCTTATTCCTACTTTAGGGGGTTCTTAATAATTAGACTCTCTATTTATGCTAGCACTTTCAATAGAGGGAGGCTGAGAATGGGATTTTTCCCAAACTGTACCCATGATACTCAATTGGAGTTGGATAATGCTATATATACAATCTGTGACATTGGTTCAGACAATAGTTTTGAATTGACTATACCATACTCCTTCTCCACTTGGATGAGGAAGACACATGGCCACCAATTGGGTTTATTTCAAGTTGAAGTCCTAAACCGTTTAACCTACAACAGTTCTAGTCCAAATAAGGTGCATTGTATAGTACAGGGAAGGCTGGGTGATGATGCCAAGTTTTTCTGCCCCACTGGTTCTCTGGTCTCCTTCCAAAATTCGTGGGGTTCACAAATGGACCTTACAGATCCATTGTGTATTGAGGACAAC---ATGGAAAATTGTAAACAGTCCATATCACCAAATGAATTGGGTTTGACTTCAGCTCAAGATGATGGGCCTTTGGGTAATGAGAAACCAAATTATTTTTTAAACTTCAGAACTATGAATGTTGACATTTTTACAGTAAGTCATACCAAAGTTGACAACATCTTTGGTAGAGCTTGGTATGTGACGTCTCATGACTTTAATAATGGAGATACCTGGAGGCAGAAATTAACATTTCCAAAAGAGGGTCATGGTATGTTATCACAGTTTTTTGCTTATTTTACAGGAGAAATAAATATTCATATCCTATATATGGCAAAGCAGGGGTTCCTTAGAGTGGCTCATACATATGACACTGAAGATAATAGGAAAACTTTCTTGTCTTCAAATGGGGTAATAACTATCCCTGCTGGTGAGCAGATGACACTCTCAGTACCTTTTTATTCAAACAAGCCTCTGAGGACAGTGCGCCATGATTCAGCATTAGGTTTTCTTATGTGTAGACCATCGATGCACGGGACTACACGAACTACTGTAGAAGTTTATGTTAGTTTAAGGTGCCCCAATTTCTTTTTCCCTGTACCAGCTCCTAAACCAACTGG
		</sequence>
		<sequence>
			<taxon idref="HPeV3/AJ889918/Can82853-01/2001"/>
			ATGGAGTCTATCAAGGATTTAGTCAATGTTGCTACTGGTGCTATGGATACTCTTTCCTTGTCTAATGTGGAAACTGAAGCTAATAATATTATTTCTGGTAATGAAGTTGGTGGGGAGATAATAACCAAAGTAGCAGATGATGCTTCCAATTTACTTGGGCCAAACAGTTTTGCAACCACAGCTCAACCAGAGAACAAAGATGTAGTGCAAGCTACAACCACTGTAAACACC---ACGAATTTGACCCAACACCCATCAGCTCCAACTATCCCGTTCACACCAGATTTTAGAAATGTGGACAACTTTCATTCAATGGCTTATGATATAACTACTGGAGATAAAAACCCCAGTAAGCTTATAAGACTGGACACAACTTCATGGCAGACTAGTTATACTAGGCAGTACAAAATAACCACTGTGGAATTGCCCAAATCTTTTTGGGATGATACTAGAAAGCCCGCCTATGGCCAAGCCAAATATTTTGCTGCGGTAAGGTGTGGTTTTCATTTCCAAGTCCAGGTTAACGTCAACCAAGGAACTGCAGGAAGTGCATTGGTGGTTTATGAGCCTAAGCCAGTTATAGATTCAAGGCAATATTTGGAATTTGGTTCTTTAACTAATCTCCCCCATGTGTTGATGAATCTGGCTGAGACCACCCAGGCTGACCTATGCATCCCCTATGTTGCAGACACAAACTATGTTAAAACCGATTCGTCTGATCTAGGGCAATTGCGGGTCTATGTTTGGACACCTCTTTCAGTACCTACAGGGGCTTCTAATGAGGTTGATGTCACAGTTATGGGTAGCTTATTACAATTGGATTTTCAAAACCCACGCCCTTATGGTGAAGATGTAGAAATTTATGATAATGGACCAAATAAGGCCAATGCTAATAGATTTAATAAGAGAAAATTTTTGACTGCTTCAACTAAATACAAGTGGACACGAACTAAAGTCGATATAGCAGAAGGGCCTGGGACCATGAACATGGCCAATGTCCTGAGCACAACAGGAGCCCAATCTGTGGCTCTAGTGGGTGAAAGAGCATTTTATGATCCTAGAACTGCAGGGAGCAAATCTAGATTTGATGATATGATCAAAATAGCCCAATTATTTTCAGTTATGTCAGACAATACCACACCTTCAAGTAGTAGTGGTATAGACAAATATGGGTACTTTGATTGGGCAGCCACAGTGGCACCACAAAATATGGTGCACAGAAATGTTGTTACACTAGACCAATTTCCAAACTTGAACCTGTTTATGAATACTTATTCCTACTTTAGGGGTTCTTTAATAATTAGACTCTCTATTTATGCTAGCACTTTCAACAGAGGGAGGCTGAGGATGGGATTTTTCCCCAACTGTACTCATGATACTCAGTTGGAGTTGGACAATGCTATATACACAATCTGTGACATTGGTTCAGACAATAGTTTTGAATTGACTATACCATATTCCTTCTCCACTTGGATGAGGAAGACACATGGCCACCAATTGGGTTTATTTCAAGTTGAAGTCTTGAACCGTTTGACCTACAACAGTTCTAGTCCAAATAAGGTGCATTGTATAGTACAGGGAAGGCTGGGTGATGATGCTAAATTTTTCTGCCCCACTGGTTCTCTGGTTTCCTTCCAAAATTCATGGGGTTCACAAATGGACCTTACAGATCCATTGTGCATTGAGGATAAT---ATGGAAAATTGTAAACAGTCCATATCACCAAATGAATTGGGTTTGACTTCAGCTCAAGATGATGGGCCTTTGGGTAATGAGAAACCAAATTATTTTTTAAACTTCAGAACTATGAATGTTGACATTTTTACAGTTAGTCATACCAAAGTTGACAACATCTTTGGTAGAGCTTGGTATGTGACTTCTCATGATTTTAACAATGGAGATACCTGGAGGCAGAAATTAACATTTCCAAAAGAGGGTCACGGCATGTTATCACAGTTTTTTGCTTATTTTACAGGAGAAATAAATATTCATATCCTATATATGGCAGAGCAGGGGTTTCTCAGAGTGGCTCATACATATGACACTGAAGATAATAGGAAAACATTCTTGTCTTCAAATGGGGTAATAACTATCCCTGCTGGTGAGCAGATGACACTCTCAGTACCTTTTTATTCAAACAAGCCTCTGAGGACAGTGCGCCATGATTCAGCATTAGGTTTTCTTATGTGTAGACCAATGATGCACGGGACTACTCGAACTACTGCAGAAGTTTACATTAGTTTAAGGTGCCCCAATTTCTTTTTCCCTGTACCAGCTCCTAAACCAACTGG
		</sequence>
		<sequence>
			<taxon idref="HPeV4/AB434673/NII370-93/1993"/>
			ATGGAAAAAATCAAGGGCATTGCAGATATGGCGACAGGAATCACCAAGACTATTGATTCAACTGTCAACACTGTCAATGAAATCATCACTAACCCTAGTAATGCAGCTGGGGGTGACATGTTAACCAAAGTGGCTGATGATGCTTCAAATGTGTTAGGACCAAATTGCTTTGCTACTACATCAACACCAGAGAATAAGGATGTGGTCCAAGCAACTACTACAGTCAACACC---ACAAACTTAACACAACACCCTTCCGCCCCTACTATGCCTTTCACTCCAGATTTTCGTAATATAGACATGTTTCATTCAATGGCCTATGATGTTACCACTGGAGACAAAAACCCCAGCAAATTAATTAGATTGCAAACAGAGCTTTGGGAGCGGACATATGCCAGACAACACTTAATAGTGGATGTAGAACTCCCCCATGCTTTTTGGGACAACACTAACAAGCCTGCTTATGGACAGTCCCGATATTTTGCAGCTGTCAGATGTGGTTTTCACTTTCAAGTCCAGGTAAATGTGAACCAAGGAACAGCAGGTAGTGCACTGGTTGTTTACGAACCAAAACCAGCTGTCACCCATAGTGATAAAATGGAGTTTGGTGCCTTCACCAATTTACCACATGTACTAATGAACTTGGCTGAAACAACGCAAGCCGATTTATGTATCCCTTATGTGTCAGATACAAACTATGTTAAAACAGATTCATCAGACCTAGGGCGTCTAAGAGTATATGTTTGGGCTCCATTAACAATACCATCTGGCGCAACTAGCACAGTTGATGTAACTGTGTTAGGTAGCTTATTACAATTAGATTTCCAAAACCCGAGAGTCTATAATACCCAAGTAGACATATATGACAACAACAAT---GAAACTAGAGCAAAACAAATCAGAAGGAAGAAATGGCTAACCATGTCTACAAAGTACAAATGGACCAGGAATAAAGTCGATATTGCTGAGGGTCCAGGAGCCATGAATATGGCCAATGTGCTTAGTACAACTGGTGCACAGTCCGTTGCTCTAGTGGGTGAAAGAGCTTTTTATGATCCTAGGACAGCAGGTAGCAAATCTAGATTTGATGATTTGGTGAAGATAGCTCAATTATTTTCTGTCATGAGTGATTCAACAACTCCCTCTGCAAGTTCAGGTATAGATGACAAAGGCTATTTTGAATGGAAAGCTACCGCCACACCACAGACTGTAATCCACCGGAATGTGGTGAAGTTGAATCAGTTTCCAAACTTGAACATGTTTGTAAATTCATATTCATATTTTAGAGGATCACTTATCATTAGGCTATCTGTCTATGCTAGTACATTCAATCGTGGCAGACTAAGGATGGGTTTCTTCCCGAATTTCACCACTAACACCACCTCAGAAATAGACAATTCAATTTACACCATTTGTGATATAGGGTCTGACAATAGTTTTGAAATCACTATACCATATACCTTCTCAACATGGATGAGGAAGACTAATGGGCATGCCTTGGGGCTGTTCCAGATAGAGGTGTTGAATAGATTGACATACAATAGTTCAAGTCCTAGCTCTGTATATTGTATAGTTCAAGGAAGGTTAGGCAACGACGCTAAATTCTTTTGCCCAGCTGGTTCTCTCGTAACTTTTCAAAATTCTTGGGGCTCACAAATGGATTTGACAGACCCATTGTGCATAGAAGATGATTGCACCGAGGATTGCAAACAGACAATTTCTCCAGATGAATTAGGTCTGACATCAGCACAAGATGATGGCCCCTTAGGAGGTGAAAAGCCAAATTACTTTCTAAATTTCAGAGCCGTTAATGTGGACATATTCACTGTTAGTCACACCAAGGTAGACAACATCTTTGGAGGAGCATGGTTTGCTTATGATCATACTTATAGGGATGAGGGGACTTGGAGACAAGCCCTTGATTTTCCTAAGAAGGGACATGGTGCTCTAACCCAACTATTTACATATTATTCAGGTGAGCTCAATATACATGTTTTATTTTTGAGTGAAACAGGATTCCTGAGAGTAGCGCACACATATGATAGTGATACTAATAGATCTGACTTTTTCTCTTCAAATGGTGTCATCACTGTCCCAGCAGGGGAACAAATGACTCTGTCAGTGCCATTCTATTCCTCCAAACCCTTAAGGACTATTAGAGATCCAGCTGCCTTAGGGTATGTGATGTGTAAGCCTTTCATGTCTGGAACCACGGGTGGGAAAATAGAGATATATCTAAGCCTAAGGTGTCCAAATTTGTTTTTCCCCCTCCCCGCACCTAAACCTACTTC
		</sequence>
		<sequence>
			<taxon idref="HPeV4/AM235750/T75-4077/1979"/>
			ATGGAGACAATCAAAGGCATCACCGATATGGCGGCAGGAATCACTAAGACTATTGATTCTACTGTCAACACTGTCAATGAAATCATTACCAACCCTAGCAATGCAGCTGGAGGTGACATGTTGACTAAAGTGGCTGATGATGCTTCAAATGTACTAGGGCCAAATTGTTTTGCTACAACTTCAACACCAGAGAATAAGGATGTGGTCCAAGCAACTACTACTGTTAACACT---ACAAACTTGACACAACACCCTTCTGCCCCTACTATGCCCTTTACTCCAGATTTCCGCAACGTGGACATATTTCATTCAATGGCTTATGATGTCACCACAGGGGACAAGAATCCCAGCAAACTAATTAGGTTGGAAACAGAATATTGGGAGCGGACATATGCTAGACAACATTTAATAGTGGATGTGGAACTTCCTCATGCTTTTTGGGACAATACCAACAAACCTGCATATGGACAGTCTCGGTACTTTGCAGCTGTTAGATGTGGTTTCCACTTCCAAGTCCAAGTAAATGTGAACCAAGGAACAGCTGGTAGTGCACTAGTTGTCTATGAACCAAAACCAGCAGTCACCCACAGTGATAAAATGGAGTTTGGTGCTTTCACCAATCTGCCACATGTACTTATGAATTTGGCTGAAACAACACAAGCAGATTTATGTATCCCCTATGTATCAGACACAAACTATGTTAAAACGGATTCGTCTGACTTAGGGCGTTTAAGAGTGTATGTGTGGGCTCCATTAACAATACCATCTGGTGCAACTAGTACAGTTGATGTAACTGTGTTAGGGAGTCTGTTACAATTAGATTTTCAGAACCCAAGAGTCTACAACACCCAAGTGGATATATATGATAATAACAAT---GAAACTAGAGCTAGGCAAATTAGGAAGAAGAAATGGCTAACAATGTCAACTAAATACAAATGGACTAGGAGTAAAATTGACATTGCCGAGGGCCCAGGAGCTATGAACATGGCCAATGTACTTAGTACTACTGGTGCTCAGTCAGTTGCTCTAGTGGGAGAAAGAGCTTTTTATGATCCTAGAACAGCAGGTAGTAAATCTAGATTTGATGATTTGGTAAAAATAGCCCAATTATTTTCAGTTATGAGTGATTCAACAACCCCCTCCACAAGTTCAGGCATTGATGATAAAGGCTATTTTGAGTGGAAAGCCACAGCCACACCACAAACTGTAATCCACCGGAATGTGGTGAAATTAAACCAATTTCCAAACTTGAACATGTTTGTGAATTCATATTCATACTTCAGAGGGTCACTAATTATTAGGTTATCTGTTTATGCTAGTACTTTTAATCGTGGTAGACTCAGAATGGGTTTCTTCCCAAACTTTACCACGAATACCACTTCAGAAATAGACAATTCAATCTATACCATTTGTGATATAGGGTCTGACAATAGTTTTGAAATTACCATACCATATACCTTCTCAACATGGATGAGGAAGACTAATGGGCATGCCTTAGGACTATTCCAGATTGAGGTGCTAAATAGGTTGACATACAACAGTTCAAGTCCTAGTTCTGTACATTGTATAGTTCAAGGGAGATTGGGCAATGATGCCAAATTTTTTTGTCCAGCTGGCTCACTTGTAACTTTCCAAAATTCTTGGGGCTCACAAATGGATTTGACAGACCCATTGTGTATAGAAGATGATTGCACTGAGGATTGCAAACAGACAATTTCTCCAGATGAATTAGGTTTGACTTCTGCACAAGATGATGGACCCTTGGGAGGTGAAAAGCCAAATTATTTCCTAAATTTCAGAGCAGTCAATGTAGACATATTCACTGTGAGCCACACCAAAGTAGACAACATCTTTGGGAGGGCATGGTTTGCATATGACCACACCTATAGAGATGAAGGGACTTGGAGACAAGCCCTTGATTTCCCAAAGAAAGGCCATGGTGCACTAACTCAACTATTTGCATATTATTCGGGTGAGCTTAATATACATGTTTTATTTTTGAGTGAAACAGGATTTTTGAGAGTGGCACATACCTATGATAGTGATACAAACAGATCTGACTTCTTTTCTTCAAATGGTGTCATCACAGTCCCAGCAGGAGAACAAATGACTCTGTCAGTGCCATTCTATTCCTCTAAGCCTTTGAGAACCATCAGGGATTCAGCTGCACTAGGGTACGTGATGTGCAAGCCATTTATGTCTGGAACCACAGGTGGGAAAATAGAAATATACCTGAGTTTGAGGTGTCCAAATTTGTTTTTCCCCCTCCCTGCACCTAAGCCCACATC
		</sequence>
		<sequence>
			<taxon idref="HPeV4/AB433630/Fuk2001-282/2001"/>
			ATGGAGACAATTAAGGGCATTGCTGATATGGCGACAGGAATCACTAAGACTATTGACTCAACCGTCAACACTGTTAATGAAACCATCACTAACCCTAGCAATGCAGCTGGAGGTGACATGTTAACTAAAGTGGCTGATGATGCTTCAAATGTGTTAGGACCAAATTGTTTTGCTACAACATCAACACCAGAGAACAAGGATGTGGTCCAAGCAACTACTACTGTCAACACC---ACAAACTTAACACAACACCCTTCTGCTCCCACCATGCCCTTCACTCCTGATTTCCGCAATATTGACATGTTCCATTCAATGGCTTATGATGTTACCACTGGGGACAAAAATCCCAGTAAGTTGATTAGATTGAAGACAGAATTCTGGGAACGGACATATGCTAGACAACATTTAATAGTGGATGTAGAGCTTCCTCATGCTTTTTGGGATAACACCAACAAGCCTGCATATGGGCAGTCCCGGTATTTTGCAGCTGTTAGATGTGGCTTTCACTTTCAAGTCCAGGTAAATGTAAACCAAGGAACAGCAGGTAGTGCATTAGTGGTTTATGAGCCAAAACCAGCAGTCACTCACAGTGACAAAATGGAGTTTGGTGCTTTCACCAACTTGCCACATGTACTCATGAATTTGGCTGAGACAACACAAGCAGATCTATGTATCCCCTATGTGTCAGATACAAACTATGTTAAAACAGATTCATCTGACCTAGGGCGTCTAAGAGTATATGTATGGGCTCCATTAACAATACCGTCTGGTGCAACTAGTACGGTTGATGTGACAGTGCTAGGGAGTTTGTTACAATTAGACTTTCAGAACCCAAGAGTCTATAACACTCAAGTGGAAATCTATGACAACAACAAT---GAAACTAAGGCAAGACAATTCAGGAAGAAAAAATGGTTAACCATGTCTACAAAGTATAAATGGACTAGAAACAAGATTGACATTGCAGAGGGTCCAGGTGCCATGAACATGGCTAATGTACTTAGCACTACTGGAGCTCAATCTGTTGCTTTAGTAGGTGAGAGAGCTTTTTATGATCCTAGAACAGCAGGTAGCAAATCTAGATTCGATGACTTGGTTAAGGTAGCCCAATTGTTTTCAGTCATGAGTGATTCAACAACTCCTTCTGCAAGTTCAGGCATTGATGACAAAGGCTATTTTGAATGGAAAGCTACAGCCACACCACAGACAGTAATTCATCGAAATGTTGTAAAATTGAACCAATTCCCAAATTTGAACATGTTTGTAAATTCATACTCTTACTTCAGAGGATCTCTTATTATTAGGCTGTCTGTTTATGCTAGCACATTTAACCGTGGTAGACTCAGGATGGGTTTCTTTCCAAATTTCACCACCAACACTACCTCAGAAATAGACAATTCAATCTATACAATTTGTGATATAGGGTCTGATAACAGTTTTGAAATCACCATACCATATACTTTTTCAACATGGATGAGGAAGACCAATGGGCATGCACTGGGACTATTCCAAATTGAAGTATTGAATAGGTTGACGTACAATAGTTCAAGTCCTAGCTCTGTGCACTGCATAGTCCAAGGGAGATTAGGTAATGATGCTAAATTCTTTTGCCCAGCTGGTTCCCTTGTAACTTTCCAAAATTCTTGGGGATCACAAATGGATTTGACAGACCCATTGTGCATTGAAGATGACTGTACTGAGGATTGCAAACAGACTATTTCCCCAGATGAACTAGGCTTGACTTCTGCACAAGATGATGGTCCCTTAGGGGGTGAGAAACCAAACTACTTTCTAAATTTCCGAGCTGTTAATGTGGACATATTTACTGTGAGTCATACTAAGGTAGACAACATTTTTGGAAGGGCATGGTTTGCCTATGACCACACTTATAGAGATGAAGGGACTTGGAGACAAGCCCTTGATTTCCCAAAGAGAGGGCATGGTGCATTGACTCAGTTATTTGCATATTATTCAGGTGAGTTGAACATACATGTTTTATTCTTGAGTGAGACTGGGTTTTTAAGGGTGGCACATACTTATGATAGTGATACAAATAGATCTGACTTCTTTTCTTCAAATGGTGTCATCACTGTCCCGGCAGGAGAACAAATGACTCTATCAGTACCATTTTATTCCTCTAAGCCCCTGAGGACTATCAGGGACTCTGCTGCCTTAGGGTATGTTATGTGTAAACCATTTATGTCTGGAACCACAGGTGGGAAGATAGAGATATATTTAAGTCTGAGGTGCCCAAATTTGTTTTTCCCTCTCCCTGCACCTAAACCCACTTC
		</sequence>
		<sequence>
			<taxon idref="HPeV4/AB433629/Fuk2005-123/2005"/>
			ATGGAGACAATAAAAGGTATTGCAGATATGGCGACTGGAATTACTAAAACCATTGACTCAACTGTCAACACTGTCAATGAAACCATCACCAATCCCAGCAATGCGGCTGGAGGTGATATGCTCACTAAAGTTGCCGATGATGCTTCAAATGTGTTAGGACCAAATTGCTACGCAACAACGTCAACTCCGGAGAATAAGGATGTAGTTCAGGCCACCACCACTGTCAACACC---ACGAATTTGACACAACACCCTTCAGCTCCCACTATGCCCTTTACACCAGATTTCCGTAATGTTGACATGTTTCATTCAATGGCTTATGATGTCACAACTGGAGACAAAAATCCTAGTAAACTAATCAGGTTGAAAACAGAGTACTGGGAACGAACATACGCTAGACAACACTTAATAGTTGATGTGGAACTCCCCCATGCCTTTTGGGATAATACTAACAAACCCGCATATGGACAATCCCGATACTTTGCAGCCGTTAGGTGTGGGTTCCATTTCCAAGTGCAAGTGAATGTAAATCAAGGAACAGCAGGCAGTGCTCTAGTTGTTTATGAACCAAAACCAGTAGTCACTCACAGTGACAAGATGGAGTTTGGTGCATTTACCAACTTGCCACATGTACTCATGAACTTGGCTGAGACGACACAAGCCGACCTGTGTATCCCCTATGTATCAGACACAAACTATGTTGTAACGGATTCGTCTGATCTAGGGCGTCTAAGGGTTTATGTTTGGGCTCCGTTAACAATACCATCTGGGGCCACCAGTACAGTCGATGTAACTGTACTAGGGAGTTTGTTACAATTGGACTTCCAAAACCCAAGAGTTTACAACACCCAAGTGAACATATATGACAATAATAAT---GAGACTAGGGCAAAGCAGATTAGGAAAAAAAAATGGTTAACCATGTCAACCAAATATAAATGGACCAGAAATAAAGTAGATATTGCTGAAGGTCCAGGAGCTATGAATATGGCTAATGTGCTTAGTACCACTGGCGCCCAGTCAGTTGCTTTGGTGGGAGAGAGGGCTTTTTATGACCCCAGAACAGCAGGAAGTAAATCTAGGTTTGATGATTTGGTGAAAATAGCTCAATCATTTTCAGTTATGAGTGATTCGACAACCCCTTCTGCAAGCTCAGGTATTGATGACAAAGGTTATTTTGAATGGAAAGCTACAGCCACACCACTAACTGTGATACATCGAAATGTAGTCAAATTGAATCAATTTCCAAACTTGAACATGTTTGTAAATTCATATTCCTATTTCAGAGGGTCACTAATTATAAGGTTATCTGTTTATGCTAGCACTTTCAATCGTGGTAGACTTAGAATGGGCTTCTTCCCAAATTTCACCACAAATACCACTTCAGAGATAGATAATTCAATTTACACTATTTGTGATATAGGGTCAGACAATAGCTTTGAAATCACCATACCATACACTTTTTCAACATGGATGAGGAAGACCAATGGACATGCATTGGGGTTGTTCCAAATTGAGGTACTGAACAGATTGACATATAATAGTTCAAGTCCCAGCTCTGTACACTGCATAGTTCAAGGGAGATTGGGCAATGATGCCAAATTCTTCTGTCCATCTGGTTCCCTTGTTACCTTTCAAAATTCGTGGGGTTCTCAGATGGACTTGACAGACCCACTGTGTATAGAAGATGATTGCACTGAAGATTGTAAACAGACGATTTCTCCAGATGAATTAGGTTTAACATCTGCACAAGATGATGGTCCCCTAGGAGGTGAAAAGCCAAACTACTTCCTAAATTTCAGAGCTGTTAATGTAGATATATTCACTGTGAGCCACACTAAGGTGGACAATATTTTTGGCAGAGCATGGTTCGCTTATGACCATACTTACAGAGATGAAGGAACTTGGAGACAGGCTCTTGATTTCCCAAAGAAAGGCCATGGCGCACTGACCCAATTGTTTGCATACTATTCAGGCGAATTAAACATACATGTTTTGTTTTTGAGCGAGACAGGGTTTTTGAGAGTGGCACACACCTATGACAGTGACACAAACAGATCTGATTTCTTTTCTTCAAATGGTGTCATCACTGTCCCAGCGGGAGAGCAAATGACTTTGTCAGTACCATTCTATTCTTCTAAACCTCTAAGGACCATTAGAGATTCAGCAGCACTGGGATATGTAATGTGTAAACCATTCATGTCTGGGACCACAGGTGGAAAAATAGAAATTTATTTAAGTCTGAGGTGTCCAAATTTGTTTTTTCCTCTCCCTGCGCCTAAACCTACATC
		</sequence>
		<sequence>
			<taxon idref="HPeV4/DQ315670/K251176-02/2002"/>
			ATGGAGACAATCAAGGGTATTGCAGATATGGCAACTGGTATTACCAAGACTATTGATTCTACAGTTAACACTGTTAATGAGACCATTACCAACCCCAACAATGCTGCTGGTGGGGATATGCTTACAAAAGTGGCTGATGATGCTTCAAATGTGTTAGGACCAAACTGTTTTGCAACAACATCAACACCGGAGAACAAGGACGTTGTCCAAGCAACGACTACTGTTAATACA---ACAAATTTGACACAACACCCTTCTGCCCCAACTATGCCTTTTACCCCAGATTTCCGTAATGTAGACATGTTTCACTCAATGGCTTATGACGTCACCACAGGAGACAAGAATCCTAGTAAATTGATTAGGTTAAGGACAGAATTCTGGGAACGCACATATGCAAGACAACATTTGATAGTGGATGTAGAACTCCCTCATGCCTTTTGGGACAATACTAACAAACCAGCATATGGACAATCCCGGTATTTCGCAGCCGTCAGGTGCGGTTTCCATTTTCAAGTACAGGTGAATGTTAACCAAGGAACAGCAGGAAGTGCTTTAGTTGTGTATGAACCAAAACCAGCTGTTACCCACAGTGATAAGATGGAGTTTGGAGCCTTTACCAATTTACCACATGTACTCATGAATTTGGCTGAAACAACGCAAGCTGATTTATGTATCCCCTATGTGTCAGACACAAACTATGTTAAAACAGATTCGTCTGACCTAGGGCGTTTAAGAGTGTATGTGTGGGCTCCACTAACAATACCATCTGGAGCAACTAGTACTGTTGATGTGACTGTGTTAGGAAGCTTGTTACAATTAGATTTCCAAAACCCCAGAGTCTATAACACCCAAGTTGATATATACGACAACAACAAT---GACACTAGGGCAAAACAGATCAGGAAAAAGAAGTGGTTAACTATGTCAACTAAATATAAATGGACAAGGAACAAAATTGATATAGCGGAAGGCCCAGGTGCTATGAATATGGCTAATGTGCTCAGCACCACCGGTGCCCAGTCAGTGGCCCTAGTTGGAGAGAGAGCTTTTTACGACCCCAGAACGGCAGGTAGTAAGTCTAGATTTGATGATTTAGTGAAAATAGCCCAACTATTCTCAGTTATGAGTGATTCAACTACTCCCTCTGCAAGCTCAGGAATTGATGACAAAGGTTACTTTGAGTGGAAAGCCACAGCCACACCACAGACTGTGATTCACCGGAATGTAGTGAAATTGAACCAATTTCCAAATTTGAACATGTTTGTAAATTCATATTCATACTTTAGGGGATCACTAATTATCAGATTGTCTGTCTATGCCAGTACTTTCAATCGTGGTAGGTTGAGGATGGGCTTCTTCCCGAATTTTACTACAAATACTACCTCAGAAATAGACAATTCAATCTACACAATTTGTGATATAGGGTCTGACAATAGCTTTGAAATCACTATACCTTACACTTTTTCAACATGGATGAGGAAAACTAATGGGCATGCACTGGGACTGTTCCAAATTGAGGTTTTAAACAGACTGACTTATAATAGTTCAAGTCCCAGTTCTGTACATTGTATAGTTCAAGGTAGATTGGGTAATGATGCCAAATTCTTTTGCCCAGCAGGCTCTCTTGTTACATTCCAAAATTCATGGGGTTCACAAATGGATTTGACTGACCCGTTGTGTATAGAGGATGATTGCACTGAAGATTGCAAACAGACTATTTCCCCAGATGAACTGGGTCTAACTTCAGCCCAAGACGATGGTCCTCTGGGAGGTGAAAAGCCAAATTACTTCTTGAATTTTAGAGCTGTCAATGTTGACATATTTACTGTGAGTCACACTAAAGTAGACAACATCTTTGGTAGGGCATGGTTTGCATATGATCATACATATAGAGATGAAGGAACCTGGAGGCAGGCTTTGGATTTCCCAAAGAAAGGCCATGGTGCCTTAACCCAATTATTTGCCTATTACTCAGGAGAATTAAATATACATGTTTTATTCTTGAGTGAAACAGGGTTTCTGAGAGTGGCACATACTTATGACAGTGATACAAACAGGTCTGACTTCTTCTCTTCAAACGGCGTCATCACTGTGCCCGCAGGGGAACAAATGACCCTGTCAGTACCATTCTACTCTTCAAAGCCCTTGAGGACAATCAGGGATTCAGCTGCTCTAGGGTATGTGATGTGTAAACCATTCATGTCTGGGACAACAGGTGGAAAGATAGAGATATATCTGAGTTTAAGATGTCCAAACCTATTCTTTCCCTTACCAGCTCCGAAACCTGCAAC
		</sequence>
		<sequence>
			<taxon idref="HPeV5/AM235749/T92-15/1992"/>
			ATGGAGACAATCAAGAATATTGCAGACATGGCCACTGGTTTTACTAACACAATTGATTCAACTGTTAATGCTGTGACTGAAGGAGTGTCCAAAATTGGAAATGATTCAGGTGGTGAGATTCTTACAAAGGTAGCTGACGATGCTTCAAATCTTCTCGGACCAAATTGTGTGGCATCCACCTCACAACCTGAAAATAAGGATGTGGTCCAGGCGACTACCACAGTAAACACT---ACAAACTTGACACAACACCCTTCTGCTCCCACTATGCCTTTCACTCCTGACTTTTCTAATGTTAATGTTTTCCACTCCATGGCCTATGATGTAACCACTGGTGATAAGAACCCTAGTAAACTAATCAGGCTAGATACTACAACATGGCAACACACATGGCCTAGACAACACTTGATAAATAATGTAGAATTACCTAAGGCTTTTTGGGACAAAAATAGTAAACCAGCATATGGACAATCCAGGTACTTTGCAGCTGTGAGATGTGGATTTCATTTCCAAGTGCAAATTAATGTCAATCAAGGAACAGCCGGTTGTGCACTAGTAGTATATGAACCCAAGCCAATAGTAACCCATGGTAGTCATTTAGAATTTGGATCATACACTAACTTACCACATGTATTGATGAATTTAGCTGAAACCACACAGGCTGACTTATGCATCCCCTATGTTTCTGATACAAACTATGTCAAGACTGATTCATCAGACTTAGGGCGTTTACGGGTTTATGTTTGGACTCCACTAACAATTCCATCTAGTGCAACTAATGATGTGGATGTGACAGTTCTAGGTAGTTTATTACAACTTGATTTCCAAAATCCAAGAACTTATGACACAGATGTGAACATCTATGACAATAACCCACCAAGCACAAAAGTAAAACTTAGTAAATCAAAGAAAATTCTGTCCATGTCAACTAAATACAAATGGACTAGGAACAAAATTGATATTGCTAAGGGTCCTGGGTCAATGAATATGGCAAATGTTTTAAGTACAACAGGAGCCCAGTCAATAGCCCTAGTAGGTGAAAGAGCTTTTTATGACCCGCGAACAGCTGGCAGCAAATCTAGATTTGGAGATATGGTTCACATAGCCCAATTATTCTCAGTGATGTCAGATACAACAACCCCTTCCACATCTAGTGGAATTGATGACTTTGGCTATTTTGATTGGTCAGCCACTTACACACCACAACAAGTTATACATCGCAATATTGTGAAGTTGAGTCAGTTTTCAAATCTAAAACCTTTTGTCAATGCATACACCTACTTTAGGGGTTCACTGGTGTTGAGAATGTCAGTCTATGCCAGCACTTTCAACCGAGGCCGGCTGCGCATGGGGTTTTTTCCAAATTTTACAACCAATACAACATCTGAAATGGATAATGCTATATACACTATTTGTGACATTGGATCTGACAATAGCTTTGAAATAACCATACCCTATACTTTCTCAACTTGGATGAGGAAAACTAACGGGAGACCTATTGGACTTTTTCAAGTTGAAGTTTTAAATAGGTTAACTTACAATAGTTCATGCCCCAACAAAGTACATTGTATTGTGCAAGGGAGACTTGGGAATGACGCAAGATTTTATTGCCCTACGGGGTCCTTAGTGGAATTTCAAAACTCGTGGGGTTCCCAAATGGACTTGTCTGACCCTCTGCACATGGAGGGTGATGAAGCTGAGGATTGTAAACAAACTATATCCCCTGATGAACTAGGTCTAACCTCAGCACAAGATGATGGGCCCCTTGGGGTAGAGAAACCAAATTATTTTCTAAACTTTAGAGCAATCAATGTAGACATCTTTACTGTTAGTCATACTAAGATAGATAACATCTTTGGCCGTGCATGGTTGGCCCTTGAGCATACATTTGCAGATGATGGAACATGGAGGGCAGACTTGAATTTTCCCACTCAAGGCCATGGCACTCTGACAAGACTTTTCACATATTACTCTGGCGAATTGAATGTGCATGTGCTGTATCTTAGTGATAATGGGTTCCTCCGGGTGACTCATGCCTATGACCATGATAATGATAGGTCCAACTTCCTGTCATCTAATGGGGTAATCACAGTGCCAGCAGGGGAGCAAATGACACTCTCTGTTCCATTTTATTCTTCCAAACCACTTAGGACTGTAAGAGAAAAAGGTGCGCTGGGCAAATTAATTTGCAAACCACTATTATCTGGCACCCACTCGGGGAAGATTGAGGTTTATTTGAGTCTTAGATGCCCCAATTTATTCTTCCCTTCCCCTGCACCTAAAGAGAAAAC
		</sequence>
		<sequence>
			<taxon idref="HPeV5/AF055846/CT86-6760/1986"/>
			---------------------------ATGGCCACTGGCTTCACTAACACAATTGATTCAACTGTCAACGCTGTAACTGAAGGTGTATCTAAGATTGGAAATGATTCGGGTGGTGAGATTCTTACAAAGGTAGCAGATGATGCTTCAAACCTTCTTGGACCAAATTGTGTTGCATCCACCTCACAGCCTGAAAATAAGGATGTAGTACAAGCAACTACCACAGTCAACACACTCACAAATTTGACACAACATCCTTCTGCTCCCACTATGCCTTTCACTCCAGATTTTTCCAATGTTGACGTTTTTCACTCCATGGCTTATGATATAACCACTGGTGATAAGAACCCTAGTAAACTTATTAGGCTAGACACCACAACCTGGCAACACACTTGGCCTAGACAGCATTTAATAAATGACGTAGAATTACCTAAGGCATTCTGGGACAAAAATAGTAAACCTGCATACGGGCAGTCCAGATATTTTGCTGCTGTGAGGTGTGGATTCCATTTCCAAGTACAAATTAATGTCAATCAAGGAACAGCTGGTTGTGCACTGGTAGTTTATGAACCCAAGCCTATAGTAACCCATGGTGGCCATCTAGAATTTGGATCGTATACTAACTTACCACATGTATTGATGAATTTGGCTGAAACCACTCAAGCTGACCTATGTATCCCCTATGTTTCTGACACAAACTATGTTAAGACTGATTCGTCAGACCTAGGGCGTTTGAGGGTTTATGTTTGGACACCACTGACAATTCCATCCAGTGCGACTAATGATGTGGATGTGACAGTTTTAGGTAGCTTATTACAACTTGATTTCCAAAATCCAAGAACTTATGACACAGATGTCAATATCTATGATAACAGTCCACTAGACACAAAAACGAAATATGGCAAATTAAAGAAAATTTTGTCTATGTCAACTAAATACAAATGGACTAGGAACAAAATAGATATTGCAGAGGGTCCTGGGTCAATGAATATGGCAAACGTCTTAAGTACTACAGGAGCTCAATCAATCGCCTTAGTAGGTGAGAGAGCTTTTTATGACCCACGGACAGCTGGTAGCAAATCTAGATTTGGTGATATGATCCACATAGCCCAATTATTCTCAGTGATGTCAGATACAACAACCCCCTCTACATCAAGTGGGATTGATGACCTTGGCTATTTGGATTGGTCAGCCACTTACGTACCACAACAAGTTATACATCGCAATGTTGTGAAGTTAAATCAGTTTTCTAATTTAAAACCCTTTGTTAATGCATACACCTATTTTAGGGGTTCACTGGTGTTGAGGATGTCAGTCTATGCCAGTACTTTCAACAGAGGCCGATTGCGCATGGGTTTCTTTCCAAATTTTACAACCAACACCACATCTGAAATGGATAATGCCATATACACTATTTGTGACATTGGCTCTGATAATAGCTTTGAAATAACCATACCTTATACTTTCTCAACATGGATGAGGAAAACCAACGGGAGACCTATTGGACTTTTCCAAGTTGAGGTTTTAAACAGGTTAACTTACAATAGCTCATGTCCCAATAAAGTACATTGTATTGTACAAGGGAGGCTTGGGAATGATGCAAGATTTTATTGCCCCACAGGGTCTCTAGTGGAATTCCAAAATTCATGGGGTTCCCAAATGGACTTGACTGACCCTTTGTGCGTGGAAGATGATGAAGCTGAGGATTGTAAACAAACTATATCTCCTGATGAACTAGGTCTTACCTCAGCACAAGATGATGGGCCCCTTGGAGTAGAGAAACCAAATTATTTTCTAAATTTTAGAGCAATTAATGTAGATATCTTTACTGTTAGTCATACTAAGGTAGATAACATTTTTGGGCGTGCATGGTTGGCCCTTGAACACACATTTGCAGATGATGGAACATGGAGGGCAGATTTGAATTTTCCCACACAGGGTCATGGTACTCTGACAAGACTCTTCACATATTACTCTGGTGAATTAAATGTGCATGTACTGTATCTTAGTGACAATGGGTTCCTCCGAGTAACTCATGCCTATGACCATGATAATGACAGATCCAACTTTTTGTCATCCAATGGAGTAATTACAGTGCCAGCAGGTGAACAGATGACGCTTTCTGTGCCATTCTATTCTTCTAAACCACTTAGAACAATAAGAGAAACTGGTGCATTAGGCAAATTAATCTGTAAACCATTGTTGTCTGGCACACATTCAGGGAAGATCGAAGTTTATTTGAGTCTCAGATGCCCTAATCTATTCTTTCCTTCTCCTGCACCTAAAGAGAAAAC
		</sequence>
		<sequence>
			<taxon idref="HPeV6/AB252582/NII561/2000"/>
			ATGGAGACAATCAAGAGCATTGCAGACATGGCCACTGGTATCACAAAAACTGTTGACTCCACAATTAACTCAGTAAATGAGACAATTGGCAACACAGACAATGCATCAGGCGGCGATATTTTGACCAGAGTCGCAGATGATGCATCTAATGTATTAGGGCCTAATTGCTATGCCACGACATCTGAGCCAGCAAATAAGGATGTGGTACAGGCAACAACTACTGTTAACACT---ACAAATTTAACCCAACACCCATCAGCACCAACTATGCCATTCACCCCAGACTTTGCAAATGTAGACAATTTCCATTCTATGGCTTATGATATTACCAGTGGGGATAAAAACCCTAGTAAGTTGATAAGGCTGGAGACAGGTGATTGGACTTTAACTGCAAAAAGATCAGACAAAATTATGCATGTAGAGTTACCTAAAGCTTTTTGGAATGAACAACGGAAACCTGCATATGGCCAGGCCAAATATTTTGCTGCTGTTAGATGCGGTTTCCATTTCCAAGTACAAATTAATGTGAATCAAGGTGCTGCAGGAAGTGCTCTGGTGGTTTATATGCCAAAGCCAGTTGTGGACCATGAGACAAAAATGGAGTTTGGTGCATTTACTAATTTACCACATGTGTTAATGAACTTGGCAGAGACAACACAAGCTGACTTATGTATTCCCTATGTATCTGACACAAACTATGTCATGACTGATTCGTCGGACTTAGGGCACTTGAGAGTTTATGTCTGGACGCCCCTTTCTATGCCAACGGGAATAACAACACAGGTGGATGTGACTGTTCTGGGTAGCTTGTTACAACTTGATTTCCAGAACCCTAGGCCTTACAATAAACAAGTCAATATTTATGATAATGGGCCCACAAAGATGATTAGTAAA------------AAGAAAATCTTAACAATGAGCACAAAATATAAATGGACGCGGAACAAATTTGATATTGCAGAGGGACCTGGTTCAATGAACATGGCAAATGTATTAAGTACAACTGGAGCCCAGTCGGTTGCCCTTGTTGGTGAGCGAGCTTTCTATGACCCAAGATCAGCTGGAAGTAGGTCACGATTTGATGACTTGGTCAAAATAACACAATTATTTTCAGTCATGGCTGATTCTGACACACCATCCACCACATATGGGCACGATGCCAAGGGTTATTTCAAATGGTCTGCTATAACTAATCCCATGTATATCGTCCACAGAAATATAGTGTATCTGAGACTCTTTCCAAACATCAATAATTTTGTAAATAGTTTCTCATATTTTAGAGGGTCATTAGTGCTGAGATTGAATGTGTATGCTAGCACATTCAATAGAGGAAGACTTAGGATGGGGTTCTTTCCTAATGCCAGTGAAGATACAGATGAGGAATTGGACAATGCCATCTACACTATTTGTGATATTGGTAGTGACAACAGTTTTGAAATAACAATACCCTATTCTTTTTCTACTTGGATGCGGAAAACTGCTGGACACCCCATTGGGTTACTCCAAATTGAAGTGTTGAATAGATTGACTTATAATAGTTCCAGTCCTAGTGAAGTTTTCTGCATTTTGCAAGGTAGAATGGGAGAAGATGCCAAATTTTTCTGCCCTACTGGCTCCATAGTTACATTCCAGAACTCTTGGGGCTCACAGATGGGCCTCAGCGACCCATTGTGTATCGAGGATGAT---GCTGAAAACTGTAAACAAACAATATCCCCAAATGAATTGGGTTTAACGTCAGCACAGGATGATGGACCTCTAGGTGGGGAAAAACCAAATTACTTTCTAAATTTTAGAACTATGAATGTGGACATTTTCACGGTATCTCATACAAAAGTGGACAATATATTTGGTCGCGCCTGGTTTGTGACAAGCCATGATTTTAACAATGAGGGACAATGGCCCTTAAATTTGACTTTTCCATTTGAAGGTCATGGCTCTTTATCATTATTGTTTGCATATTTCACTGGAGAACTAAATATACATGTTCTATTCTTGTCAGGCAAAGGCTTTTTGAGGGTTGTACACACTTATGACACTGCTGATAATAGATTAACTAACTTGGCCTCTAATGGCGTGATCACCATACCAGCTGGAGAACAAATGTCATTATCAGCCCCTTTCTATTCTCACAAGCCATTGAGGACGGTTAGGGACACTCACAGCTTGGGTAGGCTTATTTGCAAACCATTCCTGACTGGAACAACATCTGGCAGGATAGAAGTATATATGAGTCTCAGGTGCCCAAATTTCTTCTTTCCTGTTCCAGCACCAAAAAACACACC
		</sequence>
		<sequence>
			<taxon idref="HPeV6/EU077518/2005-823/2005"/>
			----------------------------------------------------------------------------ATGAGACAATTGGCAACACAGACAATGCATCAGGCGGCGATATTTTGACCAGAGTTGCAGATGATGCATCTAATGTATTAGGGCCTAATTGCTATGCCACGACATCTGAGCCAGAAAATAAGGATGTAGTACAGGCAACGACTACTGTCAACACT---ACAAACTTAACCCAACACCCATCAGCGCCAACTATGCCGTTCACCCCAGATTTTGCAAATGTAGACAATTTCCATTCCATGGCTTATGATATCACTAGCGGGGATAAAAACCCTAGTAAGTTGATAAGGCTGGAGACAGGTGATTGGACTTTAACTGCAAAAAGATCAGACAAAATTATGCATGTAGAGTTACCCAAAGCTTTTTGGAATGAACAACGGAAACCCGCATATGGCCAGGCCAAATATTTTGCTGCTGTTAGATGCGGTTTCCATTTCCAAGTACAAATTAATGTGAATCAAGGTGCTGCAGGAAGTGCTCTGGTAGTTTATATGCCAAAGCCAGTTGTGGACCATGAAACAAAAATGGAGTTTGGTGCATTTACTAATTTACCACATGTGTTAATGAACTTGGCAGAGACAACACAAGCTGACTTATGTATTCCCTATGTATCTGACACAAACTATGTCATGACTGATTCGTCGGACTTAGGGCACTTGAGAGTTTATGTCTGGACACCCCTTTCTATGCCAACGGGAATAACAACACAGGTGGATGTGACTGTACTGGGTAGCTTGTTACAACTTGACTTCCAGAACCCTAGGCCCTACAATAAACAAGTCAATATTTATGATAATGGGCCCACAAAGACAATTAGTAAA------------AAGAAAATCTTAACAATGAGCACAAAATATAAATGGACACGGAACAAATTTGATATTGCAGAGGGACCTGGTTCAATGAACATGGCAAATGTATTGAGTACAACTGGAGCCCAGTCGGTTGCCCTTGTTGGTGAGCGTGCTTTTTATGACCCAAGGTCAGCTGGAAGTAGGTCACGATTTGATGATTTGGTCAAAATAACACAATTATTTTCAGTCATGGCTGATTCTGACACACCATCCACCACACATGGGCACGATGCCAAGGGTTATTTTAAATGGTCTGCTACTACCAATCCTATGTATATTGTCCACAGAAATATAGTGTATCTGAGACTTTTTCCAAACATTAATAATTTTGTAAATAGTTTCTCATATTTTAGAGGATCATTAGTGCTGAGATTGAATGTGTATGCTAGCACATTCAATAGAGGAAGACTTAGGATGGGGTTCTTTCCTAATGCCAGTGAAGATACAGATGAAGAATTGGACAATGCCATCTACACTATTTGTGATATAGGTAGTGACAACAGTTTTGAAATAACAATACCCTATTCCTTTTCTACTTGGATGCGGAAAACTGCTGGGCACCCCATTGGGTTACTTCAAATTGAAGTATTGAATAGATTGACTTATAATAGTTCCAGTCCTAGTGAAGTTTTCTGTATTTTGCAAGGTAGAATGGGAGAAGATGCTAAATTTTTCTGCCCTACTGGCTCTATAGTTACATTCCAGAACTCTTGGGGTTCACAGATGGACCTCAGCGACCCATTGTGCATTGAAGATGAT---GCTGAAAACTGCAAACAAACAATATCCCCAAATGAATTAGGTTTAACGTCAGCACAGGATGATGGACCTCTAGGTGGGGAAAAGCCAAATTACTTTCTAAATTTTAGAACTATGAATGTGGACATTTTCACGGTATCCCATACAAAAGTGGACAATGTATTTGGCCGCGCATGGTTTGTTACAAGCCATGATTTTAATAACGAGGGACAATGGCCCTTAAATTTGACTTTTCCATTTGAAGGTCATGGTTCTTTATCATTATTGTTTGCATATTTTACTGGGGAATTAAATATACATGTTCTATTCTTGTCAGACAAAGGCTTCTTGAGGGTTGTACACACTTATGACACTGCTGACAATAGATTAATTAACTTGGCCTCTAATGGCGTGATTACCATACCAGCTGGAGAACAAATGTCATTATCAGCCCCTTTCTATTCCCACAAGCCATTGAGGACGGTTAGGGATACTCATAGCTTAGGTAGGCTCATTTGCAAACCATTCCTGACTGGAACAACATCTGGCAGGATAGAAGTATATATGAGTCTTAGGTGCCCAAATTTCTTCTTTCCTGTTCCAGCACCAAAAAACACACC
		</sequence>
		<sequence>
			<taxon idref="HPeV6/EU024629/BNI-67/2003"/>
			ATGGAGACAATCAAGAGCATTGCAAACATGGCTACTGGTATTACGAAAACTGTTGATTCAACAATTAACTCAGTGAATGAAACAATCGGCAACACAGATAATGCATCAGGTGGTGATATTTTGACCAAAGTTGCAGATGATGCATCCAATGTGTTAGGACCTAACTGCTATGCCACAACTTCTGAACCAGAAAATAAGGATGTAGTACAGGCAACAACTACTGTTAATACT---ACAAATTTAACTCAACACCCATCAGCACCGACTATGCCATTTACACCAGACTTTGCCAATGTGGATAATTTCCATTCTATGGCTTATGATATTACCAGTGGAGATAAAAACCCTAGTAAGTTGATAAGGCTAGAAACAGGTGATTGGACTTTGACCGCAAAGAGATCTGACAAGATTATGCATGTGGAGTTACCCAAAGCTTTTTGGAATGAACAACGGAAACCGGCATATGGCCAGGCCAAATATTTTGCTGCTGTCAGATGCGGTTTCCATTTCCAAGTACAAATCAATGTGAATCAAGGCGCTGCAGGAAGTGCTTTGGTGGTCTACATGCCAAAACCAGTGGTGGACCATGAAACAAAGATGGAGTTTGGCGCATTTACTAACTTACCACATGTGTTAATGAATTTAGCAGAAACAACACAAGCTGACTTGTGTATTCCCTATGTATCTGACACAAACTATGTTATGACTGATTCGTCGGACTTAGGGCACTTGAGAGTCTATGTCTGGACACCCCTTTCCATGCCAACGGGAATAACAACACAGGTGGATGTGACTGTCCTGGGTAGCCTATTACAACTGGATTTCCAGAACCCTAGACCCTACAATAAACAAGTCAATATCTATGATAATGGGCCTAAAAAGATAATCAGTAAA------------AAGAAAATCTTAACAATGAGTACAAAGTATAAATGGACACGGAATAAATTTGATATTGCAGAGGGACCTGGCTCAATGAATATGGCAAATGTATTAAGTACAACTGGAGCTCAGTCAGTAGCCCTTGTTGGCGAACGAGCTTTTTATGACCCAAGATCAGCTGGAAGTAGATCACGATTTGATGATTTGGCCAAAATAACGCAACTATTTTCAGTTATGGCTGATTCTGACACACCATCTACCACACATGGGCATGATGCCAAGGGTTATTTTAAGTGGTCTGCAACTACTAACCCAATGTATATTGTCCATAGAAATATAGTGTATCTGAGGCTCTTTCCAAACATCAATAATTTTGTAAACAGTTTCTCATATTTTAGAGGATCATTGGTGTTGAGATTGAATGTGTATGCTAGCACATTCAATAGAGGAAGACTTAGGATGGGGTTCTTTCCTAATGCCAGTGAGGATACAGATGAAGAATTGGACAATGCTATTTACACTATCTGTGACATTGGTAGTGACAATAGTTTTGAAATAACAATACCCTATTCCTTTTCTACTTGGATGCGAAAGACTGCTGGACACCCTATTGGGTTGCTTCAAATTGAAGTATTGAATAGATTGACATATAATAGTTCCAGTCCTAGTGAGGTTTTTTGTATTTTACAAGGTAGAATGGGAGAAGATGCCAAATTTTTCTGCCCTACTGGCTCCCTAGTTACATTCCAGAATTCTTGGGGCTCACAAATGGACCTCAGCGACCCACTGTGTATTGAGGATGAT---GCTGAAAATTGCAAGCAAACAATATCCCCAAATGAATTAGGTTTAACATCAGCACAAGATGATGGACCTCTAGGTGGGGAAAAACCAAACTATTTTCTAAATTTTAGAACCATGAATGTGGACATTTTTACGGTTTCTCATACAAAAGTGGACAATATATTTGGCCGTGCATGGTTTGTAACAAGTCATGATTTTAACAATGAGGGACAATGGCCCTTAGATTTGACTTTTCCATTTGAAGGCCATGGTTCTTTATCATTATTGTTCGCATACTTCACTGGGGAACTAAATATACATGTTCTGTTTTTGTCAGACAAAGGCTTCTTGAGGGTTGTTCATACGTATGACAATACTAACAATAGGTTAATCAACTTGGCCTCTAATGGTGTGATTACCATACCAGCTGGAAAACAAATGTCACTGTCAGCCCCTTTCTATTCTCACAAGCCATTGAGGACAGTCAGGGACACTCACAGCCTAGGTAGGCTCATTTGCAAACCATTCTTGACTGGAACAACATCTGGCAGGATAGAAGTATACATGAGCCTTAGGTGTCCAAATTTTTTCTTCCCTGTTCCAGCTCCAAAAACCACACC
		</sequence>
		<sequence>
			<taxon idref="HPeV7/EU556224/PAK5045/2007"/>
			ATGGAGACAATTAAGAACATTGCAGACATGGCAACCGGTGTAGTTAGCTCTATTGATTCTACTGTCAATGCTGTCAATAGTACTACTGAAAATATTGGAAATAATATTGGTGGGAACCTATTAACCAAAGTTGCAGATGATGCCTCTAACGTCTTGGGACCAAATTGCTATGCAACCACTTCACGACCTGAAAATAGAGATGTTGTGCAAGCGACAACAACCGTCAATACC---ACTAACCTTACACAACACCCTTCTGCACCAACCATACCATTCACCCCTGACTTTAAAAATATAGACAATTACCACTCCATGGCATATGACATTACTACTGGAGACAAGAATCCAAGCAAACTGGTTAGATTAAAGACTGCTTATTGGGGTGTTGCTGACAAAAGAAGGCATGAAATAGCGTATGTAGGTTTACCAAATGGATTTTGGACTGAGACACGAATGCCTGCACATGGACAATCACGGTATTTTGGTGCCGTCAGGTGTGGTTTCCATTTCCAAGTTCAAATAAACGTCAATCAAGGAACTGCAGGCAGCGCTTTGGTTGTCTATGAACCAAAGCCAGTGGTTAGTGCAAAAGAACATTTAGAATTTGGTGCCTACACAAATTTACCACATGTTTTGATGAATTTGGCAGAAACTACACAGGCAGACCTATGCATCCCCTATGTATCAGATACAAACTATGTACCAACTGACTCGTCTGATTTAGGGCAACTTACAGTGTATGTCTGGACTCCACTATCTACACCAAATAATGCTTCAAACACTGTGGATGTTACCATTATGGGTAGTCTACTACAATTGGACTTTCAGAATCCCAGGACATATGGCGAAGCTGTGGACATCTATGATACAGCACCTGGGAACAACAAAGGA------TTTAACAAAAGAAGATACTTAACTGCATCCACAAAGTATAAATGGACTAGAAACAAAATGGACATAGCAGAAGGTCCTGGGTCAATGAATTTGGCCAATGTTCTAAGTACCACAGGGGCCCAGTCTGTAGCCTTAGTTGGAGAAAGAGCTTTCTATGATCCTAGGACTGCTGGCAGCAAAAGTAGGTTTGGGGATTTAATTAAGATTGCACAAATGTTCTCAGTTATGTCTGACAAGGATACTCCATCTGCTAGCAGTGGAGTTGACAAATATGGATATTTTAATTGGTCCTCAACTACTGAACCACAGAATATGGTGCATAGGAGTATGGTTTACATTGATCAATTTCCAAATTTGAATCTGTTCATGAATTCATATTCATATTTTAGAGGCTCTCTGATATTAAGACTATCAATCTACGCTAGTACATTCAATAGGGGCAGACTGAGGATGGGTTTTTTCCCAAATGCAACAAACAACACCCAGAAAGAATTGGACAATGCAATTTATACAATATGTGATATTGGCACTGACAACAGCTTTGAATTAACCATACCATATTCTTTTTCTACCTGGATGAGGAAGACTCATGGGAAAAGCCTAGGGCTGTTTCAAGTGGAAGTGCTCAATAGATTAACATACAATAGTTCCAGTCCAAATACTGTACACTGCATCGTGCAAGGCAGACTAGGGGACGATGCCAAATTCTTTTGTCCTGCTGGTTCACTAGTGGAATTTCAAAATTCATGGGGGTCACAAATGGATCTGACAGACCCATTAGAGATGGAGGATTGT---ACTGAGGATTGCAAACAATCTCTATCCCCAGATGAATTGGGCCTCACATCAGCCCAAGATGATGGACCTCTCGGGTCCGAGAAACCAAATTATTTCTTAAATTTTAGGGCAATGGATGTTGATATTTTCACCGCAAGCCACACTAAAGTAGATAACATTTTTGGGCGTGCCTGGTACAACTCACGGCATGAATTCACAAATGGTGATCTGTGGCGTAGTTCATTGACTTTCCCTAAGAAAGGCCATGGGATGCTATCACAACTTTTTGCATATTTTACGGGTGAAGTGAATATACATATCCTTTATATGGCTGAAAGAGGATTTCTTAGAGTGGCACACTCATATGACACTGAGACACAGAGGGATGACTTTCTATCATCAAATGGTGTGATAACAATACCAGCTGGAGAACAAATGACTTTATCTGTACCATACTACTCAAATAAACCATTGAGGACTATAAGACATGAATCAGCACTTGGTTTCTTGTTGTGTCAACCACTTTTATCAGGTACAGACAGGACTATTGCAGAAGTATATATTAGCTTAAGGTGTCCAAACTTTTTCTTTCCAGCGCCAGCACCTAGACCAATTAA
		</sequence>
		<sequence>
			<taxon idref="HPeV8/EU716175/BR/217/2006"/>
			ATGGAGACTATTAAAGGTATTGCAGATATGGCAACGGCAGCTGCTAATGGCATTGATTCCACACTAAATCAAACTAGTGAGGCAACGGTCAACTC---CAATGCAACAGGAGGTGATATTATAACTAGAGTGGCAGATGACGCTTCAAATGTGCTGGGACCCAATTGTTATGCAACAACATCGGAACCAGAAAATAAAAATGTTGTGCAGGCTACAACCACAGTTAATACC---ACCAACCTCACACAACATCCTTCAGCACCTACAATACCCTTTGCTCCTGACTTTTCAAATGTAGATAGTTTCCATTCCATGGCTTACGATGTGACAACAGGTGATAAGAATCCAAGTAAGTTGGTCAGGTTAAAAACCACTGAATGGATACAAACATGGGAAAGATCTCACCAGATCGATTATGTGGAACTACCAAAGGCCTTTTGGGCAAGTGAAAAGATGCCAGCTTTTGGTCAGTCTAAATATTTTGCTGCTGTTAGATGTGGGTTTCACTTTCAAGTGCAAATAAATGTCAACCAGGGAACGGCTGGCAGCGCCCTAGTTGTCTACAAACCAAAACCAGTAGTAGACAATGATAGTAAACTAGAATTTGGGTCTTATACTAACTTACCACATGTATTGATGAATTTGGCAGAGACAACACAAGCGGACTTATGTATCCCCTATGTTTCAGACACAAACTATGTCAAGACTGATTCGTCTGACTTAGGGCTATTGGAAGTATATGTCTGGACCCCACTGTCAATTCCTCATGGTTCTGCAACCCAAGTTGATGTTACTATTTTAGGAAGTTTGTTGCAACTGGACTTTCAAAATCCCAGGGTTTATGGGCAGGAAGTTAACATATATGACAACGCTCCTGCACCTGGTAAGTTG---------------AGGAAATATCTCACAATGAGCACTAAATACAAGTGGACCCGGTCAAAAATTGACATAGCTGAAGGCCCTGGCTCCATGAATTTAGCCAATGTCCTCAGTACAACTGGAGCCCAATCTTTGGCATTGGTTGGTGAAAGAGCTTTTTATGATCCTAGAACAGCTGGTAGCAAATCTAGATTTGACGATTTAATCAAAATTGCACAGATGTTTTCAGTGATGGGAGATAGTAGTCAACCTTCAACATCAGAGGGCATAGATGCTAGGGGTTATTTCAAGTGGGCAGCCAGCAAAGCTCCTCAACAAGTCATACATAGGAACTTGATATACTTAAAATTATTTCCAAATTTGAACTTGTTTGCCCAGTCATACTCATACTTCAGAGGCTCTCTAGTTCTTCGATTGTCAGTGTACTCTAGCACCTTTAACAGAGGTAGACTGAGAATGGGCTTTTTCCCAAATTGTTCTGATGACAAAACGCAAGAACTGGAGAATGCAATATACACTATTTGTGATATTGGGACAGACAATAGTTTTGAAATAACAATCCCTTACTCATTCTCAACCTGGATGAGGAAGACCAAAGGTCACACAATTGGCTTATTCCAAGTTGAAGTTCTAAATAGGCTGACCTACAACAGCTCTAGTCCTAGTGAAGTTTACTGCATAGTCCAAGGCAGACTGGGTAGTGATGCCAAGTTTTATTGCCCGACTGGTTCAGTAACAACGTTCCAGAATTCCTGGGGTTCACAGATGGATTTGAGTGATCCACTCTGCATTGAGGATAAA---GTCGAAGAATGCAAACAGACATTGTCCCCAAATGAACTAGGCTTGACATCCGCTCAAGATGATGGGCCACTTGGCAATGAAAAACCTAATTACTTCCTCAACTTTAAAGCAATAAATGTGGATATTTTCACAGTGAGCCATACAAAAGTGGATAATATTTTTGGAAGGGCATGGTATTCTATGGCTCATGAATTTAGAAATGAAGGTTTGTGGAGGACTAAACTTACTTTCCCAAAACAAGGCCACGGTGCACTTTCACAATTTTTTGCTTATTATACTGGAGAGTTAAATATCCATGTACTGTTTTTGTGTGAAAAAGGTTTTCTCAGAGTAGCTCACACATATGACAGTGATGAGGGGCGAGATGACTTCTTGTCATCCAATGGAGTCATTACCATACCAGCTGGAGAGCAAATGTCTCTATCTGCTCCATTCTACTCACACAGGCCATTGAGAACAATTCGCAATGAGGATGCATTAGGATATTTACTATGTCAACCTATGCTTACAGGAACATCAAGTGGCAAGATTGAGGTGTATCTCAGCTTGAGGTGTCCAAATCTGTTTTTTCCAATCCCAGCACCTAAGCCTGCACC
		</sequence>
	</alignment>
	
	<!-- The unique patterns for codon positions 1 & 2                           -->
	<mergePatterns id="patterns1+2">
		<!-- The unique patterns for codon position 1                                -->
		<!-- npatterns=330                                                           -->
		<patterns id="patterns1" from="1" every="3">
			<alignment idref="alignment"/>
		</patterns>
		<!-- The unique patterns for codon position 2                                -->
		<!-- npatterns=223                                                           -->
		<patterns id="patterns2" from="2" every="3">
			<alignment idref="alignment"/>
		</patterns>
	</mergePatterns>
	<!-- The unique patterns for codon position 3                                -->
	<!-- npatterns=733                                                           -->
	<patterns id="patterns3" from="3" every="3">
		<alignment idref="alignment"/>
	</patterns>
	
	<!-- A prior assumption that the population size has remained constant       -->
	<!-- throughout the time spanned by the genealogy.                           -->
	<constantSize id="constant" units="years">
		<populationSize>
			<parameter id="constant.popSize" value="510.0" lower="0.0" upper="Infinity"/>
		</populationSize>
	</constantSize>
	
	<!-- Generate a random starting tree under the coalescent process            -->
	<coalescentTree id="startingTree">
		<taxa idref="taxa"/>
		<constantSize idref="constant"/>
	</coalescentTree>
	
	<treeModel id="treeModel">
		<coalescentTree idref="startingTree"/>
		<rootHeight>
			<parameter id="treeModel.rootHeight"/>
		</rootHeight>
		<nodeHeights internalNodes="true">
			<parameter id="treeModel.internalNodeHeights"/>
		</nodeHeights>
		<nodeHeights internalNodes="true" rootNode="true">
			<parameter id="treeModel.allInternalNodeHeights"/>
		</nodeHeights>
	</treeModel>
	
	<coalescentLikelihood id="coalescent">
		<model>
			<constantSize idref="constant"/>
		</model>
		<populationTree>
			<treeModel idref="treeModel"/>
		</populationTree>
	</coalescentLikelihood>
	
	<!-- The uncorrelated relaxed clock (Drummond, Ho, Phillips & Rambaut, 2006) -->
	<discretizedBranchRates id="branchRates">
		<treeModel idref="treeModel"/>
		<distribution>
			<logNormalDistributionModel meanInRealSpace="true">
				<mean>
					<parameter id="ucld.mean" value="1.2E-4" lower="0.0" upper="100.0"/>
				</mean>
				<stdev>
					<parameter id="ucld.stdev" value="0.1" lower="0.0" upper="10.0"/>
				</stdev>
			</logNormalDistributionModel>
		</distribution>
		<rateCategories>
			<parameter id="branchRates.categories" dimension="56"/>
		</rateCategories>
	</discretizedBranchRates>
	
	<rateStatistic id="meanRate" name="meanRate" mode="mean" internal="true" external="true">
		<treeModel idref="treeModel"/>
		<discretizedBranchRates idref="branchRates"/>
	</rateStatistic>
	
	<rateStatistic id="coefficientOfVariation" name="coefficientOfVariation" mode="coefficientOfVariation" internal="true" external="true">
		<treeModel idref="treeModel"/>
		<discretizedBranchRates idref="branchRates"/>
	</rateStatistic>
	
	<rateCovarianceStatistic id="covariance" name="covariance">
		<treeModel idref="treeModel"/>
		<discretizedBranchRates idref="branchRates"/>
	</rateCovarianceStatistic>
	
	<!-- The general time reversible (GTR) substitution model                    -->
	<gtrModel id="gtr1">
		<frequencies>
			<frequencyModel dataType="nucleotide">
				<alignment idref="alignment"/>
				<frequencies>
					<parameter id="gtr1.frequencies" dimension="4"/>
				</frequencies>
			</frequencyModel>
		</frequencies>
		<rateAC>
			<parameter id="gtr1.ac" value="1.0" lower="1.0E-8" upper="Infinity"/>
		</rateAC>
		<rateAG>
			<parameter id="gtr1.ag" value="1.0" lower="1.0E-8" upper="Infinity"/>
		</rateAG>
		<rateAT>
			<parameter id="gtr1.at" value="1.0" lower="1.0E-8" upper="Infinity"/>
		</rateAT>
		<rateCG>
			<parameter id="gtr1.cg" value="1.0" lower="1.0E-8" upper="Infinity"/>
		</rateCG>
		<rateGT>
			<parameter id="gtr1.gt" value="1.0" lower="1.0E-8" upper="Infinity"/>
		</rateGT>
	</gtrModel>
	<!-- The general time reversible (GTR) substitution model                    -->
	<gtrModel id="gtr2">
		<frequencies>
			<frequencyModel dataType="nucleotide">
				<alignment idref="alignment"/>
				<frequencies>
					<parameter id="gtr2.frequencies" dimension="4"/>
				</frequencies>
			</frequencyModel>
		</frequencies>
		<rateAC>
			<parameter id="gtr2.ac" value="1.0" lower="1.0E-8" upper="Infinity"/>
		</rateAC>
		<rateAG>
			<parameter id="gtr2.ag" value="1.0" lower="1.0E-8" upper="Infinity"/>
		</rateAG>
		<rateAT>
			<parameter id="gtr2.at" value="1.0" lower="1.0E-8" upper="Infinity"/>
		</rateAT>
		<rateCG>
			<parameter id="gtr2.cg" value="1.0" lower="1.0E-8" upper="Infinity"/>
		</rateCG>
		<rateGT>
			<parameter id="gtr2.gt" value="1.0" lower="1.0E-8" upper="Infinity"/>
		</rateGT>
	</gtrModel>
	
	<!-- site model                                                              -->
	<siteModel id="siteModel1">
		<substitutionModel>
			<gtrModel idref="gtr1"/>
		</substitutionModel>
		<relativeRate>
			<parameter id="siteModel1.mu" value="1.0" lower="0.0" upper="100.0"/>
		</relativeRate>
		<gammaShape gammaCategories="4">
			<parameter id="siteModel1.alpha" value="0.5" lower="0.0" upper="100.0"/>
		</gammaShape>
	</siteModel>
	<!-- site model                                                              -->
	<siteModel id="siteModel2">
		<substitutionModel>
			<gtrModel idref="gtr2"/>
		</substitutionModel>
		<relativeRate>
			<parameter id="siteModel2.mu" value="1.0" lower="0.0" upper="100.0"/>
		</relativeRate>
		<gammaShape gammaCategories="4">
			<parameter id="siteModel2.alpha" value="0.5" lower="0.0" upper="100.0"/>
		</gammaShape>
	</siteModel>

	<compoundParameter id="allMus">
		<parameter idref="siteModel1.mu"/>
		<parameter idref="siteModel2.mu"/>
	</compoundParameter>
	
	<treeLikelihood id="treeLikelihood1">
		<patterns idref="patterns1+2"/>
		<treeModel idref="treeModel"/>
		<siteModel idref="siteModel1"/>
		<discretizedBranchRates idref="branchRates"/>
	</treeLikelihood>
	<treeLikelihood id="treeLikelihood2">
		<patterns idref="patterns3"/>
		<treeModel idref="treeModel"/>
		<siteModel idref="siteModel2"/>
		<discretizedBranchRates idref="branchRates"/>
	</treeLikelihood>
	
	<operators id="operators">
		<scaleOperator scaleFactor="0.75" weight="1">
			<parameter idref="gtr1.ac"/>
		</scaleOperator>
		<scaleOperator scaleFactor="0.75" weight="1">
			<parameter idref="gtr1.ag"/>
		</scaleOperator>
		<scaleOperator scaleFactor="0.75" weight="1">
			<parameter idref="gtr1.at"/>
		</scaleOperator>
		<scaleOperator scaleFactor="0.75" weight="1">
			<parameter idref="gtr1.cg"/>
		</scaleOperator>
		<scaleOperator scaleFactor="0.75" weight="1">
			<parameter idref="gtr1.gt"/>
		</scaleOperator>
		<scaleOperator scaleFactor="0.75" weight="1">
			<parameter idref="gtr2.ac"/>
		</scaleOperator>
		<scaleOperator scaleFactor="0.75" weight="1">
			<parameter idref="gtr2.ag"/>
		</scaleOperator>
		<scaleOperator scaleFactor="0.75" weight="1">
			<parameter idref="gtr2.at"/>
		</scaleOperator>
		<scaleOperator scaleFactor="0.08" weight="1">
			<parameter idref="gtr2.cg"/>
		</scaleOperator>
		<scaleOperator scaleFactor="0.20" weight="1">
			<parameter idref="gtr2.gt"/>
		</scaleOperator>
		<deltaExchange delta="0.01" weight="1">
			<parameter idref="gtr1.frequencies"/>
		</deltaExchange>
		<deltaExchange delta="0.01" weight="1">
			<parameter idref="gtr2.frequencies"/>
		</deltaExchange>
		<scaleOperator scaleFactor="0.75" weight="1">
			<parameter idref="siteModel1.alpha"/>
		</scaleOperator>
		<scaleOperator scaleFactor="0.75" weight="1">
			<parameter idref="siteModel2.alpha"/>
		</scaleOperator>
		<deltaExchange delta="0.07" parameterWeights="2 1" weight="1">
			<parameter idref="allMus"/>
		</deltaExchange>
		<scaleOperator scaleFactor="0.75" weight="3">
			<parameter idref="ucld.mean"/>
		</scaleOperator>
		<scaleOperator scaleFactor="0.5" weight="3">
			<parameter idref="ucld.stdev"/>
		</scaleOperator>
		<upDownOperator scaleFactor="0.5" weight="3">
			<up>
				<parameter idref="ucld.mean"/>
			</up>
			<down>
				<parameter idref="treeModel.allInternalNodeHeights"/>
			</down>
		</upDownOperator>
		<swapOperator size="1" weight="10" autoOptimize="false">
			<parameter idref="branchRates.categories"/>
		</swapOperator>
		<randomWalkIntegerOperator windowSize="1.0" weight="10">
			<parameter idref="branchRates.categories"/>
		</randomWalkIntegerOperator>
		<uniformIntegerOperator weight="10">
			<parameter idref="branchRates.categories"/>
		</uniformIntegerOperator>
		<scaleOperator scaleFactor="0.75" weight="3">
			<parameter idref="constant.popSize"/>
		</scaleOperator>
		<scaleOperator scaleFactor="0.8" weight="3">
			<parameter idref="treeModel.rootHeight"/>
		</scaleOperator>
		<uniformOperator weight="30">
			<parameter idref="treeModel.internalNodeHeights"/>
		</uniformOperator>
		<subtreeSlide size="51.0" gaussian="true" weight="15">
			<treeModel idref="treeModel"/>
		</subtreeSlide>
		<narrowExchange weight="15">
			<treeModel idref="treeModel"/>
		</narrowExchange>
		<wideExchange weight="3">
			<treeModel idref="treeModel"/>
		</wideExchange>
		<wilsonBalding weight="3">
			<treeModel idref="treeModel"/>
			<constantSize idref="constant"/>
		</wilsonBalding>
	</operators>
	
	<mcmc id="mcmc" chainLength="50000000" autoOptimize="true">
		<posterior id="posterior">
			<prior id="prior">
				<jeffreysPrior>
					<parameter idref="gtr1.ac"/>
				</jeffreysPrior>
				<jeffreysPrior>
					<parameter idref="gtr1.ag"/>
				</jeffreysPrior>
				<jeffreysPrior>
					<parameter idref="gtr1.at"/>
				</jeffreysPrior>
				<jeffreysPrior>
					<parameter idref="gtr1.cg"/>
				</jeffreysPrior>
				<jeffreysPrior>
					<parameter idref="gtr1.gt"/>
				</jeffreysPrior>
				<jeffreysPrior>
					<parameter idref="gtr2.ac"/>
				</jeffreysPrior>
				<jeffreysPrior>
					<parameter idref="gtr2.ag"/>
				</jeffreysPrior>
				<jeffreysPrior>
					<parameter idref="gtr2.at"/>
				</jeffreysPrior>
				<jeffreysPrior>
					<parameter idref="gtr2.cg"/>
				</jeffreysPrior>
				<jeffreysPrior>
					<parameter idref="gtr2.gt"/>
				</jeffreysPrior>
				<jeffreysPrior>
					<parameter idref="constant.popSize"/>
				</jeffreysPrior>
				<coalescentLikelihood idref="coalescent"/>
			</prior>
			<likelihood id="likelihood">
				<treeLikelihood idref="treeLikelihood1"/>
				<treeLikelihood idref="treeLikelihood2"/>
			</likelihood>
		</posterior>
		<operators idref="operators"/>
		<log id="screenLog" logEvery="5000">
			<column label="Posterior" dp="4" width="12">
				<posterior idref="posterior"/>
			</column>
			<column label="Prior" dp="4" width="12">
				<prior idref="prior"/>
			</column>
			<column label="Likelihood" dp="4" width="12">
				<likelihood idref="likelihood"/>
			</column>
			<column label="Root Height" sf="6" width="12">
				<parameter idref="treeModel.rootHeight"/>
			</column>
			<column label="Rate" sf="6" width="12">
				<rateStatistic idref="meanRate"/>
			</column>
		</log>
		<log id="fileLog" logEvery="5000" fileName="p1_relaxed_test.log">
			<posterior idref="posterior"/>
			<prior idref="prior"/>
			<likelihood idref="likelihood"/>
			<rateStatistic idref="meanRate"/>
			<parameter idref="treeModel.rootHeight"/>
			<parameter idref="constant.popSize"/>
			<parameter idref="siteModel1.mu"/>
			<parameter idref="siteModel2.mu"/>
			<parameter idref="gtr1.ac"/>
			<parameter idref="gtr1.ag"/>
			<parameter idref="gtr1.at"/>
			<parameter idref="gtr1.cg"/>
			<parameter idref="gtr1.gt"/>
			<parameter idref="gtr2.ac"/>
			<parameter idref="gtr2.ag"/>
			<parameter idref="gtr2.at"/>
			<parameter idref="gtr2.cg"/>
			<parameter idref="gtr2.gt"/>
			<parameter idref="siteModel1.alpha"/>
			<parameter idref="siteModel2.alpha"/>
			<parameter idref="ucld.mean"/>
			<parameter idref="ucld.stdev"/>
			<rateStatistic idref="coefficientOfVariation"/>
			<rateCovarianceStatistic idref="covariance"/>
			<treeLikelihood idref="treeLikelihood1"/>
			<treeLikelihood idref="treeLikelihood2"/>
			<coalescentLikelihood idref="coalescent"/>
		</log>
		<logTree id="treeFileLog" logEvery="5000" nexusFormat="true" fileName="p1_relaxed_test.trees" sortTranslationTable="true">
			<treeModel idref="treeModel"/>
			<discretizedBranchRates idref="branchRates"/>
			<posterior idref="posterior"/>
		</logTree>
	</mcmc>
	
	<report>
		<property name="timer">
			<object idref="mcmc"/>
		</property>
	</report>
	
</beast>
