# Supplementary material for: Rooting human parechovirus evolution in time
Source: BMC Evol Biol. 2009 Jul 15;9:164. doi: 10.1186/1471-2148-9-164 (PMC2723090; doi:10.1186/1471-2148-9-164)
Supplement: Additional file 5 — BEAST XML file for the HPeV-VP1-strict analysis. Input XML file used for BEAST strict molecular clock analysis of VP1 region (dataset 2). [file 1471-2148-9-164-S5.xml]

<?xml version="1.0" standalone="yes"?>
<!-- Generated by BEAUTi v1.4.8                                              -->
<!--       by Alexei J. Drummond and Andrew Rambaut                          -->
<!--       Department of Computer Science, University of Auckland and        -->
<!--       Institute of Evolutionary Biology, University of Edinburgh        -->
<!--       http://beast.bio.ed.ac.uk/                                        -->
<beast>
	
	<!-- The list of taxa analyse (can also include dates/ages).                 -->
	<!-- ntax=199                                                                -->
	<taxa id="taxa">
		<taxon id="HPeV1_FJ648741_JP_8282_2007">
			<date value="2007.0" direction="forwards" units="years"/>
		</taxon>
		<taxon id="HPeV1_FJ648754_JP_8311_2007">
			<date value="2007.0" direction="forwards" units="years"/>
		</taxon>
		<taxon id="HPeV1_FJ648753_JP_8457_2007 ">
			<date value="2007.0" direction="forwards" units="years"/>
		</taxon>
		<taxon id="HPeV1_FJ648752_JP_8430_2007">
			<date value="2007.0" direction="forwards" units="years"/>
		</taxon>
		<taxon id="HPeV1_FJ648751_JP_8312_2007">
			<date value="2007.0" direction="forwards" units="years"/>
		</taxon>
		<taxon id="HPeV1_FJ648750_JP_8304_2007">
			<date value="2007.0" direction="forwards" units="years"/>
		</taxon>
		<taxon id="HPeV1_FJ648749_JP_8277_2007">
			<date value="2007.0" direction="forwards" units="years"/>
		</taxon>
		<taxon id="HPeV1_FJ648748_JP_8262_2007">
			<date value="2007.0" direction="forwards" units="years"/>
		</taxon>
		<taxon id="HPeV1_FJ648747_JP_8462_2007">
			<date value="2007.0" direction="forwards" units="years"/>
		</taxon>
		<taxon id="HPeV1_FJ648746_JP_8329_2007">
			<date value="2007.0" direction="forwards" units="years"/>
		</taxon>
		<taxon id="HPeV1_FJ648745_JP_8323_2007">
			<date value="2007.0" direction="forwards" units="years"/>
		</taxon>
		<taxon id="HPeV1_FJ648744_JP_8276_2007">
			<date value="2007.0" direction="forwards" units="years"/>
		</taxon>
		<taxon id="HPeV1_FJ648743_JP_8243_2007">
			<date value="2007.0" direction="forwards" units="years"/>
		</taxon>
		<taxon id="HPeV1_FJ648742_JP_8150_2007">
			<date value="2007.0" direction="forwards" units="years"/>
		</taxon>
		<taxon id="HPeV1_DQ172435_452252_2004">
			<date value="2004.0" direction="forwards" units="years"/>
		</taxon>
		<taxon id="HPeV1_DQ172416_054330_2000">
			<date value="2000.0" direction="forwards" units="years"/>
		</taxon>
		<taxon id="HPeV1_DQ172441_452538_2004">
			<date value="2004.0" direction="forwards" units="years"/>
		</taxon>
		<taxon id="HPeV1_DQ172440_451294_2004">
			<date value="2004.0" direction="forwards" units="years"/>
		</taxon>
		<taxon id="HPeV1_DQ172439_252581_2002">
			<date value="2002.0" direction="forwards" units="years"/>
		</taxon>
		<taxon id="HPeV1_DQ172438_152598_2001">
			<date value="2001.0" direction="forwards" units="years"/>
		</taxon>
		<taxon id="HPeV1_DQ172437_350757_2003">
			<date value="2003.0" direction="forwards" units="years"/>
		</taxon>
		<taxon id="HPeV1_DQ172436_452712_2004">
			<date value="2004.0" direction="forwards" units="years"/>
		</taxon>
		<taxon id="HPeV1_DQ172434_252521_2002">
			<date value="2002.0" direction="forwards" units="years"/>
		</taxon>
		<taxon id="HPeV1_DQ172433_252228_2002">
			<date value="2002.0" direction="forwards" units="years"/>
		</taxon>
		<taxon id="HPeV1_EU077520_05_939_2005">
			<date value="2005.0" direction="forwards" units="years"/>
		</taxon>
		<taxon id="HPeV1_EU077519_05_938_2005">
			<date value="2005.0" direction="forwards" units="years"/>
		</taxon>
		<taxon id="HPeV1_EU077515_04_1608_2004">
			<date value="2004.0" direction="forwards" units="years"/>
		</taxon>
		<taxon id="HPeV1_EU077503_99_1096_1999">
			<date value="1999.0" direction="forwards" units="years"/>
		</taxon>
		<taxon id="HPeV1_FJ373136_677033_2006">
			<date value="2006.0" direction="forwards" units="years"/>
		</taxon>
		<taxon id="HPeV1_FJ373135_677008_2006">
			<date value="2006.0" direction="forwards" units="years"/>
		</taxon>
		<taxon id="HPeV1_FJ373134_676406_2006">
			<date value="2006.0" direction="forwards" units="years"/>
		</taxon>
		<taxon id="HPeV1_FJ373133_676323_2006">
			<date value="2006.0" direction="forwards" units="years"/>
		</taxon>
		<taxon id="HPeV1_FJ373132_676271_2006">
			<date value="2006.0" direction="forwards" units="years"/>
		</taxon>
		<taxon id="HPeV1_FJ373131_675458_2006">
			<date value="2006.0" direction="forwards" units="years"/>
		</taxon>
		<taxon id="HPeV1_FJ373130_674450_2006">
			<date value="2006.0" direction="forwards" units="years"/>
		</taxon>
		<taxon id="HPeV1_FJ373129_653096_2006">
			<date value="2006.0" direction="forwards" units="years"/>
		</taxon>
		<taxon id="HPeV1_FJ373128_652920_2006">
			<date value="2006.0" direction="forwards" units="years"/>
		</taxon>
		<taxon id="HPeV1_FJ373127_652780_2006">
			<date value="2006.0" direction="forwards" units="years"/>
		</taxon>
		<taxon id="HPeV1_FJ373126_652643_2006">
			<date value="2006.0" direction="forwards" units="years"/>
		</taxon>
		<taxon id="HPeV1_FJ373125_652568_2006">
			<date value="2006.0" direction="forwards" units="years"/>
		</taxon>
		<taxon id="HPeV1_FJ373124_652536_2006">
			<date value="2006.0" direction="forwards" units="years"/>
		</taxon>
		<taxon id="HPeV1_FJ373123_652499_2006">
			<date value="2006.0" direction="forwards" units="years"/>
		</taxon>
		<taxon id="HPeV1_FJ373122_652467_2006">
			<date value="2006.0" direction="forwards" units="years"/>
		</taxon>
		<taxon id="HPeV1_FJ373121_652445_2006">
			<date value="2006.0" direction="forwards" units="years"/>
		</taxon>
		<taxon id="HPeV1_FJ373120_652281_2006">
			<date value="2006.0" direction="forwards" units="years"/>
		</taxon>
		<taxon id="HPeV1_FJ373119_652146_2006">
			<date value="2006.0" direction="forwards" units="years"/>
		</taxon>
		<taxon id="HPeV1_FJ373118_651934_2006">
			<date value="2006.0" direction="forwards" units="years"/>
		</taxon>
		<taxon id="HPeV1_FJ373117_651898_2006">
			<date value="2006.0" direction="forwards" units="years"/>
		</taxon>
		<taxon id="HPeV1_FJ373116_651654_2006">
			<date value="2006.0" direction="forwards" units="years"/>
		</taxon>
		<taxon id="HPeV1_FJ373115_651625_2006">
			<date value="2006.0" direction="forwards" units="years"/>
		</taxon>
		<taxon id="HPeV1_FJ373114_651128_2006">
			<date value="2006.0" direction="forwards" units="years"/>
		</taxon>
		<taxon id="HPeV1_FJ373113_651108_2006">
			<date value="2006.0" direction="forwards" units="years"/>
		</taxon>
		<taxon id="HPeV1_FJ373112_650989_2006">
			<date value="2006.0" direction="forwards" units="years"/>
		</taxon>
		<taxon id="HPeV1_FJ373111_650941_2006">
			<date value="2006.0" direction="forwards" units="years"/>
		</taxon>
		<taxon id="HPeV1_FJ373110_650854_2006">
			<date value="2006.0" direction="forwards" units="years"/>
		</taxon>
		<taxon id="HPeV1_FJ373109_650750_2006">
			<date value="2006.0" direction="forwards" units="years"/>
		</taxon>
		<taxon id="HPeV1_FJ373108_650648_2006">
			<date value="2006.0" direction="forwards" units="years"/>
		</taxon>
		<taxon id="HPeV1_FJ373107_650606_2006">
			<date value="2006.0" direction="forwards" units="years"/>
		</taxon>
		<taxon id="HPeV1_FJ373106_650258_2006">
			<date value="2006.0" direction="forwards" units="years"/>
		</taxon>
		<taxon id="HPeV1_FJ373105_650164_2006">
			<date value="2006.0" direction="forwards" units="years"/>
		</taxon>
		<taxon id="HPeV1_FJ373104_650163_2006">
			<date value="2006.0" direction="forwards" units="years"/>
		</taxon>
		<taxon id="HPeV1_FJ373103_650151_2006">
			<date value="2006.0" direction="forwards" units="years"/>
		</taxon>
		<taxon id="HPeV1_FJ373102_650081_2006">
			<date value="2006.0" direction="forwards" units="years"/>
		</taxon>
		<taxon id="HPeV1_FJ373101_552762_2005">
			<date value="2005.0" direction="forwards" units="years"/>
		</taxon>
		<taxon id="HPeV1_FJ373100_552444_2005">
			<date value="2005.0" direction="forwards" units="years"/>
		</taxon>
		<taxon id="HPeV1_FJ373099_552314_2005">
			<date value="2005.0" direction="forwards" units="years"/>
		</taxon>
		<taxon id="HPeV1_FJ373098_552154_2005">
			<date value="2005.0" direction="forwards" units="years"/>
		</taxon>
		<taxon id="HPeV1_FJ373097_552001_2005">
			<date value="2005.0" direction="forwards" units="years"/>
		</taxon>
		<taxon id="HPeV1_FJ373096_551907_2005">
			<date value="2005.0" direction="forwards" units="years"/>
		</taxon>
		<taxon id="HPeV1_FJ373095_551612_2005">
			<date value="2005.0" direction="forwards" units="years"/>
		</taxon>
		<taxon id="HPeV1_FJ373094_550981_2005">
			<date value="2005.0" direction="forwards" units="years"/>
		</taxon>
		<taxon id="HPeV1_FJ373093_550652_2005">
			<date value="2005.0" direction="forwards" units="years"/>
		</taxon>
		<taxon id="HPeV1_FJ373092_550505_2005">
			<date value="2005.0" direction="forwards" units="years"/>
		</taxon>
		<taxon id="HPeV1_FJ373091_550435_2005">
			<date value="2005.0" direction="forwards" units="years"/>
		</taxon>
		<taxon id="HPeV1_FJ373090_550332_2005">
			<date value="2005.0" direction="forwards" units="years"/>
		</taxon>
		<taxon id="HPeV1_FJ373089_550328_2005">
			<date value="2005.0" direction="forwards" units="years"/>
		</taxon>
		<taxon id="HPeV1_FJ373088_550320_2005">
			<date value="2005.0" direction="forwards" units="years"/>
		</taxon>
		<taxon id="HPeV1_FJ373087_550290_2005">
			<date value="2005.0" direction="forwards" units="years"/>
		</taxon>
		<taxon id="HPeV1_FJ373086_550252_2005">
			<date value="2005.0" direction="forwards" units="years"/>
		</taxon>
		<taxon id="HPeV1_FJ373085_550193_2005">
			<date value="2005.0" direction="forwards" units="years"/>
		</taxon>
		<taxon id="HPeV1_FJ373084_550182_2005">
			<date value="2005.0" direction="forwards" units="years"/>
		</taxon>
		<taxon id="HPeV1_FJ373083_452786_2004">
			<date value="2004.0" direction="forwards" units="years"/>
		</taxon>
		<taxon id="HPeV1_FJ373082_452666_2004">
			<date value="2004.0" direction="forwards" units="years"/>
		</taxon>
		<taxon id="HPeV1_FJ373081_452643_2004">
			<date value="2004.0" direction="forwards" units="years"/>
		</taxon>
		<taxon id="HPeV1_FJ373080_452568_2004">
			<date value="2004.0" direction="forwards" units="years"/>
		</taxon>
		<taxon id="HPeV1_FJ373079_452530_2004">
			<date value="2004.0" direction="forwards" units="years"/>
		</taxon>
		<taxon id="HPeV1_FJ373078_452476_2004">
			<date value="2004.0" direction="forwards" units="years"/>
		</taxon>
		<taxon id="HPeV1_FJ373077_452344_2004">
			<date value="2004.0" direction="forwards" units="years"/>
		</taxon>
		<taxon id="HPeV1_FJ373076_452208_2004">
			<date value="2004.0" direction="forwards" units="years"/>
		</taxon>
		<taxon id="HPeV1_FJ373075_451894_2004">
			<date value="2004.0" direction="forwards" units="years"/>
		</taxon>
		<taxon id="HPeV1_FJ373074_451858_2004">
			<date value="2004.0" direction="forwards" units="years"/>
		</taxon>
		<taxon id="HPeV1_FJ373073_451821_2004">
			<date value="2004.0" direction="forwards" units="years"/>
		</taxon>
		<taxon id="HPeV1_FJ373072_451729_2004">
			<date value="2004.0" direction="forwards" units="years"/>
		</taxon>
		<taxon id="HPeV1_FJ373071_451669_2004">
			<date value="2004.0" direction="forwards" units="years"/>
		</taxon>
		<taxon id="HPeV1_FJ373070_451660_2004">
			<date value="2004.0" direction="forwards" units="years"/>
		</taxon>
		<taxon id="HPeV1_FJ373069_451302_2004">
			<date value="2004.0" direction="forwards" units="years"/>
		</taxon>
		<taxon id="HPeV1_FJ373068_451125_2004">
			<date value="2004.0" direction="forwards" units="years"/>
		</taxon>
		<taxon id="HPeV1_FJ373067_450829_2004">
			<date value="2004.0" direction="forwards" units="years"/>
		</taxon>
		<taxon id="HPeV1_FJ373066_450823_2004">
			<date value="2004.0" direction="forwards" units="years"/>
		</taxon>
		<taxon id="HPeV1_FJ373065_450734_2004">
			<date value="2004.0" direction="forwards" units="years"/>
		</taxon>
		<taxon id="HPeV1_FJ373064_450653_2004">
			<date value="2004.0" direction="forwards" units="years"/>
		</taxon>
		<taxon id="HPeV1_FJ373063_450559_2004">
			<date value="2004.0" direction="forwards" units="years"/>
		</taxon>
		<taxon id="HPeV1_FJ373062_450342_2004">
			<date value="2004.0" direction="forwards" units="years"/>
		</taxon>
		<taxon id="HPeV1_FJ373061_450308_2004">
			<date value="2004.0" direction="forwards" units="years"/>
		</taxon>
		<taxon id="HPeV1_FJ373060_450296_2004">
			<date value="2004.0" direction="forwards" units="years"/>
		</taxon>
		<taxon id="HPeV1_FJ373059_450111_2004">
			<date value="2004.0" direction="forwards" units="years"/>
		</taxon>
		<taxon id="HPeV1_AM933171_70094A_2000">
			<date value="2000.0" direction="forwards" units="years"/>
		</taxon>
		<taxon id="HPeV1_AM933170_69960AE_2000">
			<date value="2000.0" direction="forwards" units="years"/>
		</taxon>
		<taxon id="HPeV1_EU024636_BNI_R32_2003">
			<date value="2003.0" direction="forwards" units="years"/>
		</taxon>
		<taxon id="HPeV1_EU024635_BNI_R30_2003">
			<date value="2003.0" direction="forwards" units="years"/>
		</taxon>
		<taxon id="HPeV1_EU024634_BNI_R21_2003">
			<date value="2003.0" direction="forwards" units="years"/>
		</taxon>
		<taxon id="HPeV1_EU024633_BNI_R15_2003">
			<date value="2003.0" direction="forwards" units="years"/>
		</taxon>
		<taxon id="HPeV1_EU024632_BNI_R09_2003">
			<date value="2003.0" direction="forwards" units="years"/>
		</taxon>
		<taxon id="HPeV1_EU024631_BNI_R04_2003">
			<date value="2003.0" direction="forwards" units="years"/>
		</taxon>
		<taxon id="HPeV1_EU024630_BNI_90_2003">
			<date value="2003.0" direction="forwards" units="years"/>
		</taxon>
		<taxon id="HPeV1_EF051629_BNI_788St_2004">
			<date value="2004.0" direction="forwards" units="years"/>
		</taxon>
		<taxon id="HPeV1_FM178558_7555312_2002">
			<date value="2002.0" direction="forwards" units="years"/>
		</taxon>
		<taxon id="HPeV2_T144_FJ648760_T_144_2005">
			<date value="2005.0" direction="forwards" units="years"/>
		</taxon>
		<taxon id="HPeV2_EU360514_NO_13631_2006">
			<date value="2006.0" direction="forwards" units="years"/>
		</taxon>
		<taxon id="HPeV3_DQ172451_252277_2002">
			<date value="2002.0" direction="forwards" units="years"/>
		</taxon>
		<taxon id="HPeV3_DQ172450_250956_2002">
			<date value="2002.0" direction="forwards" units="years"/>
		</taxon>
		<taxon id="HPeV3_DQ172449_451371_2004">
			<date value="2004.0" direction="forwards" units="years"/>
		</taxon>
		<taxon id="HPeV3_DQ172448_251393_2002">
			<date value="2002.0" direction="forwards" units="years"/>
		</taxon>
		<taxon id="HPeV3_DQ172447_451517_2004">
			<date value="2004.0" direction="forwards" units="years"/>
		</taxon>
		<taxon id="HPeV3_DQ172446_450936_2004">
			<date value="2004.0" direction="forwards" units="years"/>
		</taxon>
		<taxon id="HPeV3_DQ172445_251407_2002">
			<date value="2002.0" direction="forwards" units="years"/>
		</taxon>
		<taxon id="HPeV3_DQ172444_251360_2002">
			<date value="2002.0" direction="forwards" units="years"/>
		</taxon>
		<taxon id="HPeV3_DQ172443_251181_2002">
			<date value="2002.0" direction="forwards" units="years"/>
		</taxon>
		<taxon id="HPeV3_DQ172442_152037_2001">
			<date value="2001.0" direction="forwards" units="years"/>
		</taxon>
		<taxon id="HPeV3_EU077509_2000_976_2000">
			<date value="2000.0" direction="forwards" units="years"/>
		</taxon>
		<taxon id="HPeV3_EU077507_2000_759_2000">
			<date value="2000.0" direction="forwards" units="years"/>
		</taxon>
		<taxon id="HPeV3_EU077506_2000_752_2000">
			<date value="2000.0" direction="forwards" units="years"/>
		</taxon>
		<taxon id="HPeV3_EU077504_2000_632_2000">
			<date value="2000.0" direction="forwards" units="years"/>
		</taxon>
		<taxon id="HPeV3_FJ373162_677146_2006">
			<date value="2006.0" direction="forwards" units="years"/>
		</taxon>
		<taxon id="HPeV3_FJ373161_676401_2006">
			<date value="2006.0" direction="forwards" units="years"/>
		</taxon>
		<taxon id="HPeV3_FJ373160_676053_2006">
			<date value="2006.0" direction="forwards" units="years"/>
		</taxon>
		<taxon id="HPeV3_FJ373159_675391_2006">
			<date value="2006.0" direction="forwards" units="years"/>
		</taxon>
		<taxon id="HPeV3_FJ373158_674271_2006">
			<date value="2006.0" direction="forwards" units="years"/>
		</taxon>
		<taxon id="HPeV3_FJ373157_652880_2006">
			<date value="2006.0" direction="forwards" units="years"/>
		</taxon>
		<taxon id="HPeV3_FJ373156_652761_2006">
			<date value="2006.0" direction="forwards" units="years"/>
		</taxon>
		<taxon id="HPeV3_FJ373155_652649_2006">
			<date value="2006.0" direction="forwards" units="years"/>
		</taxon>
		<taxon id="HPeV3_FJ373154_652545_2006">
			<date value="2006.0" direction="forwards" units="years"/>
		</taxon>
		<taxon id="HPeV3_FJ373153_651689_2006">
			<date value="2006.0" direction="forwards" units="years"/>
		</taxon>
		<taxon id="HPeV3_FJ373152_452000_2004">
			<date value="2004.0" direction="forwards" units="years"/>
		</taxon>
		<taxon id="HPeV3_FJ373151_451987_2004">
			<date value="2004.0" direction="forwards" units="years"/>
		</taxon>
		<taxon id="HPeV3_FJ373150_451935_2004">
			<date value="2004.0" direction="forwards" units="years"/>
		</taxon>
		<taxon id="HPeV3_FJ373149_451692_2004">
			<date value="2004.0" direction="forwards" units="years"/>
		</taxon>
		<taxon id="HPeV3_FJ373148_451678_2004">
			<date value="2004.0" direction="forwards" units="years"/>
		</taxon>
		<taxon id="HPeV3_FJ373147_451677_2004">
			<date value="2004.0" direction="forwards" units="years"/>
		</taxon>
		<taxon id="HPeV3_FJ373146_451653_2004">
			<date value="2004.0" direction="forwards" units="years"/>
		</taxon>
		<taxon id="HPeV3_FJ373145_451610_2004">
			<date value="2004.0" direction="forwards" units="years"/>
		</taxon>
		<taxon id="HPeV3_FJ373144_451550_2004">
			<date value="2004.0" direction="forwards" units="years"/>
		</taxon>
		<taxon id="HPeV3_FJ373143_451513_2004">
			<date value="2004.0" direction="forwards" units="years"/>
		</taxon>
		<taxon id="HPeV3_FJ373142_451512_2004">
			<date value="2004.0" direction="forwards" units="years"/>
		</taxon>
		<taxon id="HPeV3_FJ373141_451425_2004">
			<date value="2004.0" direction="forwards" units="years"/>
		</taxon>
		<taxon id="HPeV3_FJ373140_451393_2004">
			<date value="2004.0" direction="forwards" units="years"/>
		</taxon>
		<taxon id="HPeV3_FJ373139_451377_2004">
			<date value="2004.0" direction="forwards" units="years"/>
		</taxon>
		<taxon id="HPeV3_FJ373138_451297_2004">
			<date value="2004.0" direction="forwards" units="years"/>
		</taxon>
		<taxon id="HPeV3_FJ373137_450900_2004">
			<date value="2004.0" direction="forwards" units="years"/>
		</taxon>
		<taxon id="HPeV4_T75_4077_AM235750_1975">
			<date value="1975.0" direction="forwards" units="years"/>
		</taxon>
		<taxon id="HPeV4_AM234727_T82_203_1982">
			<date value="1982.0" direction="forwards" units="years"/>
		</taxon>
		<taxon id="HPeV4_AB433630_Fuk_2001_282_2001">
			<date value="2001.0" direction="forwards" units="years"/>
		</taxon>
		<taxon id="HPeV4_AM933169_T73_510_1975">
			<date value="1975.0" direction="forwards" units="years"/>
		</taxon>
		<taxon id="HPeV4_AB434673_NII370_93_1993">
			<date value="1993.0" direction="forwards" units="years"/>
		</taxon>
		<taxon id="HPeV4_AM234725_T73_838_1973">
			<date value="1973.0" direction="forwards" units="years"/>
		</taxon>
		<taxon id="HPeV4_DQ315670_K251176_02_2002">
			<date value="2002.0" direction="forwards" units="years"/>
		</taxon>
		<taxon id="HPeV4_EU077521_2006_99_2006">
			<date value="2006.0" direction="forwards" units="years"/>
		</taxon>
		<taxon id="HPeV4_FJ373171_675149_2006">
			<date value="2006.0" direction="forwards" units="years"/>
		</taxon>
		<taxon id="HPeV4_FJ373170_653046_2006">
			<date value="2006.0" direction="forwards" units="years"/>
		</taxon>
		<taxon id="HPeV4_FJ373169_652872_2006">
			<date value="2006.0" direction="forwards" units="years"/>
		</taxon>
		<taxon id="HPeV4_FJ373168_652598_2006">
			<date value="2006.0" direction="forwards" units="years"/>
		</taxon>
		<taxon id="HPeV4_FJ373167_652580_2006">
			<date value="2006.0" direction="forwards" units="years"/>
		</taxon>
		<taxon id="HPeV4_FJ373166_452674_2004">
			<date value="2004.0" direction="forwards" units="years"/>
		</taxon>
		<taxon id="HPeV4_FJ373165_452524_2004">
			<date value="2004.0" direction="forwards" units="years"/>
		</taxon>
		<taxon id="HPeV4_FJ373164_452323_2004">
			<date value="2004.0" direction="forwards" units="years"/>
		</taxon>
		<taxon id="HPeV4_FJ373163_450369_2004">
			<date value="2004.0" direction="forwards" units="years"/>
		</taxon>
		<taxon id="HPeV5_AM234724_T83_2051_1983">
			<date value="1983.0" direction="forwards" units="years"/>
		</taxon>
		<taxon id="HPeV5_T92_15_AM235749_1992">
			<date value="1992.0" direction="forwards" units="years"/>
		</taxon>
		<taxon id="HPeV5_T82_0169_AM234728_1982">
			<date value="1982.0" direction="forwards" units="years"/>
		</taxon>
		<taxon id="HPeV5_AM234726_T82_659_1982">
			<date value="1982.0" direction="forwards" units="years"/>
		</taxon>
		<taxon id="HPeV5_FJ373175_676618_2006">
			<date value="2006.0" direction="forwards" units="years"/>
		</taxon>
		<taxon id="HPeV5_FJ373174_652444_2006">
			<date value="2006.0" direction="forwards" units="years"/>
		</taxon>
		<taxon id="HPeV5_FJ373173_552106_2005">
			<date value="2005.0" direction="forwards" units="years"/>
		</taxon>
		<taxon id="HPeV5_FJ373172_452373_2004">
			<date value="2004.0" direction="forwards" units="years"/>
		</taxon>
		<taxon id="HPeV5_AM933167_T83_456_1983">
			<date value="1983.0" direction="forwards" units="years"/>
		</taxon>
		<taxon id="HPeV5_AM933168_T75_4080_1979">
			<date value="1979.0" direction="forwards" units="years"/>
		</taxon>
		<taxon id="HPeV6_EU077518_2005_823_2005">
			<date value="2005.0" direction="forwards" units="years"/>
		</taxon>
		<taxon id="HPeV6_FJ373178_650045_2006">
			<date value="2006.0" direction="forwards" units="years"/>
		</taxon>
		<taxon id="HPeV6_FJ373177_550389_2005">
			<date value="2005.0" direction="forwards" units="years"/>
		</taxon>
		<taxon id="HPeV6_FJ373176_451701_2004">
			<date value="2004.0" direction="forwards" units="years"/>
		</taxon>
		<taxon id="HPeV6_EU360556_NO_7923_2005">
			<date value="2005.0" direction="forwards" units="years"/>
		</taxon>
		<taxon id="HPeV6_EU360541_NO_7362_2005">
			<date value="2005.0" direction="forwards" units="years"/>
		</taxon>
		<taxon id="HPeV6_EU360532_NO_4662_2005">
			<date value="2005.0" direction="forwards" units="years"/>
		</taxon>
		<taxon id="HPeV6_EU360527_NO_4324_2005">
			<date value="2005.0" direction="forwards" units="years"/>
		</taxon>
		<taxon id="HPeV6_EU024629_BNI_67_2003">
			<date value="2003.0" direction="forwards" units="years"/>
		</taxon>
		<taxon id="HPeV6_AB252582_NII561_2000">
			<date value="2000.0" direction="forwards" units="years"/>
		</taxon>
		<taxon id="HPeV7_EU556224_PAK5045_2007">
			<date value="2007.0" direction="forwards" units="years"/>
		</taxon>
		<taxon id="HPeV14_FJ373179_451564_2004">
			<date value="2004.0" direction="forwards" units="years"/>
		</taxon>
		<taxon id="HPeV8_EU716175_BR_217_2006">
			<date value="2006.0" direction="forwards" units="years"/>
		</taxon>
	</taxa>
	
	<!-- The sequence alignment (each sequence refers to a taxon above).         -->
	<!-- ntax=199 nchar=647                                                      -->
	<alignment id="alignment" dataType="nucleotide">
		<sequence>
			<taxon idref="HPeV1_FJ648741_JP_8282_2007"/>
			GCAGAGGAATGCAAACAGACTATATCACCAAATGAATTGGGCTTAACATCAGCTCAGGATGATGGACCATTAGGCGATAACAAGCCAAATTATTTCTTAAATTTCAAGTCCATGAATGTAGATATCTTTACTGTTTCCCACACTAAAGTAGACAATCTATTTGGAAGAGCTTGGTTTTACCAGGAACATACTTTCACTGATGAAGGGCAGTGGAGAGTCAATTTGGAGTTCCCGAAACAAGGCCATGGTTCGCTTTCCCTGCTATTCGCTTATTTTACAGGTGAATTAAACATTCACGTTTTGTTCCTAGCTGAAAAGGGATTCCTTAGAGTAGCCCATACCTATGACACATCAGCAGACAGAGTTAACTTTCTGTCATCCAATGGCGTTATTACAATTCCGGCTGGAGAACAAATGACATTATCTGCACCCTACTACTCAAATAAACCCCTCAGGACAGTTAGAGACAATAATAGCCTTGGGTATCTAATGTGTAAACCATTCCTCACTGGAACAACAACAGGGAAGATAGAGGTTTATCTTAGTTTGAGATGTCCAAATTTTTTCTTTCCTCTCCCCGCACCTAAGGTCTCA---ACTG------GCCGTGCTTTGCGGGGTGACTTGGCAAATTTCTCAGATCA
		</sequence>
		<sequence>
			<taxon idref="HPeV1_FJ648754_JP_8311_2007"/>
			GCAGAGGACTGCAGACAGACTATATCCCCCTCTGACTTGGGCTGCCCGGCTCCTCAGGATGATGGACCATTAGGCGGTAACCAGCCAAATTATTTCTTAAATTTCAAGTCCATGAATGTAGATATCTTTACTGTTTCTCACACTAAAGTAGACAATCTATTTGGAAGAGCTTGGTTTTACCAGGAACATACTTTCACTGATGAAGGGCAGTGGAGAGTCAATTTGGAGTTCCCGAAACAAGGCCATGGTTCGCTTTCCCTGCTATTCGCTTATTTCACAGGTGAATTAAATATTCACGTTTTGTTCCTAGCTGAAAAGGGATTCCTTAGAGTAGCCCATACCTATGACACATCAACAGACAGAGTTAACTTTCTGTCATCCAATGGCGTTATTACAATCCCGGCTGGAGAACAAATGACATTATCTGCACCCTACTACTCAAATAAACCCCTCAGGACAGTTAGAGACAATAATAGCCTTGGGTATCTAATGTGTAAACCATTCCTCACTGGAACAACAACAGGGAAGATAGAGGTTTATCTTAGTTTGAGATGTCCAAATTTCTTCTTTCCTCTCCCCGCACCTAAGGTCTCA---ACTG------GCCGTGCTTTGCGGGGTGACTTGGCAAATTTCTCAGATCA
		</sequence>
		<sequence>
			<taxon idref="HPeV1_FJ648753_JP_8457_2007 "/>
			GCAGAGGAATGCAAACAGACTATATCACCAAATGAATTGGGCTTAACATCAGCTCAGGATGATGGACCATTAGGCGATAACAAGCCAAATTATTTCTTAAATTTCAAGTCCATGAATGTAGATATCTTTACTGTTTCTCACACTAAAGTAGACAATCTATTTGGAAGAGCTTGGTTTTACCAGGAACATACTTTCACTGATGAAGGGCAGTGGAGAGTCCATTTGGAGATCCCGAAACAAGGCCATGGTTCGCTTTCCCTGCTATTCGCTTATTTTACAGGTGAATTAAACATTCACGTTTTGTTCCTAGCTGAAAAGGGATTCCTTAGAGTAGCCCATACCTATGACACATCAGCAGACAGAGTTAACTTTCTGTCATCCAATGGCGTTATTACAATTCCGGCTGGAGAACAAATGACATTATCTGCACCCTACTACTCAAATAAACCCCTCAGGACAGTTAGAGACAATAATAGCCTTGGGTATCTAATGTGTAAACCATTCCTCACTGGAACAACAACAGGGAAGATAGAGGTTTATCTTAGTTTGAGATGTCCAAATTTTTTCTTTCCTCTCCCCGCACCTAAGGTCTCA---ACTG------GCCGTGCTTTGCGGGGTGACTTGGCAAATTTCTCAGATCA
		</sequence>
		<sequence>
			<taxon idref="HPeV1_FJ648752_JP_8430_2007"/>
			GCAGAGGAATGCAAACAGACTATATCACCAAATGAATTGGGCTTAACATCAGCTCAGGATGATGGACCATTAGGCGATAACAAGCCAAATTATTTCTTAAATTTCAAGTCCATGAATGTAGATATCTTTACTGTTTCCCACACTAAAGTAGACAATCTATTTGGAAGAGCTTGGTTTTACCAGGAACATACTTTCACTGATGAAGGGCAGTGGAGAGTCAATTTGGAGTTCCCGAAACAAGGCCATGGTTCGCTTTCCCTGCTATTCGCTTATTTTACAGGTGAATTAAACATTCACGTTTTGTTCCTAGCTGAAAAGGGATTCCTTAGAGTAGCCCATACCTATGACACATCAGCAGACAGAGTTAACTTTCTGTCATCCAATGGCGTTATTACAATTCCGGCTGGAGAACAAATGACATTATCTGCACCCTACTACTCAAATAAACCCCTCAGGACAGTTAGAGACAATAATAGCCTTGGGTATCTAATGTGTAAACCATTCCTCACTGGAACAACAACAGGGAAGATAGAGGTTTATCTTAGTTTGAGATGTCCAAATTTTTTCTTTCCTCTCCCCGCACCTAAGGTCTCA---ACTG------GCCGTGCTTTGCGGGGTGACTTGGCAAATTTCTCAGATCA
		</sequence>
		<sequence>
			<taxon idref="HPeV1_FJ648751_JP_8312_2007"/>
			GCAGAGGAATGCAAACAGACTATATCACCAAATGAATTGGGCTTAACATCAGCTCAGGATGATGGACCATTAGGCGATAACAAACCAAATTATTTCTTAAATTTCAAGTCCATGAATGTAGATATCTTTACTGTTTCTCACACTAAAGTAGACAATCTATTTGGAAGAGCTTGGTTTTACCAGGAACATACTTTCACTGATGAAGGGCAGTGGAGAGTCAATTTGGAGATCCCGAAACAAGGCCATGGTTCGCTTTCCCTGCTATTTGCTTATTTCACAGGTGAATTAAACATTCACGTTTTGTTCCTAGCTGAAAAGGGATTCCTTAGAGTAGCTCATACCTATGACACATCAGCAGACAGAGTTAACTTTCTGTCATCCAATGGCGTTATTACAATTCCGGCTGGAGAACAAATGACATTATCTGCACCCTACTACTCAAATAAACCTCTCAGGACAGTTAGAGACAATAATAGCCTTGGGTATCTAATGTGTAAACCATTCCTCACTGGAACAACAACAGGGAAGATAGAGGTTTATCTTAGTTTGAGATGTCCAAATTTCTTCTTTCCTCTCCCCGCACCTAAGGTCTCA---ACTG------GCCGTGCTTTGCGGGGTGACTTGGCAAATTTCTCAGATCA
		</sequence>
		<sequence>
			<taxon idref="HPeV1_FJ648750_JP_8304_2007"/>
			GCAGAGGAATGCAAACAGACTATATCACCAAATGAATTGGGCTTAACATCAGCTCAGGATGATGGACCATTAGGCGATAACAAGCCAAATTATTTCTTAAATTTCAAGTCCATGAATGTAGATATCTTTACTGTTTCTCACACTAAAGTAGACAATCTATTTGGAAGAGCTTGGTTTTACCAGGAACATACTTTCACTGATGAAGGGCAGTGGAGAGTCAATTTGGAGTTCCCGAAACAAGGCCATGGTTCGCTTTCCCTGCTATTCGCTTATTTCACAGGTGAATTAAATATTCACGTTTTGTTCCTAGCTGAAAAGGGATTCCTTAGAGTAGCCCATACCTATGACACATCAACAGACAGAGTTAACTTTCTGTCATCCAATGGCGTTATTACAATCCCGGCTGGAGAACAAATGACATTATCTGCACCCTACTACTCAAATAAACCCCTCAGGACAGTTAGAGACAATAATAGCCTTGGGTATCTAATGTGTAAACCATTCCTCACTGGAACAACAACAGGGAAGATAGAGGTTTATCTTAGTTTGAGATGTCCAAATTTCTTCTTTCCTCTCCCCGCACCTAAGGTCTCA---ACTG------GCCGTGCTTTGCGGGGTGACTTGGCAAATTTCTCAGATCA
		</sequence>
		<sequence>
			<taxon idref="HPeV1_FJ648749_JP_8277_2007"/>
			GCAGAGGAATGCAAACAGACTATATCACCAAATGAATTGGGCTTAACATCAGCTCAGGATGATGGACCATTAGGCGATAACAAGCCAAATTATTTCTTAAATTTCAAGTCCATGAATGTAGATATCTTTACTGTTTCTCACACTAAGGTAGACAATCTATTTGGAAGAGCTTGGTTTTACCAGGAACATACTTTCACTGATGAAGGGCAGTGGAGAGTCAATTTGGAGTTCCCGAAACAAGGCCATGGTTCGCTTTCCTTGCTATTCGCTTATTTCACAGGTGAATTAAATATTCACGTTTTGTTCCTAGCTGAAAAGGGATTCCTTAGAGTAGCCCATACTTATGACACATCGGCAGACAGAGTTAACTTTCTGTCATCCAATGGCGTTATTACAATCCCGGCTGGAGAACAAATGACATTATCTGCACCCTACTACTCAAATAAACCCCTCAGGACAGTTAGAGACAATAATAGCCTTGGGTATCTAATGTGTAAACCATTCCTTACTGGAACAACAACAGGGAAGATAGAGGTTTATCTTAGTTTGAGATGTCCAAATTTCTTCTTTCCTCTCCCCGCACCTAAGGTCTCA---ACTG------GCCGTGCTTTGCGGGGTGACTTGGCAAATTTCTCAGATCA
		</sequence>
		<sequence>
			<taxon idref="HPeV1_FJ648748_JP_8262_2007"/>
			GCAGAGGAATGCAAACAGACTATATCACCAAATGAATTGGGCTTAACATCAGCTCAGGATGATGGACCATTAGGCGATAACAAGCCAAATTATTTCTTAAATTTCAAGTCCATGAATGTAGATATCTTTACTGTTTCTCACACTAAAGTAGATAATCTATTTGGAAGAGCTTGGTTTTACCAGGAACATACTTTCACTGATGAAGGGCAGTGGAGAGTCAATTTGGAGTTTCCGAAACAAGGCCATGGTTCGCTTTCCCTGCTATTCGCTTATTTCACAGGAGAACTAAACATTCACGTTTTGTTCCTAGCTGAAAAGGGATTCCTTAGAGTAGCCCATACCTATGACACATCAGCAGACAGAGTTAACTTTCTGTCATCCAATGGCGTTATCACAATTCCGGCTGGAGAACAAATGACATTATCTGCACCCTACTATTCAAATAAACCCCTCAGGACAGTTAGAGACAATGATAGCCTTGGGTATCTAATGTGTAAACCATTCCTCACTGGAACAACAACAGGGAAGATAGAGGTTTATCTTAGTTTGAGATGTCCAAATTTTTTCTTTCCTCTCCCCGCACCTAAGGTCTCA---ACTG------GCCGTGCTTTGCGGGGTGACTTGGCAAATTTCTCAGATCA
		</sequence>
		<sequence>
			<taxon idref="HPeV1_FJ648747_JP_8462_2007"/>
			GCAGAGGAATGCAAACAGACTATATCACCAAATGAATTGGGCTTAACATCAGCTCAGGATGATGGACCATTAGGCGATAACAAGCCAAATTATTTCTTAAATTTCAAGTCCATGAATGTAGATATCTTTACTGTTTCTCACACTAAAGTAGACAATCTATTTGGAAGAGCTTGGTTTTACCAGGAACATACTTTCACTGATGAAGGGCAGTGGAGAGTCAATTTGGAGTTCCCGAAACAAGGCCATGGTTCGCTTTCCCTGCTATTCGCTTATTTTACAGGTGAATTAAACATTCACGTTTTGTTCCTAGCTGAAAAGGGATTCCTTAGAGTAGCCCATACCTATGACACATCAGCAGACAGAGTTAACTTTCTGTCATCCAATGGCGTTATTACAATTCCGGCTGGAGAACAAATGACATTATCTGCACCCTACTACTCAAATAAACCACTCAGGACAGTTAGAGACAATAATAGCCTTGGGTATCTAATGTGTAAACCATTCCTCACTGGAACAACAACAGGGAAGATAGAGGTTTATCTTAGTTTGAGATGTCCAAATTTTTTCTTTCCTCTCCCCGCACCTAAGGTCTCA---ACTG------GCCGTGCTTTGCGGGGTGACTTGGCAAATTTCTCAGATCA
		</sequence>
		<sequence>
			<taxon idref="HPeV1_FJ648746_JP_8329_2007"/>
			GCAGAGGAGTGCAAACAAACCATATCACCTAATGAATTAGGTTTAACATCAGCACAGGATGATGGACCATTGGGCGATAACAAGCCAAATTATTTTTTAAATTTCAAGTCCATGAATGTGGACATTTTTACTGTTTCCCACACTAAAGTTGACAACCTATTTGGAAGGGCTTGGTTTTACCAGGAACACACTTTCACCAATGAAGGACAGTGGAGAGTCAGTTTAGAGTTCCCAAAACAAGGCCATGGTTCTCTTTCTTTGCTATTTGCATATTTTACAGGTGAATTAAACATCCATGTTTTATTCCTGGCTGAGAAGGGATTCCTCAGAGTGGCTCACACCTATGACACATCAGAAAACAGAGTCAACTTCTTGTCATCTAATGGTGTTATCACAATCCCAGCAGGAGAGCAAATGACACTATCTGCACCTTACTACTCAAATAAACCCCTTAGAACAGTTAGGGATAGCAATAGCCTTGGGTATCTAATGTGTAAACCATTCCTCACTGGAACAACAACAGGGAAAATAGAGGTCTATCTTAGTCTGAGATGTCCAAATTTCTTCTTTCCTCTACCTGCACCTAAAGTTGCA---ACTA------GTCGTGCTTTGCGGGGTGATATGGCCAATTTCTCAGATCA
		</sequence>
		<sequence>
			<taxon idref="HPeV1_FJ648745_JP_8323_2007"/>
			GCAGAGGAGTGCAAACAAACCATATCACCTAATGAATTAGGTTTAACATCAGCACAGGATGATGGACCATTGGGCGATAACAAGCCAAATTATTTTTTAAATTTCAAGTCCATGAATGTGGACATTTTTACTGTTTCCCACACTAAAGTTGACAACCTATTTGGAAGGGCTTGGTTTTACCAGGAACACACTTTCACCGATGAAGGACAGTGGAGAGTCAGTTTAGAGTTCCCAAAACAAGGCCATGGTTCTCTTTCTTTGCTATTTGCATATTTTACAGGTGAATTAAACATCCATGTTTTATTCCTGGCTGAGAAGGGATTCCTCAGAGTGGCTCACACCTATGACACATCAGAAAACAGAGTCAACTTCTTGTCATCTAATGGTGTTATCACAATCCCAGCAGGAGAGCAAATGACACTATCTGCACCTTACTACTCAAATAAACCCCTTAGAACAGTTAGGGATAGCAATAGCCTTGGGTATCTAATGTGTAAACCATTCCTCACTGGAACAACAACAGGGAAAATAGAGGTCTATCTTAGTCTGAGATGTCCAAATTTCTTCTTTCCTCTACCTGCACCTAAAGTTGCA---ACTA------GTCGTGCTTTGCGGGGTGATATGGCCAATTTCTCAGATCA
		</sequence>
		<sequence>
			<taxon idref="HPeV1_FJ648744_JP_8276_2007"/>
			GCAGAGGAGTGCAAACAGACCATATCACCTAATGAATTGGGCTTAACATCAGCGCAGGATGATGGACCATTGGGTGATAGCAAGCCAAATTATTTCTTAAATTTCAAGTCCATGAATGTGGACATTTTTACTGTTTCCCACACTAAAGTTGACAACCTATTTGGAAGGGCTTGGTTTTACCAGGAACACACTTTCAACAATGAAGGACAGTGGAGAGTTAATTTAGAGTTCCCAAAACAAGGCCATGGTTCTCTTTCCTTGCTATTTGCATATTTTACAGGTGAATTAAACATCCACGTTTTATTCCTGGCTGAGAAGGGATTCCTCAGAGTGGCTCACACCTATGACACATCAGAAAACAGAGTTAATTTCTTGTCATCCAATGGTGTTATCACAATCCCAGCAGGAGAGCAAATGACACTATCTGCACCTTACTACTCAAATAAACCCCTTAGAACAGTTAGGGATAACAATAGCCTTGGGTATCTAATGTGTAAACCATTCCTCACTGGAACAACAACAGGGAAAATAGAGGTCTATCTTAGTCTGAGATGTCCAAATTTCTTCTTTCCTCTACCTGCACCTAAGGTTGCA---ACTA------GTCGTGCTTTGCGGGGTGATATGGCTAATTTCTCAGATCA
		</sequence>
		<sequence>
			<taxon idref="HPeV1_FJ648743_JP_8243_2007"/>
			GCAGAGGAATGCAAACAGACTATATCACCAAATGAATTGGGCTTAACATCAGCTCAGGATGATGGACCATTAGGCGATAACAAGCCAAATTATTTCTTAAATTTCAAGTCCATGAATGTAGATATCTTTACTGTTTCCCACACTAAAGTAGACAATCTATTTGGAAGAGCTTGGTTTTACCAGGAACATACTTTCACTGATGAAGGGCAGTGGAGAGTCAATTTGGAGTTCCCGAAACAAGGCCATGGTTCGCTTTCCCTGCTATTCGCTTATTTTACAGGTGAATTAAACATTCACGTTTTGTTCCTAGCTGAAAAGGGATTCCTTAGAGTAGCCCATACCTATGACACATCAGCAGACAGAGTTAACTTTCTGTCATCCAATGGCGTTATTACAATTCCGGCTGGAGAACAAATGACATTATCTGCACCCTACTACTCAAATAAACCCCTCAGGACAGTTAGAGACAATAATAGCCTTGGGTATCTAATGTGTAAACCATTCCTCACTGGAACAACAACAGGGAAGATAGAGGTTTATCTTAGTTTGAGATGTCCAAATTTTTTCTTTCCTCTCCCCGCACCTAAGGTCTCA---ACTG------GCCGTGCTTTGCGGGGTGACTTGGCAAATTTCTCAGATCA
		</sequence>
		<sequence>
			<taxon idref="HPeV1_FJ648742_JP_8150_2007"/>
			GCAGAGGAATGTAAACAGACCATATCACCAAATGAATTGGGCTTAACATCAGCTCAGGATGATGGACCATTGGGCGATAGCAAGCCAAATTATTTCTTAAATTTCAAGTCCATGAACGTGGATATCTTTACTGTTTCACACACTAAAGTAGACAATCTATTTGGAAGAGCTTGGTTTTACCAGGAACATACTTTCACCGATGAAGGGCAGTGGAGAGTTAATTTGGAGTTCCCAAAACAAGGCCATGGTTCGCTTTCCTTGCTATTCGCTTACTTCACAGGTGAATTAAATATTCATGTTTTGTTCCTAGCCGAAAAGGGATTCCTTAGAGTAGCCCACACCTATGACACATCAGAAAACAGAGTTAACTTCCTGTCATCTAATGGTGTTATTACAATCCCGGCTGGAGAACAGATGACATTATCTGCACCCTACTATTCAAATAAACCCCTCCGGACAGTCAGAGACAACAATAGCCTTGGGTATCTAATGTGTAAACCATTCCTCACTGGGACGACGACAGGGAAGATAGAGGTTTATCTTAGTTTGAGATGTCCAAATTTCTTCTTCCCTCTCCCTGCACCTAAGGTTTCA---ACTG------GCCGTGCTTTGCGGGGTGACTTGACAAATTTCTCAGATCA
		</sequence>
		<sequence>
			<taxon idref="HPeV1_DQ172435_452252_2004"/>
			GCAGAAGAATGTAAACAGACAATATCACCAAATGAATTGGGATTAACATCAGCCCAGGATGATGGACCATTGGGCGATAACAAGCCAAATTATTTCCTAAATTTCAAGTCTATGAATGTAGACATCTTCACTGTTTCCCACACTAAGGTGGACAACTTATTTGGAAGAGCATGGTTCTACCAGGAACACACTTTTACAGACGAAGGACAGTGGAGAGTTAATTTGGAGTTCCCAAAACAAGGTCATGGTTCACTTTCTCTGCTATTTGCTTATTTCACAGGTGAATTAAACATCCATGTTTTGTTCTTAGCTGGAAAAGGATTTCTTAGAGTAGCTCATACATATGACACATCAGAAAATAGAGTTAACTTCTTGTCATCTAATGGTGTTATCACAATCCCAGCGGGAGAACAAATGACATTATCTGCACCTTACTACTCAAATAAACCCCTTAGGACAGTTAGGGACAGCAATAGTCTTGGGTATCTGATGTGCAAGCCATTCCTCACTGGAACAACAACAGGGAAAATAGAGGTCTACCTTAGCCTGAGGTGTCCAAATTTCTTCTTTCCTCTCCCCGCGCCTAAAGTAACA---ACTG------GTCGTACT--------------------------------
		</sequence>
		<sequence>
			<taxon idref="HPeV1_DQ172416_054330_2000"/>
			GCAGAGGAGTGCAAACAGACCATATCACCAAACGAGTTGGGCCTAACATCAGCTCAAGATGATGGGCCATTGGGTGATGACAAACCAAATTATTTTCTAAATTTTAAGTCCATGAATGTGGACATTTTCACTGTTTCGCATACCAAAGTAGACAATCTATTTGGAAGAGCTTGGTTTTACCGGGAACACACTTTCACCAATGAAGGGCAATGGAGAGTTAATTTAGAGTTTCCAAAACAAGGTCATGGTTCGCTTTCCTTACTTTTTGCTTATTTTACAGGTGAATTGAACATCCATGTTTTGTTCCTAGCTGAAAAGGGATTCCTTAGAGTAGCCCACACCTACGACACATCAGAAAATAGGGTTCAATTCTTGTCATCTAATGGTGTTATCACGATCCCAGCAGGAGAACAGATGACATTATCTGCACCTTACTACTCAAATAAGCCCCTAAGAACAGTTAGGGACAGCAATAGTCTTGGGTATCTAATGTGTAAACCATTCCTCACTGGAACAACAACAGGGAAAATAGAGGTCTATCTTAGCTTGAGATGTCCAAATTTCTTCTTTCCTCTGCCCGCGCCTAAAGTTACA---ACTG------GCCGAGC-----T---------------------------
		</sequence>
		<sequence>
			<taxon idref="HPeV1_DQ172441_452538_2004"/>
			GCAGAAGAATGTAAACAGACCATATCACCAAATGAATTGGGATTAACATCAGCTCAAGATGATGGACCATTGGGCGATAACAAGCCAAATTATTTCCTAAATTTCAAGTCCATGAATGTGGACATCTTCACTGTTTCCCACACTAAGGTGGACAACTTATTTGGAAGAGCATGGTTCTACCAGGAACATACTTTCACAAATGAAGGACAGTGGAGAGTTAATTTGGAGTTCCCAAAACAAGGTCATGGTTCACTTTCTCTGTTATTTGCTTATTTTACAGGTGAGTTAAACATCCATGTTTTGTTCCTAGCTGAAAAAGGATTCCTTAGGGTAGCTCACACATACGACACATCAGAAAATAGAGTTAATTTCTTGTCATCTAATGGTGTTATCACAATCCCGGCGGGAGAACAAATGACTTTATCTGCACCTTACTACTCAAATAAACCCCTTAGGACAGTTAGGGACAGCAATAGTCTTGGGTATCTGATGTGCAAACCATTCCTCACTGGAACAACAACAGGGAAAATAGAGGTCTACCTTAGCCTGAGGTGTCCAAATTTCTTCTTTCCTCTCCCCGCGCCTAAAGTGACA---ACTG------GTCGTGCTTTGCGGG-------------------------
		</sequence>
		<sequence>
			<taxon idref="HPeV1_DQ172440_451294_2004"/>
			GCAGAGGAATGCAAACAGACCATATCGCCAAATGAATTGGGCTTAACATCAGCTCAGGATGATGGACCATTGGGCGATAACAAGCCAAATTATTTCCTAAATTTCAAGTCCATGAATGTGGATATCTTCACTGTTTCTCACACAAAGGTAGATAACCTATTTGGAAGAGCTTGGTTTTACCAGGAACACACTTTTACCAATGAAGGGCAGTGGAGAGTTAATTTAGAGTTCCCGAAACAAGGCCATGGTTCGCTTTCATTGTTATTCGCTTACTTCACAGGTGAACTAAACATCCATGTTCTGTTCCTAGCTGAAAGGGGATTTCTTAGAGTAGCCCACACCTATGACACATCAGCAAACAGAGTTAACTTTCTGTCATCCAATGGCGTCATCACAATCCCAGCTGGGGAACAAATGACATTATCTGCACCCTACTACTCAAATAAACCCCTCAGAACAGTCAGAGATAACAATAGTCTTGGGTATCTAATGTGTAAACCATTCCTCACTGGAACGACAACAGGGAAGATAGAGGTTTATCTTAGTTTGAGATGTCCAAATTTCTTTTTTCCTCTTCCCGCACCTAAGGTTTCA---ACTA------GCCGTGCTTTGCGGGG------------------------
		</sequence>
		<sequence>
			<taxon idref="HPeV1_DQ172439_252581_2002"/>
			GCAGAGGAATGTAAACAGACTATATCACCAAATGAATTGGGCTTAACATCAGCCCAGGATGATGGACCATTGGGTGATAGTAAGCCAAATTATTTCCTAAATTTCAAGTCCATGAATGTGGACATTTTCACTGTTTCTCACACTAAAGTAGACAACCTATTTGGAAGAGCTTGGTTTTACCAGGAACACACTTTCACCGATGAAGGGCAGTGGAGAGTCAGTTTAGAGTTCCCGAAACAAGGTCATGGTTCACTTTCCTTGCTATTTGCTTATTTCACAGGTGAGTTAAATATCCATGTTTTGTTCCTAGCTGAAAAGGGATTCCTTAGAGTAGCACATACTTATGACACATCAGCAGACAGGGTAAATTTCTTGTCATCCAATGGTGTTATTACAATCCCAGCCGGAGAACAAATGACATTATCTGCACCTTACTACTCAAATAAACCCCTTAGAACAGTTAGAGACAGCAATAGTCTTGGGTATCTAATGTGTAAACCATTCCTTACTGGAACAACAACAGGGAAAATAGAGGTCTATCTTAGCTTGAGATGTCCAAATTTCTTTTTTCCACTTCCTGCACCTAAGGTTTCA---ACCA------GCCGTGCTTTGCGTG-------------------------
		</sequence>
		<sequence>
			<taxon idref="HPeV1_DQ172438_152598_2001"/>
			GCAGAGGAATGCAAACAGACCATATCACCCAACGAATTGGGCTTAACATCAGCCCAGGATGATGGACCATTGGGCGACAGCAAACCAAATTATTTTTTAAATTTTAAGTCCATGAATGTAGACATTTTCACTGTATCCCACACTAAAGTAGACAACCTATTCGGAAGGGCTTGGTTTTACCAGGAACACACTTTTACCAATGAAGGACAGTGGAGAGTTAATTTGGAGTTCCCAAAACAAGGCCATGGTTCACTTTCATTGCTATTCGCTTACTTCACAGGTGAATTAAATATCCATGTTTTGTTCTTAGCTGAAAGAGGATTCCTTAGAGTAGCTCACACCTACGATACATCTGAAAACAGGGTTAACTTCTTGTCATCCAATGGTGTTATCACAATCCCAGCAGGAGAACAAATGACATTATCTGCACCTTACTATTCAAATAAACCTCTTAGAACAGTTAGGGACAGCAATAGTCTTGGATATTTAATGTGTAAACCGTTCCTCACTGGAACAACAACAGGGAAAATAGAGGTTTATCTTAGTTTGAGATGTCCAAATTTCTTCTTTCCTCTTCCTGCACCTAAAGTTACA---ACCA------GCCGAGCTCTGCGGG-------------------------
		</sequence>
		<sequence>
			<taxon idref="HPeV1_DQ172437_350757_2003"/>
			GCGGAAGAATGTAAGCAGACCATATCACCAAATGAATTGGGATTAACATCAGCTCAGGATGACGGACCATTGGGCGACAACAAGCCAAATTATTTCCTAAATTTCAAGTCTATGAATGTGGACATCTTCACTGTTTCCCACACTAAGGTGGACAACTTATTTGGAAGAGCATGGTTCTACCAGGAACACACTTTCACAAATGAAGGACAGTGGAGAGTTAATTTGGAGTTCCCAAAACAAGGTCATGGTTCACTTTCTCTGCTATTTGCTTATTTCACAGGTGAATTAAACATCCATGTTTTGTTCCTAGCTGAAAAAGGATTTCTCAGGGTAGCTCATACATACGACACATCAGAAAATAGAGTTAACTTCTTGTCATCTAATGGTGTTATCACAATCCCGGCGGGAGAACAAATGACTTTATCTGCACCTTACTACTCAAATAAACCCCTTAGGACAGTTAGGGACAGCAATAGTCTTGGGTATCTGATGTGCAAACCATTCCTCACTGGAACAACAACAGGGAAAATAGAGGTCTACCTTAGCCTGAGATGTCCAAATTTCTTCTTTCCTCTCCCCGCGCCTAAAGTGACA---ACTG------GTCGTGCTCTGCGGG-------------------------
		</sequence>
		<sequence>
			<taxon idref="HPeV1_DQ172436_452712_2004"/>
			GCAGAAGAATGTAAACAGACCATATCACCAAATGAATTGGGATTAACATCAGCTCAGGATGATGGACCATTGGGCGATAACAAGCCAAATTATTTCCTAAATTTCAAGTCCATGAATGTGGACATCTTCACTGTTTCCCACACTAAGGTGGACAACTTATTTGGAAGAGCATGGTTCTACCAGGAACATACTTTCACAGATGAAGGACAGTGGAGAGTTAATTTGGAGTTCCCAAAACAAGGTCATGGTTCACTTTCTCTGTTATTTGCTTATTTTACAGGTGAGTTAAACATCCATGTTTTGTTCCTAGCTGAAAAAGGATTCCTTAGGGTAGCTCACACATACGACACATCAGAAAATAGAGTTAATTTCTTGTCATCTAATGGTGTTATCACAATCCCGGCGGGAGAACAAATGACTTTATCTGCACCTTACTACTCAAATAAACCCCTTAGGACAGTTAGGGACAGCAATAGTCTTGGGTATCTGATGTGCAAACCATTCCTCACTGGAACAACAACAGGGAAAATAGAGGTCTACCTTAGCCTGAGGTGTCCAAATTTCTTCTTTCCTCTCCCCGCGCCTAAAGTGACA---ACTG------GTCGTGCTTTGCGGG-------------------------
		</sequence>
		<sequence>
			<taxon idref="HPeV1_DQ172434_252521_2002"/>
			GCAGAAGAATGTAAACAGACCATATCACCAAATGAATTGGGATTAACATCAGCTCAGGATGATGGACCATTGGGCGATAACAAGCCAAATTATTTTCTAAATTTCAAATCTATGAATGTAGATATCTTCACTGTTTCTCACACTAAGGTGGACAACTTATTTGGAAGAGCATGGTTCTACCAGGAACACACTTTCACAAATGAAGGACAGTGGAGAGTTAGTTTGGAGTTCCCAAAACAAGGTCATGGTTCACTTTCTCTGCTATTTGCTTATTTCACAGGTGAATTAAACATCCATGTTTTGTTCCTAGCTGAAAAAGGATTTCTTAGAGTAGCTCATACATACGACACATCAGAAAATAGGGTTAATTTCTTGTCATCTAATGGTGTTATCACAATCCCAGCGGGAGAACAAATGACATTATCCGCACCTTACTACTCAAATAAACCTCTTAGGACAGTTAGGGACAGCAATAGTCTTGGGTATCTGATGTGCAAACCATTCCTCACTGGAACAACAACAGGGAAAATAGAAGTCTACCTTAGCTTGAGATGTCCAAATTTCTTCTTTCCTCTCCCCGCGCCTAAAGTTACA---ACTA------GCCGTGCTTTGCGGG-------------------------
		</sequence>
		<sequence>
			<taxon idref="HPeV1_DQ172433_252228_2002"/>
			GCAGAAGAATGTAAGCAGACCATATCACCAAATGAATTGGGATTAACATCAGCTCAGGATGATGGACCATTGGGCGATAACAAGCCAAATTATTTCCTAAATTTCAAGTCTATGAATGTGGACATCTTCACTGTTTCCCACACTAAGGTGGACAACTTATTTGGAAGAGCATGGTTCTACCAGGAACACACTTTCACAAATGAAGGACAGTGGAGAGTTAATTTGGAGTTCCCAAAACAAGGTCATGGTTCACTTTCTCTGCTATTTGCTTATTTCACAGGTGAATTAAACATCCATGTTTTGTTCCTAGCTGAAAAAGGATTTCTTAGGGTAGCTCATACATACGACACATCAGCAGATAGAGTTAACTTCTTGTCATCTAATGGTGTTATCACAATCCCGGCGGGAGAACAAATGACTTTATCTGCACCTTACTACTCAAATAAACCCCTTAGGACAGTTAGGGACAGCAATAGTCTTGGGTATCTGATGTGCAAACCATTCCTCACTGGAACAACAACAGGGAAAATAGAGATCTACCTTAGCCTGAGATGTCCAAATTTCTTCTTTCCTCTCCCCGCGCCTAAAGTGACA---ACTG------GTCGTGCTCTGCGGG-------------------------
		</sequence>
		<sequence>
			<taxon idref="HPeV1_EU077520_05_939_2005"/>
			---------TGCAAACAAACCATATCACCAAATGAGTTGGGCTTAACATCAGCCCAGGATGATGGACCACTAGGTGATAACAAGCCAAATTACTTTTTAAACTTCAAGTCCATGAACGTGGATATATTCACTGTTTCTCATACTAAGGTAGACAACTTATTTGGAAGAGCCTGGTTTTTCAAGGAACACACCTTCACCGATGAAGGACAGTGGAGAGTCAATTTAGAGTTTCCAAAACAAGGCCATGGTTCACTTTCTTTGCTCTTTGCTTATTTCACAGGTGAACTAAATATCCATGTTTTGTTCCTAGCTGAAAAGGGATTTCTTAGAGTAGCTCACACCTACGATACATCAGAAAACAGGGTTAACTTCTTGTCATCCAACGGTGTTATCACAATCCCAGCAGGAGAACAAATGACATTATCTGCACCTTACTACTCAAATAAGCCCCTCAGAACAGTTAGGGACAGCAATAGTCTTGGGTACCTAATGTGTAAGCCATTCCTCACTGGGACAACTACAGGGAAGATAGAAGTTTATCTTAGTTTGAGATGTCCAAATTTCTTCTTTCCTCTTCCCGCACCTAAAGTTGCT---ACTG------GCCGTGCTTTGCGGGGTGATTTGGCAAA------------
		</sequence>
		<sequence>
			<taxon idref="HPeV1_EU077519_05_938_2005"/>
			---------------------------------------------------------------------TTGGGCGATAACAAGCCAAATTATTTCCTAAATTTCAAGTCTATGAATGTGGACATCTTCACTGTTTCCCACACTAAGGTGGACAACTTATTTGGAAGAGCATGGTTCTACCAGGTACACACTTTCACAGATGAAGGACAGTGGAGAGTTAATTTGGAGTTCCCAAAACAAGGTCATGGTTCACTTTCTCTGCTATTTGCTTATTTCACAGGTGAATTAAACATCCATGTTTTGTTCCTAGCTGAAAAAGGATTTCTTAGGGTAGCTCATACATACGACACATCAGAAAATAGAGTTAACTTCTTGTCATCTAATGGTGTTATCACAATCCCGGCGGGAGAACAAATGACTTTATCTGCACCTTACTACTCAAATAAACCCCTTAGGACAGTTAGGGACAGCAATAGTCTTGGGTATCTGATGTGCAAACCATTCCTCACTGGAACAACAACAGGGAAAATAGAGGTCTACCTTAGCCTGAGATGTCCAAATTTCTTTTTTCCCCTCCCCGCACCCAAAGTGACA---ACTG------GTCGTGCTTTGCGGG-------------------------
		</sequence>
		<sequence>
			<taxon idref="HPeV1_EU077515_04_1608_2004"/>
			------GGATGCAAACAGACCATATCGCCAAATGAATTGGGCTTAACATCAGCTCAGGATGATGGACCATTAGGCGACAACAAGCCAAATTATTTCCTAAATTTCAAGTCCATGAATGTGGATATCTTCACTGTTTCTCACACTAAGGTAGACAATCTATTTGGAAGAGCTTGGTTTTACCAGGAACACACTTTCACCAATGAAGGGCAGTGGAGAGTTAGTTTAGAGTTCCCAAAACAAGGCCATGGTTCGCTTTCATTGTTATTCGCCTACTTCACAGGTGAATTAAATATTCATGTCCTGTTCCTAGCTGAAAAGGGATTTCTTAGAGTAGCCCACACTTATGACACATCGGAAAACAGAGTTAACTTCCTGTCATCCAATGGCGTCATCACAATCCCAGCTGGAGAACAAATGACATTATCTGCACCCTACTACTCAAATAAACCCCTCAGAACAGTCAGAGATAACAATAGTCTTGGGTATCTAATGTGTAAACCATTCCTCACTGGAACGACAACAGGGAAGATAGAGGTTTATCTTAGTTTAAGGTGTCCAAATTTCTTCTTTCCTCTTCCCGCACCTAAGGTTTCG---ACTA------GCCGTACTTTGCGGGGTGATTTGGCAAA------------
		</sequence>
		<sequence>
			<taxon idref="HPeV1_EU077503_99_1096_1999"/>
			---------TGCAAACAGACCATATCGCCAAATGAATTGGGCTTAACATCAGCTCAGGATGATGGACCATTGGGCGATAACAAGCCAAATTATTTCCTAAATTTCAAGTCCATGAATGTGGATATCTTCACTGTTTCTCACACAAAGGTAGACAACCTATTTGGAAGAGCTTGGTTTTACCAGGAACACACTTTCACCGATGAAGGGCAGTGGAGAGTTAGTTTAGAGTTCCCGAAACAAGGCCATGGTTCGCTTTCATTGTTATTCGCTTACTTCACAGGTGAACTAAATATTCATGTTCTGTTCCTAGCTGAAAAGGGATTTCTTAGAGTAGCCCACACCTATGACACATCAGCAAACAGAGTTAACTTCCTGTCATCCAATGGCGTCATCACAATCCCAGCTGGGGAACAAATGACATTATCTGCACCCTACTACTCAAATAAACCCCTCAGAACAGTCAGAGATAACAATAGTCTTGGGTATCTAATGTGTAAACCATTCCTCACTGGAACGACAACAGGGAAGATAGAGGTTTATCTTAGTTTGAGATGTCCAAATTTCTTCTTTCCTCTTCCCGCACCTAAGGTTTCA---ACTA------GCCGTGCTTTGCGGGGTGATTTGGCAAA------------
		</sequence>
		<sequence>
			<taxon idref="HPeV1_FJ373136_677033_2006"/>
			GCAGAGGAATGCAAACAGACCATATCGCCAAATGAATTGGGCTTAACATCAGCTCAGGATGATGGACCATTGGGCGATAACAAGCCAAATTATTTCCTAAATTTCAAGTCCATGAATGTGGATATCTTCACTGTTTCTCACACTAAGGTAGACAACCTATTTGGAAGAGCTTGGTTTTACCAGGAACACACTTTCACCGATGAAGGGCAGTGGAGAGTTAGTTTAGAGTTCCCAAAACAAGGCCATGGTTCGCTTTCATTGTTATTCGCTTACTTTACAGGTGAACTAAATATTCATGTTCTGTTCCTAGCTGAAAGGGGATTTCTTAGAGTAGCCCACACCTATGACACATCAGCAGACAGAGTTAACTTCCTGTCATCCAATGGTGTCATCACAATCCCAGCTGGAGAACAAATGACATTATCTGCACCCTACTACTCAAATAAACCCCTCAGAACAGTCAGAGATAACAATAGTCTTGGGTATCTAATGTGTAAACCATTCCTCACTGGAACGACAAGAGGGAAGATAGAGGTTTATCTTAGTTTGAGATGTCCAAATTTCTTCTTTCCTCTTCCCGCACCTAAGGTTTCA---ACTG------GCCGTGTTTTGCGGGGTGATTTGGCAAATTTCTCAGACCA
		</sequence>
		<sequence>
			<taxon idref="HPeV1_FJ373135_677008_2006"/>
			GCAGAGGAATGTAAACAGACCATATCACCGAACGAATTGGGGTTAACATCAGCTCAGGATGATGGACCATTGGGTGACAACAAGCCAAATTATTTCCTAAATTTCAAGTCCATGAATGTAGACATCTTCACTGTTTCCCACACTAAAGTAGATAACTTATTTGGAAGAGCTTGGTTCTACCAGGAACACACTTTCACCAATGAAGGACAGTGGAGAGTTAATTTGGAGTTCCCAAAACAAGGTCATGGTTCACTTTCTTTGCTATTTGCTTATTTCACAGGTGAATTAAACATCCATGTTTTGTTCCTAGCCGAAAAGGGATTCCTTAGAGTAGCTCACACCTACGACACATCAGAAAACAGGGTTAGCTTCTTGTCATCTAATGGTGTTATTACAATCCCGGCGGGAGAACAAATGACACTATCTGCACCTTATTACTCAAATAAACCCCTTAGAACAGTCAGGGACAGTAATAGTCTTGGGTATCTGATGTGCAAACCATTCCTTACCGGAACAACAACAGGAAAAATAGAGGTCTATCTTAGCCTAAGATGTCCAAATTTCTTCTTTCCTCTCCCCGCACCTAAAGTAACG---ACTG------GCCGCGCTTTGCGGGGTGACATGGCAGCTTTCTCAGATCA
		</sequence>
		<sequence>
			<taxon idref="HPeV1_FJ373134_676406_2006"/>
			ATAGAGGAATGCAAACAGACTATATCGCCAAATGAATTGGGCTTAACATCAGCTCAGGATGATGGACCATTGGGCGATAATAAGCCAAATTATTTCCTAAATTTTAAGTCCATGAATGTGGATATTTTCACTGTTTCTCACACTAAAGTAGACAATCTATTTGGAAGAGCTTGGTTTTACCAGGAACACACTTTCACCAATGAAGGGCAGTGGAGAGTTAGTTTAGAGTTCCCAAAACAAGGCCATGGCTCGCTTTCATTGTTATTTGCTTACTTCACAGGTGAACTAAATATTCATGTTCTGTTCCTAGCTGAAAAAGGATTTCTTAGAGTAGCCCACACCTATGACACATCAGAAAATAGAGTTAACTTCCTGTCATCCAATGGCGTCATCACAATCCCAGCTGGAGAACAAATGACATTATCTGCACCCTACTATTCAAATAAACCCCTCAGAACAGTCAGAGATAACAATAGCCTTGGTTATTTAATGTGTAAACCATTCCTTACTGGAACGACAACAGGGAAGATAGAGGTTTATCTTAGTTTGAGATGTCCAAATTTCTTCTTTCCGCTTCCCGCACCTAAGGTTTCA---GCTA------GCCGTGCTGTGAGGGGTGATTTGGCAAATTTCTCAGATCA
		</sequence>
		<sequence>
			<taxon idref="HPeV1_FJ373133_676323_2006"/>
			GCAGAAGAATGTAAACAGACCATATCACCAAATGAATTGGGGTTAACATCAGCTCAGGATGATGGACCATTGGGCGATAACAAGCCAAATTATTTCCTAAATTTCAAGTCTATGAATGTAGACATCTTCACTGTTTCCCACACTAAGGTGGACAACTTATTTGGAAGAGCATGGTTCTACCAGGAACACACTTTCACAAACGAAGGACAGTGGAGAGTTAATTTGGAGTTCCCAAAACAAGGTCATGGTTCACTTTCTTTGTTATTTGCTTATTTTACAGGTGAATTAAACATTCATGTTCTGTTCTTAGCTGAAAGAGGATTTCTTAGAGTAGCCCATACATACGACACATCAGAAAATAGAGTTAACTTCTTGTCATCTAATGGTGTTATTACAATCCCAGCGGGAGAACAAATGACATTATCTGCACCATACTACTCAAACAAGCCCCTTAGGACAGTTAGGGACAGCAATAGTCTTGGGTATCTGATGTGCAAACCATTCCTCACTGGAACAACAACAGGGAAAATAGAGGTCTACCTTAGCCTGAGGTGTCCAAATTTCTTCTTTCCTCTCCCCGCACCTAAAGTGACA---ACTG------GTCGTGCTTTGCGGGGTGACTTGGCAAATTTCTCAGACCA
		</sequence>
		<sequence>
			<taxon idref="HPeV1_FJ373132_676271_2006"/>
			GCAGAAGAATGTAAACAGACCATATCACCAAATGAATTGGGATTAACATCAGCCCAGGATGATGGACCATTGGGTGATAACAAGCCAAATTATTTCCTAAATTTCAAGTCTATGAATGTAGACATCTTCACTGTTTCCCACACTAAAGTGGACAACTTATTTGGAAGAGCATGGTTCTACCGGGAACATACTTTCACAGACGAAGGACAGTGGAGAGTTAATTTGGAGTTCCCAAAACAAGGTCATGGTTCACTTTCTCTGCTATTTGCTTATTTCACAGGTGAATTAAACATCCATGTTCTGTTCTTAGCTGAAAAAGGATTTCTTAGAGTAGCTCATACATATGACACATCAGAAAATAGAGTTAACTTTTTGTCATCTAATGGTGTTATTACAATCCCAGCGGGAGAACAAATGACATTATCTGCACCTTACTACTCAAATAAACCCCTTAGGACAGTTAGGGACAGCAATAGTCTTGGGTATCTGATGTGCAAGCCATTCCTCACTGGAACAACAACAGGGAAAATAGAGGTCTACCTTAGCCTGAGATGCCCAAATTTCTTCTTTCCTCTCCCCGCGCCTAAAGTGACA---ACTA------GTCGTGCTTTGCGGGGTGACTTGGCAAATTTCTCAGACCA
		</sequence>
		<sequence>
			<taxon idref="HPeV1_FJ373131_675458_2006"/>
			GCAGAGGAATGTAAACAGACCATATCACCAAATGAATTGGGTTTAACATCAGCTCAAGATGATGGACCATTGGGTGATAACAAGCCAAATTATTTCCTAAACTTCAAGTCCATGAATGTGGACATTTTCACTGTTTCTCACACTAAAGTAGATAACTTATTTGGAAGAGCTTGGTTTTTCAAGGAACATACTTTTACCGATGAGGGGCAGTGGAGAGTTAATTTAGAGTTCCCAAAACAAGGCCATGGCTCGCTATCCTTGCTATTTGCTTATTTTACAGGTGAATTGAATGTCCATGTTTTGTTCCTAGCCGAAAAGGGATTCCTTAGAGTAGCACATACCTACGACACATCAGAGAACAGGGTCACCTTCTTGTCATCCAATGGTGTCATTACAATACCAGCAGGAGAACAAATGACGTTGTCCGCACCTTATTACTCAAACAAACCCCTCAGAACAGTAAGGGATAGCAATAGCCTTGGATATTTGATGTGTAAACCATTCCTCACTGGAACAACAACAGGGAAAATAGAGGTTTATCTTAGTTTGAGATGCCCAAATTTCTTCTTTCCTCTCCCTGCACCTAAAGTTACA---GCTG------GCCGTGCTTTGCGAGGTGACTTGGCAAATTTCTCAGACCA
		</sequence>
		<sequence>
			<taxon idref="HPeV1_FJ373130_674450_2006"/>
			GCAGAAGATTGCAAACAGACCATATCACCAAATGAATTGGGGTTAACATCAGCCCAGGATGATGGACCATTGGGCGATAACAAGCCAAATTACTTCCTAAATTTCAAGTCTATGAATGTAGACATCTTCACTGTTTCCCACACTAAGGTGGACAACTTATTTGGAAGAGCATGGTTCTACCAGGAACACACTTTCACAGACGAAGGACAGTGGAGGGTTAATTTGGAGTTCCCAAAACAAGGTCATGGTTCACTTTCTCTGCTATTTGCTTATTTCACAGGTGAATTAAACATCCATGTTCTGTTCTTAGCTGAAAAAGGATTTCTTAGAGTAGCTCATACATACGACACATCAGAAAATAGAGTTAACTTCTTGTCATCTAATGGTGTTATCACAATCCCAGCGGGAGAACAAATGACATTATCTGCACCTTACTACTCAAATAAACCCCTTAGGACAGTTAGGGACAGCAATAGTCTTGGGTATCTGATGTGCAAACCATTCCTCACTGGAACAACAACAGGGAAAATAGAGGTCTACCTTAGCCTGAGGTGTCCAAATTTCTTCTTTCCTCTCCCCGCGCCTAAAGTGGCA---ACTG------GTCGTGCTTTGCGGGGTGACTTGGCAAATTTCTCAAACCA
		</sequence>
		<sequence>
			<taxon idref="HPeV1_FJ373129_653096_2006"/>
			GCAGAAGAGTGTAAACAGACCATATCACCAAATGAATTGGGATTAACATCAGCTCAGGATGATGGACCATTGGGCGATAACAAGCCAAATTATTTCCTAAATTTCAAGTCTATGAATGTAGACATCTTCACTGTTTCCCACACTAAGGTGGACAATTTATTTGGAAGAGCATGGTTCTACCAGGAACACACTTTTACAAACGAAGGACAGTGGAGAGTTAATTTGGAGTTCCCAAAACAAGGTCATGGTTCACTTTCTCTGCTATTTGCTTATTTCACAGGTGAATTGAACATCCATGTTCTGTTCTTAGCTGAAAAAGGATTTCTTAGAGTAGCCCACACATACGACACATCAGAAAATAGAGTTCAATTCTTGTCATCTAATGGTGTTATCACAATCCCAGCGGGAGAACAAATGACACTATCTGCACCTTACTACTCAAATAAACCCCTTAGGACAGTTAGGGACAGCAATAGTCTTGGGTATCTGATGTGCAAACCATTCCTCACTGGAACAACAACAGGGAAAATAGAGGTCTATCTTAGCCTGAGATGTCCAAATTTCTTCTTTCCTCTCCCTGCGCCTAAAGTGACA---ACTG------GTCGTGCTTTGCGGGGTGACTTGACAAATTTCTCAGACCA
		</sequence>
		<sequence>
			<taxon idref="HPeV1_FJ373128_652920_2006"/>
			GCAGAAGATTGTAAACAGACCATATCACCAAATGAATTGGGATTAACATCAGCTCAGGATGATGGACCATTGGGCGATAACAAGCCAAATTATTTTCTAAATTTCAAGTCTATGAATGTAGACATCTTCACTGTTTCCCATACTAAGGTGGACAACTTATTTGGAAGAGCATGGTTCTACCAGGAACACACTTTCACAGACGAGGGACAATGGAGGGTTAATTTGGAGTTCCCAAAACAAGGTCATGGTTCACTTTCTCTGCTATTTGCTTATTTCACAGGTGAATTGAACATCCATGTTCTGTTCTTAGCTGAAAAAGGATTTCTTAGAGTAGCCCATACATACGACACATCAGCAAATAGAGTTAACTTCTTGTCATCCAATGGTGTTATCACAATCCCAGCGGGAGAACAAATGACATTATCTGCACCTTACTACTCAAATAAGCCCCTTAGGACAGTTAGGGACAGCAATAGTCTTGGGTACCTGATGTGCAAACCATTCCTCACTGGCACAACAACAGGGAAAATAGAGGTTTATCTTAGCCTGAGATGTCCAAATTTCTTCTTTCCTCTCCCCGCGCCTAAAGTGACA---ACTG------GTCGTGCTTTGCGGGGTGACTTGGCAAATTTCTCAAACCA
		</sequence>
		<sequence>
			<taxon idref="HPeV1_FJ373127_652780_2006"/>
			GCAGAAGAATGTAAGCAGACCATATCACCAAATGAATTGGGATTAACATCAGCCCAGGATGATGGACCATTGGGCGATAACAAGCCAAATTATTTCCTAAATTTCAAGTCTATGAATGTAGACATCTTCACTGTTTCCCACACTAAGGTGGACAACTTATTTGGAAGAGCATGGTTCTACCAGGAACATACTTTCACAGACGAAGGACAGTGGAGAGTTAATTTGGAGTTCCCAAAACAAGGTCATGGCTCACTTTCTCTGCTATTTGCTTATTTCACAGGTGAATTAAACATCCATGTTCTGTTCTTAGCTGAAAAAGGATTTCTTAGGGTAGCTCATACATACGACACATCAGAAAATAGAGTTAACTTCTTATCATCTAATGGTGTTATCACAATCCCAGCGGGAGAACAAATGACATTATCTGCACCTTACTACTCAAACAAACCCCTTAGGACAGTTAGGGACAGCAATAGTCTTGGGTATCTGATGTGCAAACCATTCCTCACTGGAACAACAACAGGGAAAATAGAGGTCTACCTTAGCCTGAGGTGTCCAAATTTCTTCTTTCCTCTCCCCGCGCCTAAAGTAACG---ACTG------GTCGCGCTTTGCGGGGTGACTTGGCAAATTTCTCAAACCA
		</sequence>
		<sequence>
			<taxon idref="HPeV1_FJ373126_652643_2006"/>
			GCAGAGGAATGTAAACAGACCATATCACCGAACGAATTGGGGTTAACATCAGCTCAGGATGATGGACCATTGGGTGACAACAAGCCAAATTATTTCCTAAATTTCAAGTCCATGAATGTAGACATCTTCACTGTTTCCCACACTAAAGTAGATAACTTATTTGGAAGAGCTTGGTTCTACCAGGAACACACTTTCACCAATGAAGGACAGTGGAGAGTTAATTTGGAGTTCCCAAAACAAGGTCATGGTTCACTTTCTTTGCTATTTGCTTATTTCACAGGTGAATTAAACATCCATGTTTTGTTCCTAGCCGAAAAGGGATTCCTTAGAGTAGCTCACACCTACGACACATCAGAAAACAGGGTTAGCTTCTTGTCATCTAATGGTGTTATTACAATCCCGGCGGGAGAACAAATGACACTATCTGCACCTTATTACTCAAATAAACCCCTTAGAACAGTCAGGGACAGTAATAGTCTTGGGTATCTGATGTGCAAACCATTCCTTACCGGAACAACAACAGGAAAAATAGAGGTCTATCTTAGCCTAAGATGTCCAAATTTCTTCTTTCCTCTCCCCGCACCTAAAGTAACG---ACTG------GCCGCGCTTTGCGGGGTGACATGGCAGCTTTCTCAGATCA
		</sequence>
		<sequence>
			<taxon idref="HPeV1_FJ373125_652568_2006"/>
			GCAGAGGAATGCAAACAGACTATATCACCGAATGAATTAGGCTTAACATCAGCCCAGGATGATGGACCATTGGGTGATAACAAGCCAAATTATTTCCTAAACTTCAAGTCCATGAATGTGGATATCTTCACTGTTTCTCATACAAAAGTAGACAACCTATTTGGAAGAGCTTGGTTTTACCAGGAACACACTTTTACCAATGAAGGGCAGTGGAGAGTTAATTTAGAGTTTCCAAAGCAAGGCCATGGTTCGCTTTCCTTGTTATTTGCTTACTTCACAGGTGAGTTAAATATTCATGTTTTGTTCCTAGCTGAGAAGGGATTCCTTAGGGTAGCCCACACCTATGACACATCAGAAAACAGGGTTAACTTCCTGTCATCCAATGGTGTTATCACGATCCCAGCTGGGGAACAAATGACATTATCTGCACCTTACTACTCAAATAAACCCCTCAGAACAGTCAGAGACAATAATAGTCTTGGGTATCTAATGTGTAAACCATTCCTCACTGGAACGACAACAGGGAAGATAGAGGTTTATCTTAGTTTGAGATGCCCAAATTTCTTCTTTCCCCTTCCCGCACCCAAGGTTTCA---ACTA------GCCGTGCTATGCGGGGTGACTTGGCAAATTTCTCAAACCA
		</sequence>
		<sequence>
			<taxon idref="HPeV1_FJ373124_652536_2006"/>
			GCAGAGGAATGTAAACAGACCATATCACCGAACGAATTGGGGTTAACATCAGCTCAGGATGATGGACCATTGGGTGACAACAAGCCAAATTATTTCCTAAATTTCAAGTCCATGAATGTAGACATCTTCACTGTTTCCCACACTAAAGTAGATAACTTATTTGGAAGAGCTTGGTTCTACCAGGAACACACTTTCACCAATGAAGGACAGTGGAGAGTTAATTTGGAGTTCCCAAAACAAGGTCATGGTTCACTTTCTTTGCTATTTGCTTATTTCACAGGTGAATTAAACATCCATGTTTTGTTCCTAGCCGAAAAGGGATTCCTTAGAGTAGCTCACACCTACGACACATCAGAAAACAGGGTTAGCTTCTTGTCATCTAATGGTGTTATTACAATCCCGGCGGGAGAACAAATGACACTATCTGCACCTTATTACTCAAATAAACCCCTTAGAACAGTCAGGGACAGTAATAGTCTTGGGTATCTGATGTGCAAACCATTCCTTACCGGAACAACAACAGGAAAAATAGAGGTCTATCTTAGCCTAAGATGTCCAAATTTCTTCTTTCCTCTCCCCGCACCTAAAGTAACG---ACTG------GCCGCGCTTTGCGGGGTGACATGGCAGCTTTCTCAGATCA
		</sequence>
		<sequence>
			<taxon idref="HPeV1_FJ373123_652499_2006"/>
			ATAGAGGAATGCAAACAGACTATATCGCCAAATGAATTGGGCTTAACATCAGCTCAGGATGATGGACCATTGGGCGATAATAAGCCAAATTATTTCCTAAATTTTAAGTCCATGAATGTGGATATTTTCACTGTTTCTCACACTAAAGTAGACAATCTATTTGGAAGAGCTTGGTTTTACCAGGAACACACTTTCACCGATGAAGGGCAGTGGAGAGTTAGTTTAGAGTTCCCAAAACAAGGCCATGGCTCGCTTTCATTGTTATTTGCTTACTTCACAGGTGAACTAAATATTCATGTTCTGTTCCTAGCTGAAAAAGGATTTCTTAGAGTAGCCCACACCTATGACACATCAGAAAATAGAGTTAACTTCCTGTCATCCAATGGCGTCATCACAATCCCAGCTGGAGAACAAATGACATTATCTGCACCCTACTATTCAAATAAACCCCTCAGAACAGTCAGAGATAACAATAGCCTTGGTTACTTAATGTGTAAACCATTCCTTACTGGAACGACAACAGGGAAGATAGAGGTTTATCTTAGTTTGAGATGTCCAAATTTCTTCTTTCCGCTTCCCGCACCTAAGGTTTCA---GCTA------GCCGTGCTGTGAGGGGTGATTTGGCAAATTTCTCAGATCA
		</sequence>
		<sequence>
			<taxon idref="HPeV1_FJ373122_652467_2006"/>
			GCAGAGGAATGCAAACAGACCATATCACCAAATGAATTGGGCTTAACATCAGCTCAGGATGATGGACCACTAGGCGATAACAAGCCAAATTATTTCCTAAATTTCAAGTCCATGAATGTGGATATCTTCACTGTTTCTCACACTAAGGTAGACAACCTATTTGGAAGAGCTTGGTTTTACCAGGAACACACTTTCACCGATGAAGGGCAGTGGAGAGTTAGTTTAGAGTTCCCGAAGCAAGGCCATGGTTCGCTTTCATTGTTATTCGCTTACTTCACAGGTGAACTAAACATTCATGTACTGTTTCTAGCTGAAAAGGGATTTCTTAGAGTAGCCCACACTTATGACACATCAGCAAACAGAGCTAACTTCCTGTCATCCAATGGCGTCATCACAATCCCAGCTGGAGAACAAATGACGTTATCTGCACCCTACTACTCAAATAAACCCCTCAGAACAGTCAGAGACAACAATAGTCTTGGGTACCTAATGTGTAAACCATTCCTCACTGGAACGACAACAGGGAAGATAGAGGTTTATCTTAGTTTGAGATGTCCAAATTTCTTCTTTCCTCTTCCCGCACCTAAGGTTTCA---ACTA------GTCGTGCTTTGCGGGGTGATTTGGCAAATTTCTCAGACCA
		</sequence>
		<sequence>
			<taxon idref="HPeV1_FJ373121_652445_2006"/>
			GCAGAGGAATGCAAACAGACTATATCACCAAATGAATTGGGCTTAACATCAGCTCAGGATGATGGACCATTGGGCGATAACAAACCAAATTATTTCTTAAATTTTAAGTCCATGAATGTGGATATCTTCACTGTTTCCCACACCAAAGTAGACAATCTATTTGGAAGAGCCTGGTTTTACCAGGAACACACTTTCACCAATGAAGGGCAGTGGAGAACCAATCTGGAGTTCCCAAAACAAGGCCATGGTTCGCTTTCCTTGCTATTTGCATACTTCACAGGTGAATTAAATATTCATGTTCTGTTCCTAGCTGAAAAGGGATTTCTCAGAGTAGCCCACACATATGATACATCAGAAAACAGAGTTAACTTCCTGTCATCCAATGGTGTTATTACAATTCCGGCTGGAGAACAAATGACATTATCTGCACCCTATTACTCAAATAAACCCCTCAGGACAGTCAGAGACAGCAATAGTCTTGGGTATCTAATGTGTAAACCATTCCTCACTGGAACGACAACAGGGAAAATAGAAGTTTATCTTAGTTTGAGATGTCCAAATTTCTTCTTTCCTCTTCCCGCACCCAAGGTTTCA---AATG------GCCGTGCTTTGCGGGGTGACTTGGCAAATTTCTCAGATCA
		</sequence>
		<sequence>
			<taxon idref="HPeV1_FJ373120_652281_2006"/>
			ACAGAGAATTGTAAACAAACTATGTCACCCAATGAGCTGGGATTAACATCAGCACAAGATGATGGACCTTTAGGTCAAGAGAAACCAAATTACTTTCTAAATTTCAGGTCTATGAATGTAGACATCTTTACTGTGTCACACACAAAAGTGGATAATTTGTTTGGGAGAGCATGGTTCTTTATGGAACATACCTTCACTGATGAAGGGCAATGGAGAGTAGCATTAGAATTCCCAAAACAGGGCCATGGCTCTTTATCTTTACTCTTTGCTTACTTCACTGGTGAACTGAATATACATGTGCTTTTCCTCAGTGAGCGAGGTTTTCTGAGAGTTGCCCACACTTATGACACCAGTGGAGATAGAGTCAACTACCTCTCATCTAATGGTGTCATAACCATACCTGCTGGTGAACAAATGACATTATCAGCCCCATATTACTCAAATAGGCCACTGAGAACTGTTCGTGACAACAACAGTCTAGGTTATCTGATGTGCAAGCCATTTCTGACTGGGACTACCAGTGGTAAAATTGAAGTCTATTTGAGTTTAAGATGCCCAAATTTCTTCTTTCCGCTACCAGCTCCAAAAGTTACAAACACTA------GCCGGGCTATATCCAATAATCCA------TTTGAAGATGA
		</sequence>
		<sequence>
			<taxon idref="HPeV1_FJ373119_652146_2006"/>
			GCAGAAGAATGCAAACAGACCATATCACCAAATGAATTGGGGTTAACATCAGCCCAGGATGATGGACCATTGGGCGATAATAAGCCAAATTACTTCCTAAATTTCAAGTCTATGAATGTAGACATCTTCACTGTTTCCCACACTAAGGTGGACAACTTATTTGGAAGAGCATGGTTCTACCAGGAACACACTTTCACAAACGAAGGACAGTGGAGGGTTAATTTGGAGTTCCCAAAACAAGGTCATGGTTCACTTTCTCTGCTATTTGCTTATTTCACAGGTGAATTAAACATCCATGTTCTGTTCTTAGCTGAAAAAGGATTTCTTAGAGTAGCTCATACATACGACACATCAGAAAATAGAGTTAACTTCTTGTCATCTAATGGTGTTATCACAATCCCAGCGGGAGAACAAATGACATTATCTGCACCTTACTACTCAAATAAACCCCTTAGGACAGTTAGGGACAGCAATAGTCTTGGGTATCTGATGTGCAAACCATTCCTCACTGGAACAACAACAGGGAAAATAGAGGTCTACCTTAGCCTGAGGTGTCCAAATTTCTTCTTTCCTCTCCCCGCGCCTAAAGTGACA---ACTG------GTCGTGCTTTGCGGGGTGACTTGGCAAATTTCTCAAACCA
		</sequence>
		<sequence>
			<taxon idref="HPeV1_FJ373118_651934_2006"/>
			GCAGAGGAATGTAAACAGACCATATCACCAAATGAATTGGGTTTAACATCAGCTCAAGATGATGGACCATTGGGTGATAACAAGCCAAATTATTTCCTAAACTTCAAGTCCATGAATGTGGACATTTTCACTGTTTCTCACACTAAAGTAGATAACTTATTTGGAAGAGCTTGGTTTTTCAAGGAACATACTTTTACCGATGAGGGGCAGTGGAGAGTTAATTTAGAGTTCCCAAAACAAGGCCATGGCTCGCTATCCTTGCTATTTGCTTATTTTACAGGTGAATTGAATGTCCATGTTTTGTTCCTAGCCGAAAAGGGATTCCTTAGAGTAGCACATACCTACGACACATCAGAGAACAGGGTCACCTTCTTGTCATCCAATGGTGTCATTACAATACCAGCAGGAGAACAAATGACGTTGTCCGCACCTTATTACTCAAACAAACCCCTCAGAACAGTAAGGGATAGCAATAGCCTTGGATATTTGATGTGTAAACCATTCCTCACTGGAACAACAACAGGGAAAATAGAGGTTTATCTTAGTTTGAGATGCCCAAATTTCTTCTTTCCTCTCCCTGCACCTAAAGTTACA---GCTG------ACCGTGCTTTGCGAGGTGACTTGGCAAATTTCTCAGACCA
		</sequence>
		<sequence>
			<taxon idref="HPeV1_FJ373117_651898_2006"/>
			GCAGAAGAATGTAAACAGACCATATCACCAAATGAATTGGGATTAACATCAGCTCAGGATGATGGACCATTGGGCGATAACAAGCCAAATTATTTCCTAAATTTCAAGTCTATGAATGTAGACATCTTCACTGTTTCCCACACTAAGGTGGACAACTTATTTGGAAGAGCATGGTTCTACCAGGAACACACTTTCAGGGACGAAGGACAGTGGAGAGTTAATTTGGAGTTCCCAAAACAAGGTCATGGTTCACTTTCTTTGCTATTTGCTTATTTTACAGGTGAATTAAACATTCATGTTCTGTTCTTAGCTGAAAAAGGATTTCTTAGAGTAGCCCATACATATGACACATCAGAAAATAGAGTTAACTTCTTGTCATCTAATGGTGTTATCACAATCCCAGCGGGAGAACAAATGACATTATCTGCACCTTACTACTCAAACAAGCCCCTTAGGACAGTTAGGGACAGCAATAGTCTTGGGTATCTGATGTGCAAACCATTCCTCACTGGAACAACAACAGGGAAAATAGAGGTCTACCTTAGCCTGAGATGTCCAAATTTTTTCTTTCCTCTCCCCGCACCTAAAGTGGCA---ACTG------GTCGTGCTTTGCGGGGTGACTTGGCTAATTTCTCAGACCA
		</sequence>
		<sequence>
			<taxon idref="HPeV1_FJ373116_651654_2006"/>
			GCAGAAGAATGCAAACAGACCATATCACCAAATGAATTGGGGTTAACATCAGCCCAGGATGATGGACCATTGGGCGATAATAAGCCAAATTACTTCCTAAATTTCAAGTCTATGAATGTAGACATCTTCACTGTTTCCCACACTAAGGTGGACAACTTATTTGGAAGAGCATGGTTCTACCAGGAACACACTTTCACAGACGAAGGACAGTGGAGGGTTAATTTGGAGTTCCCAAAACAAGGTCATGGTTCACTTTCTCTGCTATTTGCTTATTTCACAGGTGAATTAAACATCCATGTTCTGTTCTTAGCTGAAAAAGGATTTCTTAGAGTAGCTCATACATACGACACATCAGAAAATAGAGTTAACTTCTTGTCATCTAATGGTGTTATCACAATCCCAGCGGGAGAACAAATGACATTATCTGCACCTTACTACTCAAATAAACCCCTTAGGACAGTTAGGGACAGCAATAGTCTTGGGTATCTGATGTGCAAACCATTCCTCACTGGAACAACAACAGGGAAAATAGAGGTCTACCTTAGCCTGAGGTGTCCAAATTTCTTCTTTCCTCTCCCCGCGCCTAAAGTGACA---ACTG------GTCGTGCTTTGCGGGGTGACTTGGCAAATTTCTCAAACCA
		</sequence>
		<sequence>
			<taxon idref="HPeV1_FJ373115_651625_2006"/>
			GCAGAAGAATGCAAACAGACCATATCACCAAATGAATTGGGGTTAACATCAGCCCAGGATGATGGACCATTGGGCGATAATAAGCCAAATTACTTCCTAAATTTCAAGTCTATGAATGTAGACATCTTCACTGTTTCCCACACTAAGGTGGACAACTTATTTGGAAGAGCATGGTTCTACCAGGAACACACTTTCACAGACGAAGGACAGTGGAGGGTTAATTTGGAGTTCCCAAAACAAGGTCATGGTTCACTTTCTCTGCTATTTGCTTATTTCACAGGTGAATTAAACATCCATGTTCTGTTCTTAGCTGAAAAAGGATTTCTTAGAGTAGCTCATACATACGACACATCAGAAAATAGAGTTAAATTCTTGTCATCTAATGGTGTTATCACAATCCCAGCGGGAGAACAAATGACATTATCTGCACCTTACTACTCAAATAAACCCCTTAGGACAGTTAGGGACAGCAATAGTCTTGGGTATCTGATGTGCAAACCATTCCTCACTGGAACAACAACAGGGAAAATAGAGGTCTACCTTAGCCTGAGGTGTCCAAATTTCTTCTTTCCTCTCCCCGCGCCTAAAGTGACA---ACTG------GTCGTGCTTTGCGGGGTGACTTGGCAAATTTCTCAAACCA
		</sequence>
		<sequence>
			<taxon idref="HPeV1_FJ373114_651128_2006"/>
			GCAGAAGAATGCAAACAGACCATATCACCAAATGAATTGGGGTTAACATCAGCCCAGGATGATGGACCATTGGGCGACAATAAGCCAAATTACTTCCTAAATTTCAAGTCTATGAATATAGATATCTTCACTGTTTCCCACACTAAGGTGGACAACTTATTTGGAAGAGCATGGTTCTACCAGGAACACACTTTCACAGACGAAGGACAGTGGAGGGTTAATTTGGAGTTCCCAAAACAAGGTCATGGTTCACTTTCTCTGCTATTTGCTTATTTCACAGGTGAATTAAACATCCATGTTTTGTTCTTAGCTGAAAAAGGATTTCTTAGAGTAGCTCATACATACGACACATCAGAAAATAGAGTTAACTTCTTGTCATCTAATGGTGTTATCACAATCCCAGCGGGAGAACAAATGACATTATCTGCACCTTACTACTCAAATAAACCCCTTAGGACAGTTAGGGACAGCAATAGTCTTGGGTATCTGATGTGCAAACCATTCCTCACTGGAACAACAACAGGGAAAATAGAGGTCTACCTTAGCCTGAGGTGTCCAAATTTCTTCTTTCCCCTCCCCGCGCCTAAAGTAACA---ACTG------GTCGTGCTTTGCGGGGTGACTTGGTAAATTTCTCAAACCA
		</sequence>
		<sequence>
			<taxon idref="HPeV1_FJ373113_651108_2006"/>
			GCAGAAGCATGTAAACAGACCATATCACCAAATGAATTAGGATTAACATCAGCCCAGGATGATGGACCATTGGGCGATAACAAGCCAAATTATTTTCTAAATTTCAAGTCTATGAATGTAGACATCTTCACTGTTTCCCACACTAAGGTGGACAATTTATTTGGAAGAGCATGGTTCTACCAGGAACACACTTTCACAAACGAAGGACAGTGGAGAATTAATTTGGAGTTCCCAAAACAAGGTCATGGTTCACTTTCTCTGCTATTTGCTTATTTCACAGGTGAATTAAACATCCATGTTCTGTTCTTAGCTGAAAAAGGATTTCTTAGAGTAGCTCACACATACGACACATCAGAAAATAGAGTTAACTTCTTGTCATCTAATGGTGTTATCACAATCCCAGCGGGAGAACAAATGACATTATCTGCACCTTACTACTCAAATAAACCCCTCAGGACAGTTAGGGACAGCAATAGTCTTGGGTATCTGATGTGCAAACCATTCCTCACTGGAACAACAACAGGGAAAATAGAGGTCTACCTTAGCCTGAGGTGTCCAAATTTCTTCTTTCCTCTCCCTGCGCCTAAAGTGACA---ACTG------GTCGTGCTTTGCGGGGTGACTTGGCAAATTTCTCAAACCA
		</sequence>
		<sequence>
			<taxon idref="HPeV1_FJ373112_650989_2006"/>
			GCAGAGGAATGCAAACAGACCATATCGCCAAATGAATTGGGCTTAACATCAGCTCAGGATGATGGACCATTGGGCGATAACAAGCCAAATTATTTCCTAAATTTCAAGTCCATGAATGTGGATATCTTCACTGTTTCCCACACAAAGGTAGATAACCTATTTGGAAGAGCTTGGTTTTACCAGGAACACACTTTCACCAATGAAGGGCAGTGGAGAGTTAATTTAGAGTTCCCGAAACAAGGCCATGGTTCGCTTTCATTGTTATTCGCTTACTTCACAGGTGAACTAAATATTCATGTTCTGTTCCTAGCCGAAAAGGGATTTCTTAGAGTAGCCCACACCTATGACACATCAGAAAACAGAGTTAACTTTCTGTCATCCAATGGCGTCATCACAATCCCAGCTGGGGAACAAATGACATTATCTGCACCCTACTACTCAAATAAACCCCTCAGAACAGTCAGAGATAACAATAGTCTTGGGTATCTAATGTGTAAACCATTCCTCACTGGAACGACATCAGGGAAGATAGAGGTTTATCTTAGTTTGAGATGTCCAAATTTCTTTTTTCCTCTTCCCGCACCTAAGGTTTCA---ACTA------GCCGTGCTTTGCGGGGTGATTTGGCAAATTTCTCAGACCA
		</sequence>
		<sequence>
			<taxon idref="HPeV1_FJ373111_650941_2006"/>
			GCAGAGGAGTGCAAACAGACCATATCACCAAATGAATTGGGCTTAACATCAGCTCAGGATGATGGACCATTAGGCGATAACAAGCCAAATTATTTCCTAAATTTCAAGTCCATGAATGTGGATATCTTCACTGTTTCTCACACTAAGGTAGACAACCTATTTGGAAGAGCTTGGTTTTACCAGGAACACACTTTCACCGATGAAGGGCAGTGGAGAGTTAGTTTAGAGTTCCCGAAGCAAGGCCATGGTTCGCTTTCGTTGTTATTCGCTTACTTCACGGGTGAACTAAACATTCATGTACTGTTTCTAGCTGAAAAGGGATTTCTTAGGGTAGCCCACACTTATGACACATCAGCAAACAGAGTTAACTTCCTGTCATCCAATGGCGTCATCACAATCCCAGCTGGAGAACAAATGACGTTATCTGCACCCTACTACTCAAATAAACCCCTCAGAACAGTCAGAGACAACAATAGTCTTGGGTACCTAATGTGTAAACCATTCCTCACTGGAACGACAACAGGGAAGATAGAGGTTTATCTTAGTTTGAGATGTCCAAATTTTTTCTTTCCTCTTCCCGCACCTAAGGTTTCA---ACTA------ATCGTGCTTTGCGGGGTGATTTGGCAAATTTCTCAGACCA
		</sequence>
		<sequence>
			<taxon idref="HPeV1_FJ373110_650854_2006"/>
			GCAGAAGCATGTAAACAGACCATATCACCAAATGAATTAGGATTAACATCAGCCCAGGATGATGGACCATTGGGCGATAACAAGCCAAATTATTTTCTAAATTTCAAGTCTATGAATGTAGACATCTTCACTGTTTCCCACACTAAGGTGGACAATTTATTTGGAAGAGCATGGTTCTACCAGGAACACACTTTCACAAACGAAGGACAGTGGAGAATTAATTTGGAGTTCCCAAAACAAGGTCATGGTTCACTTTCTCTGCTATTTGCTTATTTCACAGGTGAATTAAACATCCATGTTCTGTTCTTAGCTGAAAAAGGATTTCTTAGAGTAGCTCACACATACGACACATCAGAAAATAGAGTTAACTTCTTGTCATCTAATGGTGTTATCACAATCCCAGCGGGAGAACAAATGACATTATCTGCACCTTACTACTCAAATAAACCCCTCAGGACAGTTAGGGACAGCAATAGTCTTGGGTATCTGATGTGCAAACCATTCCTCACTGGAACAACAACAGGGAAAATAGAGGTCTACCTTAGCCTGAGGTGTCCAAATTTCTTCTTTCCTCTCCCTGCGCCTAAAGTGACA---ACTG------GTCGTGCTTTGCGGGGTGACTTGGCAAATTTCTCAAACCA
		</sequence>
		<sequence>
			<taxon idref="HPeV1_FJ373109_650750_2006"/>
			GCAGAAGAATGTAAACAGACCATATCACCAAATGAATTGGGATTAACATCAGCACAGGATGATGGACCATTGGGCGATAACAAGCCAAATTATTTCCTAAATTTCAAGTCTATGAATGTGGACATTTTTACTGTTTCCCATACTAAGGTGGACAACTTATTTGGAAGAGCATGGTTCTACCAGGAACATACTTTCACAGATGAAGGACAGTGGAGGGTTAATTTGGAGTTCCCAAAACAAGGTCATGGTTCACTTTCTCTGCTATTTGCTTATTTCACAGGTGAATTAAACATCCATGTTTTGTTCCTAGCTGAAAAAGGATTTCTTAGGGTAGCTCATACATACGACACATCAGCAAATAGAGTTAACTTCTTGTCATCTAATGGTGTTATCACAATCCCGGCGGGAGAACAAATGACTTTATCTGCACCTTACTACTCAAATAAACCCCTTAGGACGGTTAGAGACAACAACAGTCTTGGGTATCTGATGTGCAAACCATTCCTCACTGGAACAACAACAGGGAAAATAGAGGTCTACCTTAGCCTGAGATGTCCAAATTTCTTTTTTCCTCTCCCTGCGCCTAAAGTGACA---ACTA------GTCGTGCTTTGCGGGGTGACTTGGCAAATTTCTCAGACCA
		</sequence>
		<sequence>
			<taxon idref="HPeV1_FJ373108_650648_2006"/>
			GCAGAAGAATGCAAACAGACCATATCACCAAATGAATTGGGGTTAACATCAGCCCAGGATGATGGACCATTGGGCGATAATAAGCCAAATTACTTCCTAAATTTCAAGTCTATGAATGTAGACATCTTCACTGTTTCCCACACTAAGGTGGACAACTTATTTGGAAGAGCATGGTTCTACCAGGAACACACTTTCACAGACGAAGGACAGTGGAGGGTTAATTTGGAGTTCCCAAAACAAGGACATGGTTCACTTTCTCTGCTATTTGCTTATTTCACAGGTGAATTAAACATCCATGTTCTGTTCTTAGCTGAAAAAGGATTTCTTAGAGTAGCTCATACATACGACACATCAGAAAATAGAGTTAACTTCTTGTCATCTAATGGTGTTATCACAATCCCAGCGGGAGAACAAATGACATTATCTGCACCTTACTACTCAAATAAACCCCTTAGGACAGTTAGGGACAGCAATAGTCTTGGGTATCTGATGTGCAAACCATTCCTCACTGGAACAACAACAGGGAAAATAGAGGTCTACCTTAGCCTGAGGTGTCCAAATTTCTTCTTTCCTCTCCCCGCGCCTAAAGTGACA---ACTG------GTCGTGCTTTGCGGGGTGACTTGGCAAATTTCTCAAACCA
		</sequence>
		<sequence>
			<taxon idref="HPeV1_FJ373107_650606_2006"/>
			GCAGAAGAATGTAAACAGACCATATCACCAAATGAATTGGGATTAACATCAGCACAGGATGATGGACCATTGGGCGATAACAAGCCAAATTATTTCCTAAATTTCAAGTCTATGAATGTGGACATTTTTACTGTTTCCCATACTAAGGTGGACAACTTATTTGGAAGAGCATGGTTCTACCAGGAACATACTTTCAGAGATGAAGGACAGTGGAGGGTTAATTTGGAGTTCCCAAAACAAGGTCATGGTTCACTTTCTCTGCTATTTGCTTATTTCACAGGTGAATTAAACATCCATGTTTTGTTCCTAGCTGAAAAAGGATTTCTTAGGGTAGCTCATACATACGACACATCAGCAAATAGAGTTAACTTCTTGTCATCTAATGGTGTTATCACAATCCCGGCGGGAGAACAAATGACTTTATCTGCACCTTACTACTCAAATAAACCCCTTAGGACGGTTAGAGACGACAACAGTCTTGGGTATCTGATGTGCAAACCATTCCTCACTGGAACAACAACAGGGAAAATAGAGGTCTACCTTAGCCTGAGATGTCCAAATTTCTTTTTTCCTCTCCCTGCGCCTAAAGTGACA---ACTA------GTCGTGCTTTGCGGGGTGACTTGGCAAATTTCTCAGACCA
		</sequence>
		<sequence>
			<taxon idref="HPeV1_FJ373106_650258_2006"/>
			GCAGAGGAATGCAAACAGACCATATCGCCAAATGAATTGGGCTTAACATCAGCTCAGGATGATGGACCATTGGGCGATAACAAGCCAAATTATTTCCTAAATTTCAAGTCCATGAATGTGGATATCTTCACTGTTTCCCACACAAAGGTAGATAACCTATTTGGAAGAGCTTGGTTTTACCAGGAACACACTTTCACCAATGAAGGGCAGTGGAGGGTTAATTTAGAGTTCCCGAAACAAGGCCATGGTTCGCTTTCATTGTTATTCGCTTACTTCACAGGTGAACTAAATATTCATGTTCTGTTCCTAGCTGAAAGGGGATTTCTTAGAGTAGCCCACACCTATGACACATCAGAAAACAGAGTTAACTTTCTGTCATCCAATGGCGTCATCACAATCCCAGCTGGGGAACAAATGACATTATCTGCACCCTACTACTCAAATAAACCCCTCAGAACAGTCAGAGATAACAATAGTCTTGGGTATCTAATGTGTAAACCATTCCTCACTGGAACGACAACAGGGAAGATAGAGGTTTATCTTAGTTTGAGATGTCCAAATTTCTTTTTTCCTCTTCCCGCACCTAAGGTTACA---ACTA------GCCGTGCTTTGCGGGGTGATTTGGCAAATTTCTCAGACCA
		</sequence>
		<sequence>
			<taxon idref="HPeV1_FJ373105_650164_2006"/>
			GCAGAGGAATGCAAACAGACCATATCGCCAAATGAATTGGGCTTAACATCAGCTCAGGATGATGGACCATTGGGCGATAACAAGCCAAATTATTTCCTAAATTTCAAGTCCATGAATGTGGATATCTTCACTGTTTCCCACACAAAGGTAGATAACCTATTTGGAAGAGCTTGGTTTTACCAGGAACACACTTTCACCAATGAAGGGCAGTGGAGAGTTAATTTAGAGTTCCCGAAACAAGGCCATGGTTCGCTTTCATTGTTATTCGCTTACTTCACAGGTGAACTAAATATTCATGTTCTGTTCCTAGCTGAAAGGGGATTTCTTAGAGTAGCCCACACCTATGACACATCAGAAAACAGAGTTAACTTTCTGTCATCCAATGGCGTCATCACAATCCCAGCTGGGGAACAAATGACATTATCTGCACCCTACTACTCAAATAAACCCCTCAGAACAGTCAGAGATAACAATAGTCTTGGGTATCTAATGTGTAAACCATTCCTCACTGGAACGACAACAGGGAAGATAGAGGTTTATCTTAGTTTGAGATGTCCAAATTTCTTTTTTCCTCTTCCCGCACCTAAGGTTACA---ACTA------GCCGTGCTTTGCGGGGTGATTTGGCAAATTTCTCAGACCA
		</sequence>
		<sequence>
			<taxon idref="HPeV1_FJ373104_650163_2006"/>
			GCAGAGGAATGCAAACAGACCATATCGCCAAATGAATTGGGCTTAACATCAGCTCAGGATGATGGACCATTGGGCGACAACAAGCCAAATTATTTCCTAAATTTCAAGTCCATGAATGTGGATATCTTCACTGTTTCTCACACTAAGGTGGACAACCTATTTGGAAGAGCTTGGTTTTACCAGGAACACACTTTCACTAATGAAGGGCAGTGGAGGGTCAGTTTAGAATTCCCAAAACAAGGCCATGGTTCACTTTCATTGTTATTCGCTTACTTCACAGGTGAACTAAATATTCATGTTTTGTTCCTAGCTGAAAGAGGATTTCTTAGAGTAGCCCACACCTATGACACATCAGAAAACAGAGTTAACTTCCTGTCATCCAATGGCGTCATCACAATCCCAGCTGGAGAACAGATGACATTATCTGCACCATACTACTCAAATAAACCCCTCAGAACAGTCAGAGATAACAATAGTCTTGGGTATCTGATGTGTAAACCATTCCTCACTGGAACGACAACAGGGAAGATAGAGGTTTACCTTAGTTTGAGGTGTCCAAATTTCTTCTTTCCTCTTCCCGCACCTAAGGTTTCG---ACTA------GCCGCGCTTTGCGGGGTGATTTGGCAAATTTCTCAGACCA
		</sequence>
		<sequence>
			<taxon idref="HPeV1_FJ373103_650151_2006"/>
			GCAGAAGAATGCAAACAGACCATATCACCAAATGAATTGGGGTTAACATCAGCCCAGGATGATGGACCATTGGGCGATAATAAGCCAAATTACTTCCTAAATTTCAAGTCTATGAATGTAGACATTTTCACTGTTTCCCACACTAAGGTGGACAACTTATTTGGAAGAGCATGGTTCTATCAGGAACACACTTTCACAAACGAAGGACAGTGGAGGGTTAGTTTGGAGTTCCCAAAACAAGGTCATGGTTCACTTTCTCTGCTATTTGCTTATTTCACAGGTGAATTAAACATCCATGTTCTGTTCTTAGCTGAAAAAGGATTTCTTAGAGTAGCTCATACATACGACACATCAGAGAATAGAGTTAACTTCTTGTCATCTAATGGTGTTATCACAATCCCAGCGGGAGAACAAATGACATTATCTGCACCTTACTACTCAAATAAACCCCTTAGGACAGTTAGGGACAGCAATAGTCTTGGGTATCTGATGTGTAAACCATTCCTCACTGGAACAACAACAGGGAAAATAGAGGTCTACCTTAGCCTGAGGTGTCCAAATTTCTTCTTTCCTCTCCCCGCGCCTAAAGTGACA---ACTG------GTCGTGCTTTGCGGGGTGACTTGGCAAATTTCTCAAACCA
		</sequence>
		<sequence>
			<taxon idref="HPeV1_FJ373102_650081_2006"/>
			GCAGAGGAATGCAAACAGACCATATCACCAAATGAATTGGGCTTAACGTCAGCTCAAGATGATGGACCATTGGGCGATAACAAGCCGAATTATTTCCTAAATTTCAAGTCCATGAATGTGGATATCTTCACTGTTTCTCACACTAAGGTAGACAACCTATTTGGAAGAGCTTGGTTTTACCAGGAACACACTTTCACCGATGAAGGGCAGTGGAGAGTTAGCTTAGAGTTCCCAAAACAAGGCCATGGTTCACTTTCGTTGTTATTCGCCTATTTCACAGGTGAACTAAATATTCATGTTCTGTTTCTAGCTGAAAAGGGATTTCTTAGAGTGGCCCACACCTATGACACATCAGCAAACAGAGTTAATTTTCTGTCATCCAATGGCGTCATCACAATCCCAGCTGGAGAACAAATGACATTATCTGCACCCTACTATTCAAATAAACCTCTCAGAACAGTTAGAGACAACAATAGTCTTGGGTACCTAATGTGTAAACCATTCCTCACTGGAACAACAACAGGGAAGATAGAGGTTTATCTTAGTTTGAGATGTCCAAATTTCTTCTTTCCTCTTCCCGCACCTAAGGTTTCA---ACTA------GCCGTGCTTTGCGGGGCGATTTGGCAAATTTCTCAGACCA
		</sequence>
		<sequence>
			<taxon idref="HPeV1_FJ373101_552762_2005"/>
			GCAGAAGAATGTAAACAGACCATATCACCAAATGAATTGGGATTAACATCAGCCCAGGATGATGGACCATTGGGCGATAGTAAGCCAAATTATTTCCTAAATTTCAAGTCTATGAATGTAGACATCTTCACTGTTTCCCACACTAAGGTAGACAACTTATTTGGAAGAGCATGGTTCTACCAGGAACACACTTTCACAAACGAAGGACAGTGGAGAGTTAATTTGGAGTTCCCAAAACAAGGTCATGGTTCACTTTCTCTGCTATTTGCTTATTTCACAGGTGAATTAAACATCCATGTTCTGTTCTTAGCTGAAAAAGGATTTCTTAGAGTAGCTCATACATATGACACATCAGAAAATAGAGTTAATTTCTTGTCATCTAATGGTGTTATCACAATCCCAGCGGGAGAACAAATGACATTGTCTGCACCTTACTACTCAAATAAACCCCTTAGGACAGTTAGGGACAGCAATAGTCTTGGGTATCTGATGTGCAAACCATTCCTCACTGGAACAACAACAGGGAAAATAGAGGTCTACCTTAGCCTGAGGTGTCCAAATTTCTTCTTTCCTCTCCCCGCGCCTAAAGTAACA---ACTA------ATCGTGCTTTGCGGGGTGACTTGGCAAATTTCTCAAACCA
		</sequence>
		<sequence>
			<taxon idref="HPeV1_FJ373100_552444_2005"/>
			GCAGAGGAATGCAAGCAGACCATATCACCAAATGAATTGGGCTTAACATCAGCTCAGGATGACGGACCATTGGGCGATAACAAGCCAAATTATTTCCTAAATTTCAAGTCCATGAATGTGGATATTTTCACTGTTTCTCACACTAAGGTAGACAACTTATTTGGAAGAGCTTGGTTTTACCGGGAACACACTTTCACCGATGAAGGGCAGTGGAGAGTTAGTTTAGAGTTCCCGAAACAAGGCCATGGTTCGCTTTCCTTGTTATTTGCTTACTTCACAGGTGAATTAAATATTCATGTTTTGTTCCTAGCTGAAAAGGGGTTTCTTAGAGTAGCCCACACCTATGACACATCAGCAAACAGAGTTAACTTCCTGTCGTCCAATGGCGTCATCACAATCCCAGCTGGAGAGCAAATGACATTATCTGCACCCTACTATTCAAATAAACCCCTCAGAACAGTTAGAGACAACAATAGTCTTGGGTACTTAATGTGTAAACCATTCCTCACTGGAACGACAACAGGGAAGATAGAGGTTTATCTTAGTTTGAGATGTCCAAATTTCTTCTTTCCTCTTCCCGCACCTAAGGTTTCA---ACTA------GCAGAGCTTTGCGGGGTGATTTGGCAAATTTTTCAGACCA
		</sequence>
		<sequence>
			<taxon idref="HPeV1_FJ373099_552314_2005"/>
			GCAGAGGAATGCAAACAGACCATATCGCCAAATGAATTGGGCTTAACATCAGCTCAGGATGATGGACCATTGGGCGACAACAAGCCAAATTATTTCCTAAATTTCAAGTCCATGAATGTGGATATCTTCACTGTTTCTCACACTAAGGTGGACAACCTATTTGGAAGAGCTTGGTTTTACCAGGAACACACTTTCACCAATGAAGGGCAGTGGAGGGTCAGTTTAGAATTCCCAAAACAAGGCCATGGTTCACTTTCATTGTTATTCGCTTACTTCACAGGTGAACTAAATATTCATGTTTTGTTCCTAGCTGAAAGAGGATTTCTTAGAGTAGCCCACACCTATGACACATCAGAAAACAGAGTTAACTTCCTGTCATCCAATGGCGTCATCACAATCCCAGCTGGAGAACAGATGACATTATCTGCACCATACTACTCAAATAAACCCCTCAGAACAGTCAGAGATAACAATAGTCTTGGGTATCTGATGTGTAAACCATTCCTCACTGGAACGACAACAGGGAAGATAGAGGTTTACCTTAGTTTGAGGTGTCCAAATTTCTTCTTTCCTCTTCCCGCACCTAAGGTTTCG---ACTA------GCCGCGCTTTGCGGGGTGATTTGGCAAATGTCTCAGACCA
		</sequence>
		<sequence>
			<taxon idref="HPeV1_FJ373098_552154_2005"/>
			GCAGAGGAATGCAAACAGACCATATCGCCAAATGAATTGGGCTTAACATCAGCTCAGGATGATGGACCATTGGGCGATAACAAGCCAAATTATTTCCTAAATTTCAAGTCCATGAATGTGGATATCTTCACTGTTTCTCACACTAAGGTAGACAACCTATTTGGAAGAGCTTGGTTTTACCAGGAACACACCTTCACCGATGAAGGGCAGTGGAGAGTTGGTTTAGAGTTCCCAAAACAAGGCCATGGTTCGCTTTCATTGTTATTCGCTTACTTTACAGGTGAACTAAATATTCATGTTCTGTTCCTAGCTGAAAGGGGATTTCTTAGAGTAGCCCACACCTATGACACATCAGCAAACAGAGTTAACTTCCTGTCATCCAATGGCGTCATCACAATCCCAGCTGGAGAACAAATGACATTATCTGCACCCTACTACTCAAATAAACCCCTCAGAACAGTCAGAGATAACAATAGTCTTGGGTATCTAATGTGTAAACCATTCCTCACTGGAACGACAACAGGGAAGATAGAGGTTTATCTTAGTTTGAGATGTCCAAATTTCTTCTTTCCTCTTCCTGCACCTAAGGTTTCA---ACTA------GCCGTGCTTTGCGGGGTGATTTGGCAAATTTCTCAGACCA
		</sequence>
		<sequence>
			<taxon idref="HPeV1_FJ373097_552001_2005"/>
			GCAGAAGAATGTAAACAGACCATATCACCAAATGAATTGGGATTAACATCAGCTCAGGATGATGGACCATTGGGCGATAATAAGCCAAATTATTTCCTAAACTTCAAGTCTATGAATGTAGACATCTTCACTGTTTCCCACACTAAGGTGGACAACTTATTTGGAAGAGCATGGTTCTACCAGGAACACACTTTCACAAATGAAGGACAGTGGAGAGTTAATTTGGAGTTCCCAAAACAGGGTCATGGTTCACTTTCCCTGCTATTTGCTTATTTCACAGGTGAATTAAACATCCATGTTTTGTTCTTAGCTGAAAAAGGATTTCTTAGAGTAGCTCATACATACGACACATCAGAAGATAGAGTTAACTTCTTGTCATCTAATGGTGTTATCACAATCCCAGCGGGAGAACAAATGACATTATCTGCACCTTACTACTCAAATAAACCCCTCAGGACAGTTAGGGACAGCAATAGTCTTGGGTATCTGATGTGCAAACCATTCCTCACTGGAACGACAACAGGGAAAATAGAGGTCTACCTTAGTCTGAGATGTCCAAATTTCTTCTTTCCTCTCCCCGCACCTAAAGTGACA---ACTG------GTCGTGCTTTGCGGGGTGACTTGGCAAATTTCTCAAACCA
		</sequence>
		<sequence>
			<taxon idref="HPeV1_FJ373096_551907_2005"/>
			GCAGAGGAGTGTAAACAAACCATATCGCCTAATGAACTGGGCTTAACATCAGCACAGGACGATGGGCCATTGGGCGACAATAAGCCGAACTATTTCCTAAATTTCAAGTCCATGAATGTGGACATCTTTACTGTTTCCCACACTAAAGTAGACAACTTATTTGGAAGGGCTTGGTTTTTCCAGGAACACACTTTCACCAATGAGGGACAGTGGAGAGTCAATTTAGAGTTCCCAAAACAAGGTCATGGTTCACTTTCCTTACTATTTGCATATTTTACAGGTGAATTAAATATCCATGTTTTATTCTTGGCTGAAAAGGGATTCCTCAGGGTGGCTCATACCTATGACACATCGGAAAACAGGGTCAACTTCTTGTCATCCAACGGTGTTATCACAATCCCAGCAGGAGAGCAAATGACATTATCTGCACCCTACTACTCAAATAAACCCCTTAGAACAGTCAGAGATAGCAATAGCCTTGGGTATTTAATGTGTAAACCATTCCTCACGGGAACAACAACAGGGAAAATAGAGGTCTATCTTAGTTTGAGGTGCCCCAATTTCTTCTTTCCTTTACCTGCACCTAAAGTCACA---ACTG------GTCGTGCTTTGCGGGGCGACATGGCAAATTTCTCAAATGA
		</sequence>
		<sequence>
			<taxon idref="HPeV1_FJ373095_551612_2005"/>
			GCAGAGGAATGCAAACAGACCATATCACCAAATGAATTGGGCTTAACATCAGCTCAGGATGATGGACCATTAGGCGATAACAAGCCAAATTATTTCCTAAATTTCAAGTCCATGAATGTGGATATCTTCACTGTTTCTCACACTAAGGTAGACAACCTATTTGGAAGAGCTTGGTTTTACCAGGAACACACTTTCACCGATGAAGGGCAGTGGAGAGTTAGTTTAGAGTTCCCGAAGCAAGGCCATGGTTCGCTTTCGTTGTTATTCGCTTACTTCACAGGTGAACTAAACATTCATGTACTGTTTCTAGCTGAAAAGGGATTTCTTAGAGTAGCCCATACTTATGACACATCAGCAGACAGAGCTAACTTCCTGTCATCCAATGGCGTCATCACAATCCCAGCTGGAGAACAAATGACGTTATCTGCACCCTACTACTCAAATAAACCCCTCAGAACAGTCAGAGACAACAATAGTCTTGGGTACCTAATGTGTAAACCATTCCTCACTGGAACGACAACAGGGAAGATAGAGGTTTATCTTAGTTTGAGATGTCCAAATTTCTTCTTTCCTCTTCCCGCACCTAAGGTTTCA---ACTA------GTCGTGCTTTGCGGGGTGATTTGGCAAATTTCTCAGACCA
		</sequence>
		<sequence>
			<taxon idref="HPeV1_FJ373094_550981_2005"/>
			GCAGAGGAATGCAAACAGACCATATCACCAAATGAATTGGGCTTGACATCAGCTCAGGATGATGGACCATTGGGCGATAACAAGCCAAATTATTTCCTAAATTTCAAGTCCATGAATGTGGATATTTTCACTGTTTCTCACACTAAGGTAGACAACCTATTTGGAAGAGCTTGGTTTTACCAGGAACACACTTTCACCGATGAAGGGCAGTGGAGAGTTAGTTTGGAGTTCCCGAAACAAGGTCATGGTTCACTTTCGTTGTTATTCGCTTACTTCACAGGTGAACTAAATATTCATGTTCTGTTCCTAGCTGAAAAAGGATTTCTTAGAGTAGCCCACACCTATGACACATCAGCAAACAGAGTTAACTTCCTGTCATCCAATGGCGTCATCACAATTCCAGCTGGAGAACAAATGACATTATCTGCACCCTACTACTCAAATAAACCCCTTAGAACAGTCAGAGACAACAATAGTCTTGGGTACCTAATGTGTAAACCATTCCTCACTGGAACGACAACAGGGAAGATAGAGGTTTATCTTAGTTTGAGATGTCCAAATTTCTTCTTTCCTCTTCCCGCACCTAAGGTCTCA---ACTA------GCCGTGCTTTGCGGGGTGATTTAGCAAATTTCTCAGACCA
		</sequence>
		<sequence>
			<taxon idref="HPeV1_FJ373093_550652_2005"/>
			GCAGAAGAATGTAAACAGACCATATCACCAAATGAATTGGGATTAACATCAGCCCAGGATGATGGACCATTAGGCGATAACAAGCCAAATTATTTCCTAAATTTCAAGTCTATGAATGTAGACATCTTCACTGTTTCCCACACTAAGGTGGACAACTTATTTGGAAGAGCATGGTTCTACCAGGAACACACTTTCACAAACGAAGGACAGTGGAGAGTTAATTTGGAGTTCCCAAAACAAGGTCATGGTTCACTTTCTCTGCTATTTGCTTACTTCACAGGTGAATTAAACATCCATGTTTTGTTCTTAGCTGAAAAAGGATTTCTTAGAGTAGCTCATACATATGACACATCAGAAAATAGAGTTAACTTCTTGTCATCTAATGGTGTTATCACAATCCCAGCGGGAGAACAAATGACATTATCTGCACCTTATTACTCAAATAAACCCCTTAGGACAGTTAGGGATAGCAATAGTCTTGGGTATCTGATGTGCAAACCATTCCTCACTGGGACAACAACAGGGAAAATAGAGGTCTACCTTAGTCTGAGATGTCCAAATTTCTTCTTTCCTCTCCCCGCGCCTAAAGTGACA---ACTG------GTCGTGCTTTGCGGGGTGACTTAACGAATTTCTCAGACCA
		</sequence>
		<sequence>
			<taxon idref="HPeV1_FJ373092_550505_2005"/>
			GCAGAAGAATGTAAACAGACCATATCACCAAATGAATTGGGATTAACATCAGCCCAGGATGATGGACCATTGGGCGATAACAAGCCAAATTATTTCCTAAATTTCAAGTCTATGAATGTAGACATCTTCACTGTTTCCCACACTAAGGTGGACAACTTATTTGGAAGAGCATGGTTCTACCAGGAACACACTTTCAGAGACGAAGGACAGTGGAGAGTTAATTTGGAGTTCCCAAAACAAGGTCATGGTTCACTTTCTCTGCTATTTGCTTATTTCACAGGTGAATTGAACGTTCATGTTCTGTTCTTAGCTGAAAAAGGATTTCTTAGAGTAGCTCATACATATGACACATCAGAAAATAGAGTTAATTTCTTGTCATCTAATGGTGTTATCACAATCCCAGCGGGAGAACAAATGACATTATCTGCACCTTACTACTCAAATAAACCCCTTAGGACAGTTAGGGACAGCAATAGTCTTGGGTATCTGATGTGCAAACCATTCCTCACTGGAACAACAACAGGGAAAATAGAGGTCTACCTTAGCCTGAGGTGTCCAAATTTCTTCTTTCCTCTCCCCGCGCCTAAAGTAACA---ACTG------GTCGTGCTTTGCGGGGTGACTTGGCAAATTTCTCAAACCA
		</sequence>
		<sequence>
			<taxon idref="HPeV1_FJ373091_550435_2005"/>
			GCAGAAGAATGTAAACAGACCATATCACCAAATGAATTGGGATTAACATCAGCTCAGGATGATGGACCATTGGGCGATAACAAGCCAAATTACTTCCTAAATTTCAAGTCTATGAATGTGGACATCTTCACTGTTTCCCACACTAAGGTGGACAACTTATTTGGAAGAGCATGGTTCTACCAGGAACACACTTTCACAGATGAAGGACAGTGGAGGGTTAATTTAGAGTTCCCAAAACAAGGTCATGGTTCACTTTCTCTGCTATTTGCTTATTTCACAGGTGAATTAAACATCCATGTTTTGTTCCTAGCTGAAAAAGGATTTCTTAGGGTAGCTCATACATACGACACATCAGCAAATAGAGTTAACTTCTTGTCATCTAATGGTGTTATCACAATCCCGGCGGGAGAACAAATGACTTTATCTGCACCTTACTACTCAAATAAACCCCTTAGGACAGTTAGGGACAGCAATAGTCTTGGGTATCTGATGTGCAAACCATTCCTCACTGGAACAACAACAGGGAAAATAGAGGTCTACCTTAGCTTGAGATGTCCAAATTTCTTCTTTCCTCTCCCCGCACCTAAAGTGACT---ACCG------GTCGTGCTTTGCGGGGTGACTTGGCAAATTTCTCAGACCA
		</sequence>
		<sequence>
			<taxon idref="HPeV1_FJ373090_550332_2005"/>
			GCAGATGAATGTAAACAGACCATATCACCAAATGAATTAGGATTAACATCAGCTCAGGATGATGGACCATTGGGCGATAACAAGCCAAATTATTTCCTAAATTTCAAGTCTATGAATGTAGACATCTTTACAGTTTCCCACACTAAGGTGGACAACTTATTTGGAAGAGCATGGTTCTACCAGGAACACACCTTCACAAATGAAGGACAGTGGAGAGTTAATTTGGAGTTCCCAAAACAAGGTCATGGTTCACTTTCTCTGCTATTTGCTTATTTCACAGGTGAATTAAACATCCATGTTTTGTTCCTAGCTGAAAAAGGATTTCTTAGAGTAGCTCATACATACGACACATCAGAGAATAGAGTTAACTTCTTGTCATCTAATGGTGTTATCACAATCCCAGCGGGAGAGCAAATGACATTATCCGCACCTTACTACTCAAATAAACCCCTTAGGACAGTTAGGGACAGCAATAGTCTTGGGTATCTGATGTGTAAACCATTCCTCACTGGAACAACAACAGGGAAAATAGAGGTCTACCTTAGCCTGAGATGTCCAAATTTCTTCTTTCCTCTCCCCGCGCCTAAAGTGACA---ACTG------GTCGTGCTTTGCGGGGTGACTTGGCAAATTTCTCAGACCA
		</sequence>
		<sequence>
			<taxon idref="HPeV1_FJ373089_550328_2005"/>
			ACAGAGAATTGCAAACAAACAATGTCTCCAAATGAGTTAGGACTTACCTCAGCCCAAGATGATGGTCCATTGGGCCAGGAGAAACCAAACTATTTTCTTAATTTTAGGTCTATGAATGTTGATATTTTTACAGTCTCACACACCAAAGTAGACAATCTTTTTGGCAGAGCTTGGTTCTTTGAGGAGCACTCCTTTACCAATGAAGGACAATGGAGGGTACCCCTGAAATTTCCAAAGCAAGGTCATGGGTCTCTGTCACTTCTATTTGCTTATTTTACTGGTGAGTTGAACATTCATGTCTTGTTTTTAAGTGAAAGAGGATTCTTGAGAGTTGCTCATACTTATGACACTAGTAGTGATCGGGTCAATTTCCTGTCATCAAATGGTGTGATCACAGTACCAGCTGGAGAGCAAATGACACTTTCGGCTCCTTATTACTCAAATAAGCCACTAAGAACTGTCAGAGATGATAATAGCCTTGGGTACTTGATGTGCAAGCCTTTCTTAACTGGAACCACAACTGGAAAAATTGAGGTTTACCTTAGTTTGAGATGTCCAAACTTCTTCTTCCCTCTCCCTGCCCCTAAAGTCACT---ACAA------GTCGGACATTGCGGGGTGACATGGCCAATTTTACAAACCA
		</sequence>
		<sequence>
			<taxon idref="HPeV1_FJ373088_550320_2005"/>
			GCAGAGGAATGCAAACAGACCATATCACCAAATGAATTGGGCTTAACGTCAGCTCAGGATGATGGACCATTGGGCGATAACAAGCCGAATTATTTCCTAAATTTCAAGTCCATGAATGTGGATATCTTCACTGTTTCTCACACTAAGGTAGACAACCTATTTGGAAGAGCTTGGTTTTACCAGGAACACACTTTCACCAATGAAGGGCAGTGGAGAGTTAGCTTAGAGTTCCCAAAACAAGGCCATGGTTCACTTTCGTTGTTATTCGCCTATTTCACAGGTGAACTAAATATTCATGTTCTGTTTCTAGCTGAAAGGGGATTTCTTAGAGTGGCCCACACCTATGACACATCAGCAAACAGAGTTAATTTTCTGTCATCCAATGGCGTCATCACAATCCCAGCTGGAGAACAAATGACATTATCTGCACCCTACTATTCAAATAAACCTCTCAGAACAGTTAGAGACAACAATAGTCTTGGGTACCTAATGTGTAAACCATTCCTCACTGGAACAACATCAGGGAAGATAGAGGTTTATCTTAGTTTGAGATGTCCAAATTTCTTCTTTCCTCTTCCCGCACCTAAGGTTTCA---ACTA------GCCGTGCTTTGCGGGGTGATTTGGCAAATTTCTCAGACCA
		</sequence>
		<sequence>
			<taxon idref="HPeV1_FJ373087_550290_2005"/>
			GCAGAGGAATGCAAACAGACCATATCGCCAAATGAATTGGGTTTAACATCAGCTCAGGATGATGGACCATTGGGCGATAACAAGCCGAATTATTTCCTAAATTTCAAGTCCATGAATGTGGATATCTTCACTGTTTCTCACACTAAGGTAGACAACCTATTTGGAAGAGCTTGGTTTTACCAGGAACACACTTTCACCGATGAAGGGCAGTGGAGAGTTAGTTTAGAGTTCCCAAAACAAGGCCATGGTTCGCTTTCATTGTTATTCGCTTACTTTACAGGTGAACTAAATATTCATGTTCTGTTCCTAGCTGAAAAGGGATTTCTTAGAGTGGCCCACACCTATGACACATCAGCAAACAGAGTTAACTTCCTGTCATCCAATGGCGTCATCACAATCCCAGCTGGAGAACAAATGACATTATCTGCACCCTACTACTCAAATAAACCCCTCAGAACAGTCAGAGATAACAATAGTCTTGGGTATCTAATGTGTAAACCATTCCTCACTGGAACGACAACAGGGAAGATAGAGGTTTATCTTAGTTTGAGATGTCCAAATTTCTTCTTTCCTCTACCCGCACCTAAGGTTTCA---ACTA------GCCGTGCTTTGCGGGGTGATTTGGCAAATTTCTCAGACCA
		</sequence>
		<sequence>
			<taxon idref="HPeV1_FJ373086_550252_2005"/>
			GCAGAGGAATGCAAACAGACCATATCACCAAATGAATTGGGCTTAACATCAGCTCAGGATGATGGACCATTGGGCGATAACAAGCCAAATTATTTCCTAAATTTCAAGTCCATGAATGTGGATATTTTCACTGTTTCTCACACTAAGGTAGACAACCTATTTGGAAGAGCTTGGTTTTACCAGGAACACACTTTCACCGATGAAGGGCAGTGGAGAGTTAGTTTAGAGTTCCCTAAACAAGGCCATGGTTCGCTTTCATTGTTATTTGCTTACTTCACAGGTGAACTAAATATTCATGTTCTGTTTCTAGCTGAAAAGGGATTTCTTAGAGTAGCCCACACCTATGACACATCAGAAAACAGAGTTAACTTCTTGTCATCCAATGGCGTCATCACAATCCCAGCTGGAGAACAAATGACATTATCTGCACCCTACTACTCAAATAAACCCCTTAGAACAGTCAGAGACAACAATAGTCTTGGGTACCTAATGTGTAAACCATTCCTCACTGGAACGACAACAGGGAAGATAGAGGTTTATCTTAGTTTGAGATGTCCAAATTTCTTCTTCCCTCTTCCCGCACCTAAGGTCTCA---ACTA------GCCGTGCTTTGCGAGGTGATTTAGCAAATTTCTCAGACCA
		</sequence>
		<sequence>
			<taxon idref="HPeV1_FJ373085_550193_2005"/>
			GCAGAAGAATGTAAACAGACAATATCACCAAATGAATTGGGATTAACATCAGCCCAGGATGATGGACCATTGGGCGATAACAAGCCAAATTATTTCCTAAATTTCAAGTCTATGAATGTAGACATCTTCACTGTTTCCCACACTAAGGTGGACAACTTATTTGGAAGAGCATGGTTCTACCAGGAACACACTTTTACAGACGAAGGACAGTGGAGAGTTAATTTGGAGTTCCCAAAACAAGGTCATGGTTCACTTTCTCTGCTATTTGCTTATTTCACAGGTGAATTAAACATCCATGTTTTGTTCTTAGCTGAAAAAGGATTTCTTAGAGTAGCTCATACATACGACACATCAGAAAATAGAGTTAACTTCTTGTCATCTAATGGTGTTATCACAATCCCAGCGGGAGAACAAATGACATTATCTGCACCTTACTACTCAAATAAACCCCTTAGGACAGTTAGGGACAGCAATAGTCTTGGGTATCTGATGTGCAAGCCATTCCTCACTGGAACAACAACAGGGAAAATAGAGGTCTACCTTAGCCTGAGGTGTCCAAATTTCTTCTTTCCTCTCCCCGCGCCTAAAGTAACA---ACTG------GTCGTACTTTGCGGGGTGACTTGGCAAATTTCTCAAACCA
		</sequence>
		<sequence>
			<taxon idref="HPeV1_FJ373084_550182_2005"/>
			GCAGAAGAATGTAAACAGACAATATCACCAAATGAATTGGGATTAACATCAGCCCAGGATGATGGACCATTGGGCGATAACAAGCCAAATTATTTCCTAAATTTCAAGTCTATGAATGTAGACATCTTCACTGTTTCCCACACTAAGGTGGACAACTTATTTGGAAGAGCATGGTTCTACCAGGAACACACTTTTACAGACGAAGGACAGTGGAGAGTTAATTTGGAGTTCCCAAAACAAGGTCATGGTTCACTTTCTCTGCTATTTGCTTATTTCACAGGTGAATTAAACATCCATGTTTTGTTCTTAGCTGAAAAAGGATTTCTTAGAGTAGCTCATACATACGACACATCAGAAAATAGAGTTAACTTCTTGTCATCTAATGGTGTTATCACAATCCCAGCGGGAGAACAAATGACATTATCTGCACCTTACTACTCAAATAAACCCCTTAGGACAGTTAGGGACAGCAATAGTCTTGGGTATCTGATGTGCAAGCCATTCCTCACTGGAACAACAACAGGGAAAATAGAGGTCTACCTTAGCCTGAGGTGTCCAAATTTCTTCTTTCCTCTCCCCGCGCCTAAAGTAACA---ACTG------GTCGTACTTTGCGGGGTGACTTGGCAAATTTCTCAAACCA
		</sequence>
		<sequence>
			<taxon idref="HPeV1_FJ373083_452786_2004"/>
			GCTGAGGAGTGTAAACAGACCATATCACCAAACGAACTGGGCTTAACATCAGCACAGGATGATGGACCATTGGGTGATAATAAGCCAAATTATTTTCTAAATTTTAAGTCCATGAATGTGGACATCTTCACAGTTTCACACACCAAAGTAGATAACCTGTTTGGAAGAGCTTGGTTTTACAAGGAACACACTTTCACGGATGAAGGGCAGTGGAGAGTTAATTTAGAGTTCCCAAAACAAGGCCATGGCTCACTTTCCTTGCTATTTGCTTATTTTACAGGTGAATTAAATATCCATGTTTTATTCTTAGCTGAGAAGGGATTTCTTAGAGTAGCCCACACTTACGACACATCAGAAAATAGGGTTAATTTCTTGTCATCTAATGGTGTAATTACAATCCCAGCAGGAGAACAAATGACATTATCTGCACCTTACTACTCAAACAAGCCCCTTAGAACAGTTAGGGACAGCAATAGTCTCGGGTACTTAATGTGCAAACCACTCCTCACTGGAACAGGAGGAGGGAAAATAGAGGTCTATCTTAGTTTGAGATGTCCAAATTTCTTCTTCCCTCTTCCCGCACCCAAAGTTACA---ACTG------GCCGTACTTTGCGGGGTGACTTGGCAAATTTCTCAGACCA
		</sequence>
		<sequence>
			<taxon idref="HPeV1_FJ373082_452666_2004"/>
			GCAGAGGAGTGCAAACAGACCATATCGCCAAATGAATTGGGCTTAACATCAGCTCAGGATGATGGACCATTGGGCGATAACAAGCCAAATTATTTCCTAAATTTCAAGTCCATGAATGTAGATATCTTCACTGTTTCTCATACAAAGGTAGACAACCTATTTGGAAGAGCTTGGTTTTACCAGGAACACACTTTCACCAATGAAGGGCAGTGGAGAGTCAGTTTAGAGTTCCCGAAACAAGGCCATGGTTCGCTTTCATTGCTATTCGCTTACTTCACAGGCGAACTAAATATTCATGTTCTGTTCCTAGCTGAAAAAGGATTTCTTAGAGTAGCCCACACCTATGACACATCAGCAAACAGAGCTAATTTCATGTCATCCAATGGCATCATTACAATCCCAGCTGGGGAACAAATGACATTATCTGCACCCTATTACTCAAATAAACCCCTCAGAACAGTCAGAGATAACAATAGTCTTGGGTATCTAATGTGTAAACCATTTCTCACTGGAACGACAACAGGGAAAATAGAGGTTTATCTTAGTTTGAGATGTCCAAATTTCTTCTTTCCTCTTCCCGCACCTAAGGTTTCA---ACTA------GCCGTACTTTGCGGGGTGATTTGGCAAGTTTCTCAGACCA
		</sequence>
		<sequence>
			<taxon idref="HPeV1_FJ373081_452643_2004"/>
			GCAGAGGAATGTAAACAAACCATATCTCCAAATGAATTGGGATTAACATCAGCTCAGGATGATGGACCATTGGGTGACAACAAGCCAAATTATTTCCTAAATTTCAAGTCCATGAATGTAGACATCTTTACTGTTTCCCACACTAAAGTGGACAACTTATTTGGAAGAGCTTGGTTTTACCAGGAACACACTTTCACCAATGAAGGGCAATGGAGAGTTAACTTGGAGTTCCCAAAACAAGGTCATGGTTCGCTTTCTTTGCTATTTGCTTATTTCACAGGTGAGTTAAACATCCATGTCTTGTTCCTGGCCGAAAAAGGATTCCTTAGAGTAGCTCACACCTACGACACATCAGAAAATAGGGTTAACTTCCTGTCATCTAATGGTGTTATTACGATCCCAGCGGGAGAGCAAATGACACTATCTGCACCTTATTACTCAAATAAACCCCTTAGAACAGTTAGGGACAGCAATAGCCTTGGGTACCTGATGTGCAAACCATTCCTCACTGGAACAACAACAGGGAAGATAGAGGTCTACCTTAGCCTGAGATGTCCAAATTTCTTCTTTCCTCTCCCCGCGCCTAAAGTAACA---ACTG------GCCGTGCTTTACGAGGTGACATGGCAAATTTCTCAGACCA
		</sequence>
		<sequence>
			<taxon idref="HPeV1_FJ373080_452568_2004"/>
			ACAGAAAACTGCAAACAGACGATGTCTCCAAATGAGCTAGGATTAACTTCAGCCCAAGATGACGGCCCATTGGGTCAAGAAAAACCCAACTACTTCCTCAACTTTAGGTCTATGAACGTGGACATTTTCACAGTATCACACACTAAGGTAGACAATCTTTTTGGTAGAGCATGGTTCTTTGAGGAACACACATTCACCAATGAAGGGCAATGGAGAGTACCATTAAAATTCCCCAAACAAGGGCATGGATCTTTGTCACTCCTATTTGCTTATTTTACTGGTGAATTGAACATTCATGTATTATTCTTAAGTGAAAGAGGGTTTCTAAGGGTAGCACACACTTATGACACCAGTAATGACCGTGTCAACTTTTTGTCATCAAACGGTGTGATTACCATACCAGCCGGTGAGCAGATGACACTATCAGCTCCTTATTACTCAAATAAGCCATTAAGGACCGTCAGGGATGACAACAGTCTTGGGTATTTGATGTGTAAGCCTTTTCTCACAGGAACCACTGGTGGGAAAATTGAGGTTTATTTAAGTCTGAGGTGTCCAAACTTCTTCTTCCCTCTTCCAGCACCTAAAGTGACA---ACTA------GCCGGGCACTACGTGGTGATATGGCAAACTTCTCCAATCA
		</sequence>
		<sequence>
			<taxon idref="HPeV1_FJ373079_452530_2004"/>
			GCAGAAGATTGTAAACAGACCATATCACCAAATGAATTGGGATTAACATCAGCTCAGGATGATGGACCATTGGGCGATAACAAGCCAAATTATTTCCTAAATTTCAAGTCTATGAATGTAGACATCTTCACTGTTTCCCACACTAAGGTGGACAACTTATTTGGAAGAGCATGGTTCTACCAGGAACACACTTTCACAAACGAAGGACAGTGGAGAGTTAATTTGGAGTTCCCAAAACAAGGTCATGGTTCACTTTCTTTGCTATTTGCTTATTTCACAGGTGAATTAAACATCCATGTTCTGTTCTTAGCTGAAAAAGGATTTCTTAGAGTAGCCCATACATACGACACATCAGAAAATAGAGTTAACTTCTTGTCATCTAATGGTGTTATCACAATCCCAGCGGGAGAACAAATGACATTATCTGCACCTTACTACTCAAATAAGCCCCTTAGGACAGTTAGAGACAGCAATAGTCTTGGGTATCTGATGTGCAAACCATTCCTCACTGGAACAACAACAGGGAAAATAGAGGTCTACCTTAGCCTGAGATGTCCAAATTTCTTCTTTCCTCTCCCCGCACCTAAAGTGACA---ACTG------GTCGTGCTTTGCGGGGTGACTTGGCAAATTTCTCAGACCA
		</sequence>
		<sequence>
			<taxon idref="HPeV1_FJ373078_452476_2004"/>
			GCAGAGGAATGCAAACAAACCATATCACCAAATGAGTTGGGCTTAACATCAGCCCAGGATGATGGACCACTAGGTGATAACAAGCCGAACTACTTTCTAAACTTCAAATCCATGAACGTGGACATATTCACTGTTTCTCACACTAAGGTAGACAACTTATTTGGAAGAGCCTGGTTTTACAAAGAACACACTTTCACCAATGAAGGACAGTGGAGGGTCAGTTTAGAGTTTCCAAAACAAGGCCATGGTTCACTTTCTTTGCTCTTTGCTTATTTCACAGGTGAACTAAATATCCATGTTTTATTCCTAGCTGAAAAGGGATTTCTTAGAGTAGCTCACACCTACGACACATCAGAAAACAGGGTTAACTTCTTGTCATCCAACGGTGTTATCACAATCCCAGCAGGAGAACAAATGACATTATCTGCACCTTACTACTCAAATAAGCCCCTCAGAACAGTTAGGGACAGCAATAGTCTTGGGTACCTAATGTGTAAGCCATTCCTTACTGGAACAACTACAGGGAAGATAGAAGTTTATCTTAGTTTGAGATGTCCAAATTTCTTCTTTCCTCTTCCCGCACCTAAAGTTACT---ACTA------GCCGTGCTTTGCGGGGTGACTTAGCAAATTTCTCAGATCA
		</sequence>
		<sequence>
			<taxon idref="HPeV1_FJ373077_452344_2004"/>
			GCAGAAGAATGTAAACAGACCATATCACCAAATGAATTGGGATTAACATCAGCTCAGGATGATGGACCATTGGGCGATAACAAGCCAAATTATTTCCTAAATTTCAAGTCCATGAATGTGGACATCTTCACTGTTTCCCACACTAAGGTGGACAACTTATTTGGAAGAGCATGGTTCTACCAGGAACATACTTTCACAGATGAAGGACAGTGGAGAGTTAATTTGGAGTTCCCAAAACAAGGTCATGGTTCACTTTCTCTGTTATTTGCTTATTTTACAGGTGAGTTAAACATCCATGTTTTGTTCCTAGCTGAAAAAGGATTCCTTAGGGTAGCTCACACATACGACACATCAGAAAATAGAGTTAATTTCTTGTCATCTAATGGTGTTATCACAATCCCGGCGGGAGAACAAATGACTTTATCTGCACCTTACTACTCAAATAAACCCCTTAGGACAGTTAGGGACAGCAATAGTCTTGGGTATCTGATGTGCAAACCATTCCTCACTGGAACAACAACAGGGAAAATAGAGGTCTACCTTAGCCTGAGGTGTCCAAATTTCTTCTTTCCTCTCCCCGCGCCTAAAGTGACA---ACTG------GTCGTGCTTTGCGGGGTGACTTGGCAAATTTCTCAGACCA
		</sequence>
		<sequence>
			<taxon idref="HPeV1_FJ373076_452208_2004"/>
			GCTGAGGAATGCAAACAGACCATATCGCCAAATGAATTGGGCTTAACATCAGCTCAGGATGATGGACCATTAGGCGATAACAAGCCAAATTATTTCCTAAATTTCAAGTCCATGAATGTGGATATCTTCACTGTTTCTCACACTAAGGTAGACAACCTATTTGGAAGAGCTTGGTTTTACCGGGAACACACTTTCACCGATGAAGGGCAGTGGAGAGTTAGTTTAGAGTTCCCAAAACAAGGCCATGGTTCACTTTCATTGTTATTCGCCTACTTCACAGGTGAATTAAATATTCATGTTCTGTTCCTAGCTGAAAAGGGATTTCTTAGAGTAGCCCACACTTATGACACATCGGAAAACAGAGTTAACTTCCTGTCATCCAATGGCGTCATCACAATCCCAGCTGGAGAACAAATGACATTATCTGCACCCTACTACTCAAATAAACCCCTCAGAACAGTCAGAGATAACAATAGTCTTGGGTATCTAATGTGTAAACCATTCCTCACTGGAACGACAACAGGGAAGATAGAGGTTTATCTTAGTTTAAGGTGTCCAAATTTCTTCTTTCCTCTTCCCGCACCTAAGGTTTCA---ACTA------GCCGTACTTTGCGGGGTGATTTGGCAAATTTCTCAGACCA
		</sequence>
		<sequence>
			<taxon idref="HPeV1_FJ373075_451894_2004"/>
			GCAGAAGAATGCAAACAAACCATATCACCAAATGAGTTGGGCTTAACATCAGCCCAGGATGATGGACCACTAGGTGACAACAAGCCAAATTACTTTTTAAACTTCAAGTCCATGAACGTGGACATATTCACTGTTTCTCACACTAAGGTAGACAACTTATTTGGAAGAGCCTGGTTTTACCAGGAACACACTTTCACCAATGAAGGACAGTGGAGAGTTAATTTAGAATTTCCAAAACAAGGCCATGGTTCACTTTCTTTGCTCTTTGCTTATTTCACAGGTGAACTAAATATCCATGTTTTGTTTCTAGCTGAAAAGGGATTTCTTAGAGTAGCACACACTTACGACACATCAGAAAATAGGGTTAACTTCTTGTCATCCAACGGTGTTATCACAATCCCAGCAGGAGAACAAATGACATTATCTGCACCTTACTACTCAAATAAGCCCCTCAGAACAGTTAGGGACAGCAATAGTCTTGGGTACCTAATGTGTAAGCCATTCCTCACTGGAACAACTACAGGGAAGATAGAAGTTTATCTTAGTTTGAGATGTCCAAATTTCTTCTTTCCTCTTCCTGCACCTAAAGTTACT---ACTA------GCCGTGCTTTGCGGGGTGACCTGGCAAATTTCTCGGATCA
		</sequence>
		<sequence>
			<taxon idref="HPeV1_FJ373074_451858_2004"/>
			GCAGAAGAGTGTAAACAGACCATATCACCAAATGAATTGGGATTAACATCAGCTCAGGATGATGGACCATTGGGCGATAACAAGCCAAATTATTTCCTAAATTTCAAGTCTATGAATGTAGACATCTTCACTGTTTCCCACACTAAGGTGGACAACTTATTTGGAAGAGCATGGTTCTACCAGGAACACACTTTCACAAACGAAGGACAGTGGAGAGTTAATTTGGAGTTCCCAAAACAAGGTCATGGTTCACTTTCTTTGCTATTTGCTTATTTCACAGGTGAATTAAACATCCATGTTCTGTTCTTAGCTGAAAAAGGATTTCTTAGGGTAGCCCATACATACGACACATCAGAAAATAGAGTTAACTTCTTGTCATCTAATGGTGTTATCACAATCCCAGCGGGAGAACAAATGACATTATCTGCACCTTACTACTCAAATAAGCCCCTTAGGACAGTTAGGGACAGCAATAGTCTTGGGTATCTGATGTGCAAACCATTCCTCACTGGAACAACAACAGGGAAAATAGAGGTCTACCTTAGCCTGAGATGTCCAAATTTCTTCTTTCCTCTCCCCGCGCCTAAAGTGACA---ACTG------GTCGTGCTTTGCGGGGTGACTTGGCAAATTTCTCAGACCA
		</sequence>
		<sequence>
			<taxon idref="HPeV1_FJ373073_451821_2004"/>
			GCAGAGGAATGCAAACAGACCATATCACCAAATGAATTGGGCTTGACCTCAGCTCAGGATGATGGACCATTGGGCGATAACAAGCCAAATTATTTCCTAAATTTCAAGTCCATGAATGTGGATATTTTCACTGTTTCTCACACTAAGGTAGACAACCTATTTGGAAGAGCTTGGTTTTACCAGGAACACACTTTCACCGATGAAGGGCAGTGGAGAGTTAGTTTAGAGTTCCCGAAACAAGGTCATGGTTCGCTTTCATTGTTATTCGCTTACTTCACAGGTGAACTAAATATTCATGTTCTGTTTCTAGCTGAAAAAGGATTTCTTAGAGTAGCCCACACCTATGACACATCAGAAAACAGAGTTAACTTCCTGTCATCCAATGGCGTCATCACAATCCCAGCTGGAGAACAAATGACATTATCTGCACCCTACTACTCAAATAAACCCCTCAGAACAGTTAGAGACAACAATAGTCTTGGGTACCTAATGTGTAAACCATTCCTCACTGGAACGACAACAGGGAAGATAGAGGTTTATCTTAGTTTGAGATGTCCAAATTTCTTCTTTCCTCTTCCCGCACCCAAGGTCTCA---ACTA------GCCGTGCTTTGCGGGGTGATTTAGCAAATTTCTCAGACCA
		</sequence>
		<sequence>
			<taxon idref="HPeV1_FJ373072_451729_2004"/>
			GCAGAAGAATGTAAACAGACTATATCACCAAATGAATTGGGATTAACATCAGCTCAGGATGATGGACCATTGGGCGATAATAAGCCAAATTATTTCCTAAATTTCAAGTCTATGAATGTAGACATCTTCACTGTTTCCCACACTAAGGTGGACAACTTATTTGGAAGAGCATGGTTCTACCAGGAACACACTTTCAGAGATGAAGGGCAGTGGAGAGTTAATTTGGAGTTCCCAAAACAAGGTCATGGTTCACTTTCCCTGCTATTTGCTTATTTCACAGGTGAATTAAACATCCATGTTTTGTTCCTAGCTGAAAAAGGATTTCTTAGAGTAGCTCATACATACGACACATCAGAAAATAGAGTTAACTTCTTGTCATCTAATGGTGTTATCACAATCCCAGCGGGAGAACAAATGACATTATCTGCACCTTATTACTCAAATAAACCCCTTAGGACAGTTAGGGACAGCAATAGTCTTGGGTATCTGATGTGCAAACCATTCCTCACTGGAACAACAACAGGGAAAATAGAGGTCTACCTTAGTCTGAGATGTCCAAATTTCTTCTTTCCTCTCCCTGCACCTAAAGTGACA---ACTG------GTCGTGCTTTGCGGGGTGACTTGGCAAATTTCTCAGACCA
		</sequence>
		<sequence>
			<taxon idref="HPeV1_FJ373071_451669_2004"/>
			GTAGAGGAATGCAAACAGACCATATCGCCAAATGAATTGGGCTTAACATCAGCTCAGGATGATGGACCATTGGGCGATAATAAGCCAAATTATTTCCTAAATTTCAAGTCCATGAATGTGGATATTTTCACTGTTTCTCACACTAAGGTAGACAATCTATTTGGAAGAGCTTGGTTTTACCAGGAACACACTTTCACCGATGAAGGGCAGTGGAGAGTTAGTTTAGAGTTCCCAAAACAAGGCCATGGCTCGCTTTCATTGTTATTTGCTTACTTCACAGGTGAACTAAATATTCATGTTCTATTCCTAGCTGAAAAAGGATTTCTTAGAGTAGCCCACACCTATGACACATCAGCAAATAGAGTTAACTTCCTGTCATCCAATGGCGTCATCACAATCCCAGCTGGAGAACAAATGACATTATCTGCACCCTACTATTCAAATAAACCCCTCAGAACAGTCAGAGATAACAATAGCCTTGGGTATCTAATGTGTAAACCATTCCTTACTGGAACGACAACAGGGAAGATAGAGGTTTATCTTAGTTTGAGATGTCCAAATTTCTTCTTTCCTCTTCCCGCACCTAAGGTTTCA---ACTA------GCCGTGCTTTGAGGGGTGATTTGGCAAATTTCTCAGATCA
		</sequence>
		<sequence>
			<taxon idref="HPeV1_FJ373070_451660_2004"/>
			GCAGAGGAATGCAAACAGACCATATCGCCAAATGAATTGGGCTTAACATCAGCTCAGGATGATGGACCATTGGGCGATAACAAGCCAAATTATTTCCTAAATTTCAAGTCCATGAATGTGGATATCTTCACTGTTTCTCACACTAAGGTGGACAATCTATTTGGAAGAGCTTGGTTTTACCAGGAACACACTTTCACCGATGAGGGGCAGTGGAGAGTTAGTTTAGAATTCCCGAAACAAGGCCATGGTTCGCTTTCATTGTTATTCGCTTACTTCACAGGTGAACTAAATATTCATGTTCTGTTCCTAGCTGAAAAGGGATTTCTTAGAGTAGCCCACACCTATGACACATCAGCAAACAGAGTTAACTTCCTGTCATCCAATGGCGTCATCACAATCCCAGCTGGAGAACAAATGACATTATCTGCACCATACTACTCAAATAAACCCCTCAGAACAGTCAGAGATAACAATAGTCTTGGGTATCTAATGTGTAAACCATTCCTCACTGGAACGACAACAGGGAAGATAGAGGTCTATCTTAGTTTGAGATGCCCAAATTTCTTCTTTCCTCTTCCTGCACCTAAGGTTTCA---ACTA------GCCGTGCCTTGCGGGGTGATTTGGCAAATTTCTCAGACCA
		</sequence>
		<sequence>
			<taxon idref="HPeV1_FJ373069_451302_2004"/>
			GCAGAGGAATGCAAACAGACCATATCACCAAATGAATTGGGCTTAACATCAGCTCAGGATGATGGACCATTGGGCGAAAACAAGCCAAATTATTTCCTAAATTTCAAGTCCATGAATGTGGATATCTTCACTGTTTCTCACACTAAGGTAGACAACCTATTTGGAAGAGCTTGGTTTTACCAGGAACACACTTTCACCGATGAAGGGCAGTGGAGAGTTAGTTTAGAGTTTCCGAAACAGGGTCATGGTTCGCTTTCGTTGTTATTTGCTTACTTCACAGGTGAACTAAATATTCATGTTCTGTTTTTAGCTGAAAAGGGATTTCTTAGAGTAGCCCACACCTATGACACATCAGAAAACAGAGTTAACTTCCTGTCATCCAATGGCGTCATCACAATCCCAGCTGGAGAACAAATGACATTATCTGCACCCTACTACTCAAATAAGCCCCTCAGAACAGTCAGAGACAATAATAGTCTTGGGTACCTAATGTGTAAACCATTCCTTACTGGAACGACAACAGGGAAGATAGAGGTTTATCTTAGTTTGAGATGTCCAAATTTTTTCTTTCCTCTTCCCGCACCTAAGGTCTCA---ACTA------GCCGTGCTTTGCGGGGTGATTTAGCAAATTTCTCAGACCA
		</sequence>
		<sequence>
			<taxon idref="HPeV1_FJ373068_451125_2004"/>
			GCAGAGGAATGCAAACAGACCATATCGCCAAATGAATTGGGCTTAACATCAGCTCAGGATGATGGACCATTGGGCGATAACAAGCCAAATTATTTCCTAAATTTCAAGTCCATGAATGTGGATATCTTCACTGTTTCTCATACAAAGGTAGACAACCTATTTGGAAGAGCTTGGTTTTACCAGGAACACACTTTCACTGATGAAGGGCAGTGGAGAGTTAATTTGGAGTTCCCGAAACAAGGCCATGGTTCACTTTCATTGTTATTCGCTTATTTCACAGGTGAGCTAAATATTCATGTTCTGTTCCTAGCTGAAAAAGGATTTCTTAGAGTAGCCCACACCTATGACACATCAGCAAACAGAGTTAACTTCCTGTCATCCAATGGCATCATCACAATCCCAGCTGGGGAACAAATGACATTATCTGCACCCTACTACTCAAATAAACCCCTCAGAACAGTCAGAGATAACAACAGTCTTGGGTATCTAATGTGCAAACCATTCCTCACTGGAACGACATCAGGGAAAATAGAGGTTTATCTTAGTTTGAGATGTCCAAATTTCTTCTTTCCTCTTCCCGCACCTAAGGTTTCA---ACTA------ACCGTGCTTTGCGGGGTGATCTGGCAAATTTCTCAGACCA
		</sequence>
		<sequence>
			<taxon idref="HPeV1_FJ373067_450829_2004"/>
			GCAGAGGAATGCAAACAGACCATATCCCCAAATGAATTAGGCTTAACATCAGCTCAGGATGATGGACCATTGGGCGATAACAAGCCAAATTATTTCCTGAATTTTAAGTCCATGAATGTGGATATCTTCACTGTTTCCCACACTAAGGTAGACAACCTATTCGGAAGAGCCTGGTTTTACCAGGAACACACTTTCACCGATGAAGGGCAGTGGAGAGTTAGTTTAGAGTTCCCGAAACAAGGCCATGGTTCGCTTTCATTGTTATTCGCTTACTTCACAGGTGAATTAAATATTCATGTTCTATTTCTAGCTGAAAAGGGATTTCTTAGGGTAGCCCACACCTATGACACATCAGCAAACAGAGTTAACTTCCTGTCATCCAATGGTGTCATCACAATCCCAGCTGGAGAACAAATGACATTATCTGCACCCTACTACTCAAATAAACCTCTCAGAACAGTCAGAGACAACAATAGTCTTGGGTATCTAATGTGTAAACCATTCCTCACTGGAACGACAACAGGGAAGATAGAGGTTTATCTTAGTTTGAGATGTCCAAATTTCTTCTTTCCTCTTCCCGCACCCAAGGTTTCA---ACTA------GCCGAGCTTTGCGGGGTGATTTGGCAAATTTTTCAGACCA
		</sequence>
		<sequence>
			<taxon idref="HPeV1_FJ373066_450823_2004"/>
			GCAGAGGAGTGCAAACAGACCATATCACCTAATGAGTTAGGATTGACGTCAGCACAAGATGATGGGCCATTGGGTGATAGCAAACCAAATTATTTCCTAAATTTCAAATCTATGAATGTGGACATCTTCACTGTTTCTCACACTAAAGTAGATAATTTATTTGGAAGGGCTTGGTTCTTCCAGGAACACACTTTTACCAACGAAGGACAGTGGAGAGTTAATTTAGAGTTTCCAAAACAAGGCCATGGTTCACTTTCCTTGCTATTTGCATATTTTACAGGTGAATTAAATATCCATGTTTTGTTTTTGGCTGAAAAAGGATTCCTCAGGGTGGCTCACACCTATGATACATCAGAAAACAGAGTTAACTTCTTGTCATCTAATGGTGTTATCACAATCCCAGCAGGAGAGCAAATGACATTATCTGCACCTTACTACTCAAATAAACCCCTCAGAACGGTTAGGGACAGCAATAGCCTTGGGTATCTAATGTGTAAACCATTTCTCACTGGAACAACAACAGGGAAAATAGAGGTTTATCTTAGCTTGAGATGCCCGAATTTCTTCTTTCCTTTACCCGCACCCAAAGTTACA---ACTA------GTCGTGCTTTGCGGGGTGACATGGCAAATTTTTCAGATCA
		</sequence>
		<sequence>
			<taxon idref="HPeV1_FJ373065_450734_2004"/>
			GCAGAGGAATGTAAACAGACTATATCACCAAACGAACTGGGTTTAACATCAGCTCAGGATGATGGACCATTGGGTGATAACAAGCCAAATTATTTCCTAAACTTTAAGTCTATGAATGTGGACATTTTCACAGTTTCCCATACTAAGGTAGACAACTTATTTGGAAGAGCTTGGTTTTACCAGGAACACACTTTCACCGATGAAGGACAGTGGAGAGTTAATCTAGAGTTCCCAAAACAAGGCCATGGTTCACTTTCCTTGCTATTTGCTTATTTTACAGGTGAACTAAATATCCATGTTTTGTTCCTGGCTGAAAAGGGATTTCTTAGAGTAGCTCACACCTATGACACATCAGCAAACAGGGTAAATTTCTTGTCATCCAATGGTGTCATCACAATCCCAGCAGGAGAACAAATGACATTATCTGCGCCCTACTACTCAAATAAACCCCTCAGAACAGTTAGAGATAGCAATAGTCTTGGGTATCTAATGTGTAAACCATTCCTTACAGGAACAACAACAGGGAAAATAGAGGTCTATCTTAGTTTGAGATGTCCAAATTTCTTCTTTCCTCTTCCCGCACCTAAAGTTACA---ACTA------GTCGTGCTTTGCGGGGTGATTTGGCAAACTTCTCAGATCA
		</sequence>
		<sequence>
			<taxon idref="HPeV1_FJ373064_450653_2004"/>
			GCAGAGGAATGTAAACAGACCATATCGCCAAATGAATTGGGCTTAACATCAGCTCAGGATGATGGACCATTGGGCGATAACAAGCCAAATTATTTCCTAAATTTCAAGTCCATGAATGTGGATATCTTCACTGTTTCTCACACAAAGGTAGACAACTTATTTGGAAGAGCTTGGTTTTACCAGGAACACACTTTCACCGATGAAGGGCAGTGGAGAGTTAGTTTAGAGTTCCCGAAACAAGGCCATGGTTCGCTTTCATTGTTATTCGCTTACTTCACAGGTGAACTAAATATTCATGTTCTGTTCCTAGCTGAAAAGGGATTTCTTAGAGTAGCCCACACCTATGACACATCAGCAAACAGAGTTAACTTCCTGTCATCCAATGGCGTCATCACAATCCCAGCTGGGGAACAAATGACATTATCTGCACCCTACTACTCAAATAAACCCCTCAGAACAGTCAGAGATAGCAATAGTCTTGGGTATCTAATGTGTAAACCATTCCTCACTGGAACAACAACAGGTAAGATAGAGGTTTATCTTAGTTTGAGGTGTCCAAATTTCTTCTTTCCTCTTCCCGCACCTAAAGTTTCA---ACTA------GCCGTGCTTTGCGGGGTGATTTGGCAAATTTCTCAAACCA
		</sequence>
		<sequence>
			<taxon idref="HPeV1_FJ373063_450559_2004"/>
			GCAGAGGAGTGCAAACAAACCATATCACCTAATGAACTAGGCTTAACATCAGCACAAGATGATGGACCATTGGGTGACAATAAACCAAATTATTTCCTAAATTTCAAGTCCATGAATGTGGACATCTTTACTGTTTCCCACACTAAAGTAGACAACTTGTTTGGAAGGGCTTGGTTTTTCAAGGAGCACACTTTCACCGATGAGGGACAGTGGAGAGTTAGTTTAGAGTTCCCAAAACAAGGCCATGGTTCACTTTCCTTATTATTTGCATACTTTACAGGTGAATTAAATATCCATGTTTTATTCTTGGCTGAAAAGGGATTCCTCAGGGTGGCTCACACCTATGACACATCGGAAAACAGGGTTAACTTCTTATCATCCAATGGTGTTATCACAATCCCAGCTGGAGAGCAAATGACATTATCTGCACCTTACTACTCAAATAAACCCCTTAGAACTGTCAGGGATAGCAATAGCCTTGGGTATCTAATGTGCAAACCATTCCTCACAGGAACGACAACAGGGAAAATAGAGGTCTATCTTAGTTTGAGGTGCCCCAATTTCTTCTTTCCTCTACCTGCACCTAAAGTTACA---ACTG------GTCGCGCTTTGCGGGGCGACATGGCAAACTTCTCGAATGA
		</sequence>
		<sequence>
			<taxon idref="HPeV1_FJ373062_450342_2004"/>
			GCAGAGGAGTGCAAACAAACCATATCACCTAATGAACTAGGCTTAACATCAGCACAAGATGATGGACCATTGGGCGACAATAAACCAAATTATTTCCTAAATTTCAAGTCCATGAATGTGGACATCTTTACTGTTTCCCACACTAAAGTAGACAACTTGTTTGGAAGGGCTTGGTTTTTCAAGGAGCACACTTTCACCGATGAGGGACAGTGGAGAGTTAGTTTAGAGTTCCCAAAACAAGGCCATGGTTCACTTTCCTTATTATTTGCATACTTTACAGGTGAATTAAATATTCATGTTTTGTTCTTGGCTGAAAAGGGATTCCTCAGGGTGGCTCACACCTATGACACATCGGAAAACAGGGTTAACTTCTTATCATCCAATGGTGTTATCACAATCCCAGCTGGAGAGCAAATGACATTATCTGCACCTTACTACTCAAATAAACCCCTTAGAACTGTCAGGGATAGCAATAGCCTTGGGTATCTAATGTGCAAACCATTCCTCACAGGAACGACAACAGGGAAAATAGAGGTCTATCTTAGTTTGAGGTGCCCCAATTTCTTCTTTCCTCTACCTGCACCTAAAGTTACA---ACTG------GTCGCGCTTTGCGGGGCGACATGGCAAACTTCTCGAATGA
		</sequence>
		<sequence>
			<taxon idref="HPeV1_FJ373061_450308_2004"/>
			GCAGAAGAATGCAAGCAGACCATATCACCAAATGAATTGGGCTTAACATCAGCTCAGGATGATGGACCATTGGGCGATAACAAGCCAAATTATTTCCTAAATTTCAAGTCCATGAATGTGGATATCTTCACTGTTTCTCACACTAAAGTAGACAACCTGTTTGGAAGAGCTTGGTTTTACCAGGAACACACTTTCACCGATGAGGGGCAGTGGAGAGTTAATTTAGAATTCCCGAAACAAGGCCATGGTTCGCTTTCCTTGCTATTCGCTTACTTCACAGGTGAATTAAATATTCATGTTTTGTTCCTAGCTGAAAAGGGCTTCCTTAGAGTAGCCCATACCTATGATACATCAGCAGACAGAGTTAACTTCCTGTCATCCAATGGCGTTATCACAATCCCAGCTGGAGAACAAATGACATTATCTGCACCCTACTACTCAAATAAACCCCTCAGAACAGTCAGAGATAACAATAGTCTTGGATATCTAATGTGTAAACCATTCCTCACTGGAACGACAACAGGGAAGATAGAGGTTTATCTTAGTTTGAGATGTCCAAATTTCTTCTTTCCTCTTCCCGCACCTAAGGTTTCA---ACTA------GCCGTGCTTTGCGGGGTGACTTGGCAAATTTCTCAGACCA
		</sequence>
		<sequence>
			<taxon idref="HPeV1_FJ373060_450296_2004"/>
			GCAGAGGAGTGCAAACAGACCATATCACCAAATGAATTGGGCTTAACATCAGCTCAGGATGATGGACCATTGGGCGATAATAAGCCAAATTATTTCCTAAATTTCAAGTCCATGAATGTGGATATCTTCACTGTATCTCACACTAAGGTAGACAACCTATTTGGAAGAGCTTGGTTTTACCAGGAACACACTTTCACCAATGAAGGGCAGTGGAGAGTTAGTTTAGAGTTCCCGAAGCAAGGCCATGGTTCGCTTTCGCTGTTATTCGCTTACTTCACAGGTGAACTAAATATTCATGTACTGTTTCTAGCTGAAAGAGGATTTCTTAGGGTAGCCCACACCTATGATACATCAGCAAACAGAGTTAACTTCCTGTCATCCAATGGCGTCATTACAATCCCAGCTGGAGAACAAATGACATTATCTGCACCCTACTACTCAAATAAACCCCTCAGAACAGTCAGAGACAACAATAGTCTTGGGTACCTAATGTGTAAACCATTCCTCACTGGAACGACAACAGGGAAGATAGAGGTTTATCTTAGTTTGAGATGTCCAAATTTCTTCTTTCCTCTTCCCGCACCTAAGGTTTCA---GCTA------GTCGTGCTTTGCGGGGTGATTTGGCAAATTTCTCAGACCA
		</sequence>
		<sequence>
			<taxon idref="HPeV1_FJ373059_450111_2004"/>
			GCAGAAGAATGTAAACAGACCATATCACCAAATGAATTGGGATTAACATCAGCTCAGGATGATGGACCATTGGGCGATAATAAGCCAAATTATTTCCTAAATTTCAAGTCTATGAATGTAGACATCTTCACTGTTTCCCACACTAAGGTGGACAACTTATTTGGAAGAGCATGGTTCTACCAGGAACACACTTTCACAGATGAAGGGCAGTGGAGAGTTAATTTGGAGTTCCCAAAACAGGGTCATGGTTCACTTTCCCTGCTATTTGCTTATTTCACAGGTGAATTGAACATCCATGTTTTGTTCTTAGCTGAAAAAGGATTTCTTAGAGTGGCTCATACATATGACACATCAGAAAATAGAGTTAACTTCTTGTCATCTAATGGTGTTATCACAATCCCAGCGGGAGAACAAATGACATTATCTGCACCTTACTACTCAAATAAACCCCTTAGGACAGTTAGGGACAGCAATAGTCTTGGGTATCTGATGTGCAAACCATTCCTCACTGGAACGACAACAGGGAAAATAGAGGTCTACCTTAGCCTGAGATGTCCAAATTTCTTCTTTCCCCTCCCCGCACCTAAAGTGACA---ACTG------GTCGTGCTTTGCGGGGTGACTTGGCAAATTACTCAGACCA
		</sequence>
		<sequence>
			<taxon idref="HPeV1_AM933171_70094A_2000"/>
			GCAGAGGAATGCAAACAGACCATATCACCAAATGAATTGGGCTTAACATCAGCTCAGGATGATGGACCATTGGGCGATAACAAGCCAAATTATTTCCTAAATTTCAAGTCCATGAATGTGGATATCTTCACTGTTTCTCACACTAAGGTAGACAACTTATTTGGAAGAGCTTGGTTTTACCAGGAACACACTTTCACCAATGAAGGGCAGTGGAGAGTTAATTTAGAGTTCCCGAAACAAGGCCATGGTTCGCTTTCGTTGTTATTCGCTTACTTCACAGGTGAACTAAATATTCATGTTCTATTTCTAGCTGAAAAGGGATTTCTTAGAGTAGCCCACACCTATGACACATCAGTAAACAGAGTTAACTTCCTGTCATCCAATGGCGTCATCACAATCCCAGCTGGAGAACAAATGACATTATCTGCACCCTACTACTCAAATAAACCCCTCAGAACAGTCAGAGACAACAACAGTCTTGGGTACCTAATGTGTAAACCATTCCTCACTGGAACGACAACAGGGAAGATAGAGGTTTATCTTAGTTTGAGATGTCCAAATTTCTTCTTTCCTCTTCCCGCACCTAAAGTCTCA---ACTA------GCCGTGCTTTGCGGGGTGATTTAGCAAATTTCTCAGACCA
		</sequence>
		<sequence>
			<taxon idref="HPeV1_AM933170_69960AE_2000"/>
			GCAGAGGAATGCAAACAGACTATATCACCAAATGAATTGGGCTTAACATCAGCTCAGGATGATGGACCATTGGGCGATAACAAGCCAAATTATTTTCTAAATTTCAAGTCCATGAATGTGGATATCTTCACTGTTTCCCACACTAAAGTAGACAACATATTTGGAAGAGCTTGGTTTTACCAGGAACATACTTTCACCGATGAAGGGCAGTGGAGAGTTAATTTAGAGTTTCCGAAACAAGGCCATGGTTCGCTTTCCTTGTTATTTGCTTACTTCACAGGTGAATTAAATATTCATGTTTTGTTCCTAGCTGAAAAGGGATTTCTTAGAGTAGCCCACACCTATGACACATCAGCAAACAGAGTTAACTTCCTGTCATCCAATGGCGTCATCACAATCCCAGCTGGAGAACAAATGACATTATCTGCACCCTACTACTCAAATAAACCCCTTAGAACAGTCAGAGACGACAATAGTCTTGGGTACTTAATGTGTAAACCATTCCTCACTGGAACGACAACAGGGAAGATAGAGGTTTATCTTAGTTTGAGATGTCCAAATTTCTTCTTTCCTCTTCCCGCACCTAAGGTTTCA---ACTA------GCCGTGCTTTGCGGGGTGACTTGGCAAATTTCTCAGACCA
		</sequence>
		<sequence>
			<taxon idref="HPeV1_EU024636_BNI_R32_2003"/>
			GCAGAGGAATGCAAACAGACTATATCACCAAATGAATTGGGCTTAACATCAGCTCAGGATGATGGACCATTGGGCGATAATAAGCCAAATTATTTCCTAAACTTCAAGTCCATGAATGTGGATATCTTCACTGTTTCTCACACTAAGGTAGACAACCTATTTGGAAGAGCTTGGTTTTACCGGGAACACACTTTCACCGATGAAGGGCAGTGGAGAGTTAGTTTAGAGTTCCCGAAGCAAGGCCATGGTTCGCTTTCGTTGTTATTCGCTTACTTTACAGGTGAACTAAATATTCATGTACTGTTTCTAGCTGAAAAGGGATTTCTTAGAGTAGCCCACACCTATGACACATCAGAAAACAGAGTTAACTTCCTGTCATCCAATGGCGTTATCACAATCCCAGCCGGAGAACAAATGACATTATCTGCACCCTATTACTCAAATAAACCCCTCAGAACAGTCAGAGACAACAATAGTCTAGGGTACCTAATGTGTAAACCATTCCTTACTGGAACGACATCAGGGAAGATAGAGGTTTATCTTAGTTTGAGATGTCCAAATTTCTTCTTTCCGCTTCCCGCACCTAAGGTTTCA---ACTA------GTCGCGCTTTGCGGGGTGATTTGGCAAATTTCTCAAACCA
		</sequence>
		<sequence>
			<taxon idref="HPeV1_EU024635_BNI_R30_2003"/>
			GCAGAGGAATGTAAACAGACCATATCACCAAATGAACTGGGCTTAACGTCAGCTCAAGATGATGGACCATTGGGCGATAACAAGCCAAATTATTTCCTAAATTTCAAGTCCATGAATGTTGACATTTTCACTGTTTCTCACACTAGAGTAGATAACTTATTTGGAAGAGCTTGGTTTTTCCAGGAACATACTTTTACCGATGAGGGGCAGTGGAGAGATTATTTAGAGTTTCCAAAACAAGGCCATGGCTCGCTATCCTTGCTATTTGCTTATTTCACAGGTGAATTGAATATCCATGTTTTGTTCCTAGCCGAGAGGGGATTCCTTAGAGTAGCACATACTTACGACACATCAGAGAACAGGGTCACCTTCTTGTCATCCAATGGTGTCATTACAATACCAGCAGGAGAACAAATGACGTTGTCTGCACCTTATTACTCAAACAAACCCCTCAGAACTGTAAGGGATAGCAATAGCCTTGGATATCTGATGTGTAAACCATTTCTCACTGGGACAACAACAGGGAAAATAGAAGTTTATCTTAGTTTGAGATGCCCAAACTTCTTCTTCCCTCTTCCTGCACCTAAAGTTACA---GCTA------CCCGTGCTTTGCGAGGTGACTTGGCAAATTTCTCAGATCA
		</sequence>
		<sequence>
			<taxon idref="HPeV1_EU024634_BNI_R21_2003"/>
			GCAGAAGAATGTAAACAGACCATATCACCAAATGAATTGGGATTAACATCAGCTCAGGATGATGGACCATTGGGCGATAACAAGCCAAATTATTTCCTAAATTTCAAGTCTATGAATGTGGACATTTTCACTGTTTCCCACACTAAGGTGGACAACTTATTTGGAAGAGCATGGTTCTACCAGGAACACACTTTCACAGATGAAGGACAGTGGAGAGTTAATTTGGAGTTCCCAAAACAAGGTCATGGTTCACTTTCTCTGCTATTTGCTTATTTCACGGGTGAATTAAACATCCATGTCTTGTTCCTAGCTGAAAAAGGATTTCTTAGGGTAGCTCATACATACGACACATCCGAAAATAGAGTTAACTTCTTGTCATCTAATGGTGTTATCACAATCCCGGCGGGAGAACAAATGACTTTATCTGCACCTTACTACTCAAATAAACCCCTTAGGACAGTTAGGGATAGCAATAGTCTTGGGTATCTGATGTGCAAACCATTCCTCACTGGTACAACAACAGGGAAAATAGAGGTCTACCTTAGCCTGAGATGTCCAAATTTCTTCTTTCCTCTCCCCGCGCCTAAAGTGACA---ACTG------GCCGTGCTTTGCGGGGTGACTTGGCAAATTTCTCAGACCA
		</sequence>
		<sequence>
			<taxon idref="HPeV1_EU024633_BNI_R15_2003"/>
			GCAGAGGAATGCAAACAGACCATATCCCCAAATGAATTAGGCTTAACATCAGCTCAGGATGATGGACCATTGGGCGATAACAAGCCAAATTATTTCCTAAATTTTAAGTCCATGAATGTGGATATCTTCACTGTTTCCCACACTAAGATAGACAACCTATTTGGAAGAGCCTGGTTTTACCAGGAACACACTTTCACCGATGAAGGGCAGTGGAGAGTTAGTTTAGAGTTCCCGAAACAAGGCCATGGTTCGCTTTCATTGTTATTCGCTTACTTCACAGGTGAATTAAATATTCATGTTCTGTTTCTAGCTGAAAAGGGATTTCTTAGAGTAGCCCACACCTATGACACATCAGCAAACAGAGTTGACTTCCTGTCATCCAATGGTGTCATCACAATCCCAGCTGGAGAACAAATGACATTATCTGCACCCTACTACTCAAATAAACCCCTCAGAACAGTCAGAGACAACAATAGTCTTGGGTATCTAATGTGTAAACCATTCCTCACTGGAACGACAACAGGGAAGATAGAGGTTTATCTTAGTTTGAGATGTCCAAATTTCTTCTTTCCTCTCCCCGCACCTAAGGTTTCA---ACTA------GACGTGCTCTGCGGGGTGATTTGGCAAATTTTTCAGACCA
		</sequence>
		<sequence>
			<taxon idref="HPeV1_EU024632_BNI_R09_2003"/>
			GCAGAGGAATGCAAACAGACCATATCACCAAATGAATTGGGCTTAACATCAGCTCAGGATGATGGACCATTGGGCGATAACAAGCCAAATTATTTCCTAAATTTCAAGTCCATGAATGTGGATATCTTCACTGTTTCTCACACTAAGGTAGACAACCTATTTGGAAGAGCTTGGTTTTACCAGGAACACACTTTCACTGATGAAGGGCAGTGGAGAGTTAGTTTAGAGTTCCCGAAACAAGGACATGGTTCGCTTTCGTTGTTATTTGCTTACTTTACAGGTGAACTAAATATTCATGTTCTGTTTCTAGCTGAAAAGGGATTTCTTAGAGTAGCCCACACCTATGACACATCAGAAAACAGAGTTAACTTCCTGTCATCCAATGGCGTCATTACAATCCCAGCTGGAGAACAAATGACATTATCTGCACCCTACTACTCAAATAAACCCCTCAGAACAGTCAGAGACAATAATAGTCTTGGGTACCTAATGTGTAAACCATTCCTCACTGGAACGACAACAGGGAAGATAGAGGTTTATCTTAGTTTGAGATGTCCAAATTTCTTCTTTCCTCTTCCCGCACCTAAGGTCTCA---ACTA------GCAGAACTTTGCGGGGTGATTTAGCAAATTTCTCAGACCA
		</sequence>
		<sequence>
			<taxon idref="HPeV1_EU024631_BNI_R04_2003"/>
			GCAGAGGAATGCAAACAAACCATATCACCAAATGAATTGGGCTTAACATCAGCCCAGGATGATGGACCATTGGGTGATAACAAGCCAAATTATTTTCTAAATTTTAAGTCCATGAATGTGGACATCTTCACTGTTTCTCACACTAAAGTAGACAACCTATTTGGAAGAGCTTGGTTTTACCAGGAACACACTTTTACCAATGAAGGGCAGTGGAGAGTTAATTTGGAGTTCCCAAAACAAGGCCATGGTTCGCTTTCCTTGCTATTCGCCTACTTTACAGGTGAATTAAATATCCATGTTTTGTTCCTAGCTGAAAAGGGATTCCTTAGAGTAGCCCACACCTATGATACATCAGAAAACAGGGTTAACTTCCTGTCATCCAATGGTGTTATCACAATCCCAGCTGGGGAACAAATGACATTATCTGCGCCTTACTACTCAAATAAACCCCTCAGAACAGTTAGAGACAACAATAGTCTTGGGTATCTAATGTGTAAACCATTCCTCACTGGAACGACAACAGGGAAAATCGAGGTTTATCTTAGCTTGAGATGCCCAAATTTCTTCTTCCCCCTTCCCGCACCCAAGGTTTCG---ACTG------GCCGTGCTTTGCGGGGTGACTTGGCAAATTTCTCAGATCA
		</sequence>
		<sequence>
			<taxon idref="HPeV1_EU024630_BNI_90_2003"/>
			GCAGAGGAATGTAAACAGACTATATCACCTAACGAACTGGGCTTAACGTCAGCTCAGGATGACGGACCATTGGGTGATAACAAGCCAAATTATTTCCTAAATTTCAAATCTATGAATGTAGACATTTTTACTGTTTCCCACACTAAGGTAGATAACTTATTTGGAAGAGCTTGGTTTTATCAGGAACACACTTTTACCAATGAGGGACAGTGGAGAGTTAATTTAGAGTTTCCAAAACAAGGCCATGGTTCACTTTCTTTGCTATTCGCTTATTTTACAGGTGAACTAAATATCCATGTTTTGTTCCTAGCTGAAAAAGGATTCCTTAGAGTAGCTCATACCTATGACACATCAGAAAACAGGGCTACCTTCTTGTCATCCAACGGTGTTATCACAATCCCAGCAGGAGAGCAAATGACACTATCTGCACCCTACTACTCAAATAAACCCCTCAGAACAGTTAGGGACAGTAATAGCCTTGGGTATTTAATGTGTAAACCATTCCTCACTGGAACAACAACAGGGAAGATAGAGGTCTATCTTAGTTTAAGATGCCCAAATTTCTTTTTTCCTCTCCCTGCGCCTAAAGTCACA---ACTG------GTCGTGCTTTGCGGGGCGACCTTGCAAACTTCTCAGATCA
		</sequence>
		<sequence>
			<taxon idref="HPeV1_EF051629_BNI_788St_2004"/>
			GCAGAGGAATGCAAACAGACCATATCGCCAAATGAGTTGGGCTTAACTTCAGCTCAGGATGATGGACCATTGGGTGATAACAAGCCAAATTATTTCCTAAATTTCAAGTCCATGAATGTGGATATCTTCACTGTTTCCCACACAAAGGTAGATAACCTATTTGGAAGAGCTTGGTTTTACAAGGAACACACTTTCACCAACGAAGGGCAGTGGAGAATTAATTTAGAGTTCCCGAAACAAGGCCATGGTTCGCTTTCATTGTTATTCGCTTACTTCACAGGTGAACTAAATATCCATGTTCTGTTCCTAGCTGAAAGGGGATTTCTCAGAGTAGCCCACACCTATGACACATCAGAAAACAGAGTTAACTTTCTGTCATCCAATGGCGTCATCACAATCCCAGCTGGGGAACAAATGACATTATCTGCACCCTACTACTCAAATAAACCCCTCAGAACAGTCAGAGATAACAATAGTCTTGGGTATCTAATGTGTAAACCATTCCTCACTGGAACGACAACAGGGAAGATAGAGGTTTATCTTAGTTTGAGATGTCCAAATTTTTTCTTTCCTCTTCCCGCACCTAAGGTTTCA---ACTA------GCCGTGCTTTGCGGGGTGATTTGGCAAATTTCTCAGACCA
		</sequence>
		<sequence>
			<taxon idref="HPeV1_FM178558_7555312_2002"/>
			GCAGAAGAATGTAAACAGACCATATCACCAAATGAATTGGGATTAACATCAGCTCAGGATGATGGACCATTGGGCGATAACAAGCCAAATTATTTCCTAAATTTCAAGTCTATGAATGTGGACATCTTCACTGTTTCCCATACTAAGGTGGACAACTTATTTGGAAGAGCATGGTTTTATCAGGAACACACTTTTACAAATGAAGGACAGTGGAGAGTTAATTTGGAGTTCCCAAAACAAGGTCATGGTTCACTTTCTCTGCTATTTGCTTATTTCACAGGTGAATTAAACATCCATGTTTTGTTCCTAGCTGGAAAAGGATTTCTTAGGATAGCTCATACATACGACACATCAACAAATAGAGTTAACTTCTTGTCATCTAATGGTGTTATCACAATCCCGGCGGGAGAACAAATGACCTTATCTGCACCTTACTACTCAAACAAACCCCTTAGGACGGTTAGGGACAGCAATAGTCTTGGGTATCTGATGTGCAAACCATTCCTCACTGGAACAACAACTGGGAAAATAGAGGTCTACCTTAGCCTGAGATGTCCAAATTTCTTCTTTCCTCTCCCCGCGCCTAAAGTGACA---ACTG------GTCGTGCTTTGCGGGGTGACTTGGCAAATTTCTCAGACCA
		</sequence>
		<sequence>
			<taxon idref="HPeV2_T144_FJ648760_T_144_2005"/>
			GTGGAGGATTGCAAACAAACGATTACTCCAACAGAATTAGGACTAACATCAGCTCAAGATGATGGACCACTGGGCAACGATAAACCAAATTATTTCCTCAATTTCAAGTCCATGAATGTTGATATTTTTACTGTTAGTCACACTAAAGTAGACAATATTTTTGGGCGTGCTTGGTTTGCCCACGTCCATGATTTCACCAATGATGGCCTTTGGAGGCAAGAACTGAAATTTCCAAAAGAGGGACATGGGGCCCTATCACTTTTGTTTGCATACTTTACTGGTGAACTCAATATTCATGTTCTTTTCCTTAGTGATAGGGGTTTTCTCAGGGTAGGACACACGTATGACACAGAGACAAGTAGAACCAATTTCCTGTCCTCAAGCGGCATTATAACTGTGCCAGCTGGGGAGCAAATGACTCTGTCTGTTCCGTTTTATTCCAATAAGCCTTTAAGGACAATAAGATCATCAAATGCATTAGGTTATTTGCTCTGTAAACCACTTTTAACAGGCACTAGTTCTGGTAGAATTGAGATATTTCTTAGCTTGAGATGTCCAAACTTCTTTTTCCCATTACCAGCCCCAAAACCTGCA------A------CCAGTAAGCGACGGGGAGACTTGGCCACCCTAACAAACCA
		</sequence>
		<sequence>
			<taxon idref="HPeV2_EU360514_NO_13631_2006"/>
			-----------------------CTCACCCACAGAATTGGGATTAACATCTGCCCAAGATGATGGGCCCCTTGGCAATGACAAACCAAATTATTTCTTGAACTTCAAATCAATGAATGTTGACATATTTACAGTTAGTCACACCAAAGTGGATAATATCTTTGGTAGAGCTTGGTTTGCCCATGTTCATGATTTTACCAATGATGGTTTATGGAGGCAAGAACTAAAATTTCCAAAAGAAGGTCATGGTGCTTTATCACTCCTGTTTGCATACTTCACAGGTGAGCTTAATATTCATGTTCTATTCCTTAGTGACAGGGGCTTCCTTAGGGTTGGACACACTTATGACACAGAGACAAATAGGACTAATTTTCTATCATCCAGTGGAATCATAACTGTACCAGCAGGAGAGCAAATGACTTTGTCTGTCCCTTTCTACTCTAACAAACCCTTGAGAACTATAAGGTCTTCAA-TGC-TC------------------------------------------------------------------------------------------------------------------------------------------------------------------------
		</sequence>
		<sequence>
			<taxon idref="HPeV3_DQ172451_252277_2002"/>
			ATGGAAAATTGTAAACAGTCCATATCACCAAATGAATTGGGTTTGACTTCAGCTCAAGATGATGGGCCTTTGGGTAATGAGAAACCAAATTATTTTTTAAACTTCAGAACTATGAATGTTGACATTTTTACAGTTAGTCATACCAAAGTTGACAACATCTTTGGTAGAGCTTGGTATGTGACTTCTCATGATTTTAACAATGGAGATACCTGGAGGCAGAAATTAACATTTCCAAAAGAGGGTCATGGCATGTTGTCACAGTTTTTTGCTTATTTTACAGGAGAAATAAATATTCATATCCTATATATGGCAGAGCAGGGGTTTCTTAGAGTGGCTCATACATATGACACTGAAGATAATAGGAAAACATTCTTGTCTTCAAATGGGGTAATAACTATCCCCGCTGGTGAGCAGATGACACTCTCAGTACCTTTTTATTCAAACAAGCCTCTGAGGACAGTGCGCCATGAGTCAGCATTAGGTTTTCTTATGTGTAGACCAATGATGCACGGGACTACCCGAACTACTGCAGAAGTTTATATTAGTTTAAGGTGCCCCAATTTCTTTTTCCCTGTACCAGCTCCTAAACCAACT---GGTTCAGGGGCTGCAGC---------------------------------
		</sequence>
		<sequence>
			<taxon idref="HPeV3_DQ172450_250956_2002"/>
			ATGGAAAATTGTAAACAGTCCATATCACCAAATGAATTGGGTTTGACTTCAGCTCAAGATGATGGGCCTTTGGGTAATGAGAAACCAAATTATTTTTTAAACTTCAGAACTATGAATGTTGACATTTTTACAGTTAGTCATACCAAAGTTGACAACATCTTTGGTAGAGCTTGGTATGTGACTTCTCATGATTTTAACAATGGAGATACCTGGAGGCAGAAATTAACATTTCCAAAAGAGGGTCATGGCATGTTGTCACAGTTTTTTGCTTATTTTACAGGAGAAATAAATATTCATATCCTATATATGGCAGAGCAGGGGTTTCTTAGAGTGGCTCATACATATGACACTGAAGATAATAGGAAAACATTCTTGTCTTCAAATGGGGTAATAACTATCCCCGCTGGTGAGCAGATGACACTCTCAGTACCTTTTTATTCAAACAAGCCTCTGAGGACAGTGCGCCATGATTCAGCATTAGGTTTTCTTATGTGTAGACCAATGATGCACGGGACTACCCGAACTACTGCAGAAGTTTATATTAGTTTAAGGTGCCCCAATTTCTTTTTCCCTGTACCAGCTCCTAAACCAACT---GGTTCAGGGGCTGCAGC---------------------------------
		</sequence>
		<sequence>
			<taxon idref="HPeV3_DQ172449_451371_2004"/>
			ATGGAAAACTGTAAACAGTCCATATCACCAAATGAATTGGGTTTGACTTCAGCTCAAGATGATGGGCCTTTGGGTAATGAGAAACCAAATTATTTTTTAAACTTCAGAACTATGAATGTTGACATTTTTACAGTTAGTCATACCAAAGTTGACAACATCTTTGGTAGGGCTTGGTATGTGACTTCTCATGATTTTAACAATGGAGACACCTGGAGGCAGAAATTAACATTTCCAAAAGAGGGTCATGGCATGTTGTCACAGTTTTTTGCTTATTTTACAGGAGAAATAAATATTCATATCCTATATATGGCAGAGCAGGGGTTCCTTAGAGTGGCTCATACATATGACACTGAAGATAATAGGAAAACATTCTTGTCTTCAAATGGGGTAATAACTATCCCCGCTGGTGAGCAGATGACACTCTCAGTACCTTTTTATTCAAACAAGCCTCTGAGGACAGTGCGCCATGATTCAGCATTAGGTTTTCTTATGTGTAGACCAATGATGCATGGGACCACCCGAACTACTGCAGAAGTTTATATTAGTTTAAGGTGCCCCAATTTCTTTTTCCCTGTACCAGCTCCTAAACCAACT---GGTTCAAGGGCTGTAGC---------------------------------
		</sequence>
		<sequence>
			<taxon idref="HPeV3_DQ172448_251393_2002"/>
			ATGGAAAATTGTAAACAGTCCATATCACCAAATGAATTGGGTTTGACTTCAGCTCAAGATGATGGGCCTTTGGGTAATGAGAAACCAAATTATTTTTTAAACTTCAGAACTATGAATGTTGACATTTTTACAGTTAGTCATACCAAAGTTGACAACATCTTTGGTAGAGCTTGGTATGTGACTTCTCATGATTTTAACAATGGAGATACCTGGAGGCAGAAATTAACATTTCCAAAAGAGGGTCATGGCATGTTGTCACAGTTTTTTGCTTATTTTACAGGAGAAATAAATATTCATATCCTATATATGGCAGAGCAGGGGTTTCTTAGAGTGGCTCATACATATGACACTGAAGATAATAGGAAAACATTCTTGTCTTCAAATGGGGTAATAACTATCCCCGCTGGTGAGCAGATGACACTCTCAGTACCTTTTTATTCAAACAAGCCTCTGAGGACAGTGCGCCATGATTCAGCATTAGGTTTTCTTATGTGTAGACCAATGATGCACGGGACTACCCGAACTACTGCAGAAGTTTATATTAGTTTAAGGTGCCCCAATTTCTTTTTCCCTGTACCAGCTCCTAAACCAACT---GGTTCAGGGGCTGCAGC---------------------------------
		</sequence>
		<sequence>
			<taxon idref="HPeV3_DQ172447_451517_2004"/>
			ATGGAAAACTGTAAACAGTCCATATCACCAAATGAATTGGGTTTGACTTCAGCTCAAGATGATGGGCCTTTGGGTAATGAGAAACCAAATTATTTTTTAAACTTCAGAACTATGAATGTTGACATTTTTACAGTTAGTCATACCAAAGTTGACAACATCTTTGGTAGGGCTTGGTATGTGACTTCTCATGATTTTAACAATGGAGACACCTGGAGGCAGAAATTAACATTTCCAAAAGAGGGTCATGGCATGTTGTCACAGTTTTTTGCTTATTTTACAGGAGAAATAAATATTCATATCCTATATATGGCAGAGCAGGGGTTCCTTAGAGTGGCTCATACATATGACACTGAAGATAATAGGAAAACATTCTTGTCTTCAAATGGGGTAATAACTATCCCCGCTGGTGAGCAGATGACACTCTCAGTACCTTTTTATTCAAACAAGCCTCTGAGGACAGTGCGCCATGATTCAGCATTGGGTTTTCTTATGTGTAGACCAATGATGCATGGGACCACCCGAACTACTGCAGAAGTTTATATTAGTTTAAGGTGCCCCAATTTCTTTTTCCCTGTACCAGCTCCTAAACCAACT---GGTTCAGGGGCTGTAGC---------------------------------
		</sequence>
		<sequence>
			<taxon idref="HPeV3_DQ172446_450936_2004"/>
			ATGGAAAACTGTAAACAGTCCATATCACCAAATGAATTGGGTTTGACTTCAGCTCAAGATGATGGGCCTTTGGGTAATGAGAAACCAAATTATTTTTTAAACTTCAGAACTATGAATGTTGACATTTTTACAGTTAGTCATACCAAAGTTGACAACATCTTTGGTAGGGCTTGGTATGTGACTTCTCATGATTTTAACAATGGAGACACCTGGAGGCAGAAATTAACATTTCCAAAAGAGGGTCATGGCATGTTGTCACAGTTTTTTGCTTATTTTACAGGAGAAATAAATATTCATATCCTATATATGGCAGAGCAGGGGTTCCTTAGAGTGGCTCATACATATGACACTGAAGATAATAGGAAAACATTCTTGTCTTCAAATGGGGTAATAACTATCCCCGCTGGTGAGCAGATGACACTCTCAGTACCTTTTTATTCAAACAAGCCTCTGAGGACAGTGCGCCATGATTCAGCATTAGGTTTTCTTATGTGTAGACCAATGATGCATGGGACCACCCGAACTACTGCAGAAGTTTATATTAGTTTAAGGTGCCCCAATTTCTTTTTCCCTGTACCAGCTCCTAAACCAACT---GGTTCAGGGGCTGTAGC---------------------------------
		</sequence>
		<sequence>
			<taxon idref="HPeV3_DQ172445_251407_2002"/>
			ATGGAAAATTGTAAACAGTCCATATCACCAAATGAATTGGGTTTGACTTCAGCTCAAGATGATGGGCCTTTGGGTAATGAGAAACCAAATTATTTTTTAAACTTCAGAACTATGAATGTTGACATTTTTACAGTTAGTCATACCAAAGTTGACAACATCTTTGGTAGAGCTTGGTATGTGACTTCTCATGATTTTAACAATGGAGATACCTGGAGGCAGAAATTAACATTTCCAAAAGAGGGTCATGGCATGTTGTCACAGTTTTTTGCTTATTTTACAGGAGAAATAAATATTCATATCCTATATATGGCAGAGCAGGGGTTTCTTAGAGTGGCTCATACATATGACACTGAAGATAATAGGAAAACATTCTTGTCTTCAAATGGGGTAATAACTATCCCCGCTGGTGAGCAGATGACACTCTCAGTACCTTTTTATTCAAACAAGCCTCTGAGGACAGTGCGCCATGATTCAGCATTAGGTTTTCTTATGTGTAGACCAATGATGCACGGGACTACCCGAACTACTGCAGAAGTTTATATTAGTTTAAGGTGCCCCAATTTCTTTTTCCCTGTACCAGCTCCTAAACCAACT---GGTTCAGGGGCTGCAGC---------------------------------
		</sequence>
		<sequence>
			<taxon idref="HPeV3_DQ172444_251360_2002"/>
			ATGGAAAATTGTAAACAGTCCATATCACCAAATGAATTGGGTTTGACTTCAGCTCAAGATGATGGGCCTTTGGGTAATGAGAAACCAAATTATTTTTTAAACTTCAGAACTATGAATGTTGACATTTTTACAGTTAGTCATACCAAAGTTGACAACATCTTTGGTAGAGCTTGGTATGTGACTTCTCATGATTTTAACAATGGAGATACCTGGAGGCAGAAATTAACATTTCCAAAAGAGGGTCATGGCATGTTGTCACAGTTTTTTGCTTATTTTACAGGAGAAATAAATATTCATATCTTATATATGGCAGAGCAGGGGTTTCTTAGAGTGGCTCATACATATGACACTGAAGATAATAGGAAAACATTCTTGTCTTCAAATGGGGTAATAACTATCCCCGCTGGTGAGCAGATGACACTCTCAGTACCTTTTTATTCAAACAAGCCTCTGAGGACAGTGCGCCATGATTCAGCATTAGGTTTTCTTATGTGTAGACCAATGATGCACGGGACTACCCGAACTACTGCAGAAGTTTATATTAGTTTAAGGTGCCCCAATTTCTTTTTCCCTGTACCAGCTCCTAAACCAACT---GGTTCAAGGGCTGCAGC---------------------------------
		</sequence>
		<sequence>
			<taxon idref="HPeV3_DQ172443_251181_2002"/>
			ATGGAAAATTGTAAACAGTCCATATCACCAAATGAATTGGGTTTGACTTCAGCTCAAGATGATGGGCCTTTGGGTAATGAGAAACCAAATTATTTTTTAAACTTCAGAACTATGAATGTTGACATTTTTACAGTTAGTCATACCAAAGTTGACAACATCTTTGGTAGAGCTTGGTATGTGACTTCTCATGATTTTAACAATGGAGATACCTGGAGGCAGAAATTAACATTTCCAAAAGAGGGTCATGGCATGTTGTCACAGTTTTTTGCTTATTTTACAGGAGAAATAAATATTCATATCCTATATATGGCAGAGCAGGGGTTTCTTAGAGTGGCTCATACATATGACACTGAAGATAATAGGAAAACATTCTTGTCTTCAAATGGGGTAATAACTATCCCCGCTGGTGAGCAGATGACACTCTCAGTACCTTTTTATTCAAACAAGCCTCTGAGGACAGTGCGCCATGATTCAGCATTAGGTTTTCTTATGTGTAGACCAATGATGCACGGGACTACCCGAACTACTGCAGAAGTTTATATTAGTTTAAGGTGCCCCAATTTCTTTTTCCCTGTACCAGCTCCTAAACCAACT---GGTTCAGGGGCTGCAGC---------------------------------
		</sequence>
		<sequence>
			<taxon idref="HPeV3_DQ172442_152037_2001"/>
			ATGGAAAATTGTAAACAGTCCATATCACCAAATGAATTGGGTTTGACTTCAGCTCAAGATGATGGGCCTTTGGGTAATGAGAAACCAAATTATTTTTTAAACTTCAGAACTATGAATGTTGACATTTTTACAGTTAGTCATACCAAGGTTGACAACATCTTTGGTAGAGCTTGGTATGTGGCTTCTCATGATTTTAACAATGGAGATACCTGGAGGCAAAAATTAACATTTCCAAAAGAGGGTCATGGCATGTTATCACAGTTTTTTGCTTATTTTACAGGAGAAATAAATATCCATATCCTATATATGGCAGAGCAGGGGTTTCTTAGAGTGGCTCATACATATGACACTGAAGACAATAGGAAAACATTCTTGTCTTCAAATGGAGTAATAACTATCCCTGCTGGTGAGCAGATGACACTCTCAGTACCTTTTTATTCAAACAAGCCTCTGAGGACAGTGCGCCATGATTCAGCATTAGGTTTTCTTATGTGTAGACCAATGATGCACGGGACTACTCGAACTACTGCAGAAGTTTATATTAGTTTAAGGTGCCCCAATTTCTTTTTCCCTGTACCAGCTCCTAAACCAACT---GGTTCAAGGGCTGCAGC---------------------------------
		</sequence>
		<sequence>
			<taxon idref="HPeV3_EU077509_2000_976_2000"/>
			--------TTGTAAACAGTCCATATCACCAAATGAATTGGGTTTGACTTCAGCTCAAGATGATGGGCCTTTGGGTAATGAGAAACCAAATTATTTTTTAAACTTCAGAACTATGAATGTTGACATTTTTACAGTTAGTCATACCAAAGTTGACAACATCTTTGGTAGAGCTTGGTATGTGACTTCTCATGATTTTAACAATGGAGATACCTGGAGGCAGAAATTAACATTTCCAAAAGAGGGTCATGGCATGTTATCACAGTTTTTTGCTTATTTTACAGGAGAAATAAATATTCATATCCTATATATGGCAGAGCAGGGGTTTCTTAGAGTGGCTCATACATATGACACTGAAGATAATAGGAAAACATTCTTGTCTTCAAATGGGGTAATAACTATCCCTGCTGGTGAGCAGATGACACTCTCAGTACCTTTTTATTCAAACAAGCCTCTGAGGACAGTGCGCCATGATTCAGCATTAGGTTTTCTTATGTGTAGACCAATGATGCACGGGACTACTCGAACTACTGCAGAAGTTTATATTAGTTTAAGGTGCCCCAATTTCTTTTTCCCTGTACCAGCTCCTAAACCAACT---GGTTCAAGGGCTGCAGCACTTTATG-------------------------
		</sequence>
		<sequence>
			<taxon idref="HPeV3_EU077507_2000_759_2000"/>
			--------TTGTAAACAGTCCATATCACCAAATGAATTGGGTTTGACTTCAGCTCAAGATGATGGGCCTTTGGGTAATGAGAAACCAAATTATTTTTTAAACTTCAGAACTATGAATGTTGACATTTTTACAGTTAGTCATACCAGAGTTGACAACATCTTTGGTAGAGCTTGGTATGTGACTTCTCATGATTTTAATAATGGAGATACCTGGAGGCAGAAATTAACATTTCCAAAAGAGGGTCATGGCATGTTATCACAGTTTTTTGCTTATTTTACAGGAGAAATAAATATTCATATCCTATATATGGCAGAGCAGGGGTTTCTTAGAGTGGCTCATACATATGACACTGAAGATAATAGGAAAACATTCTTGTCTTCAAATGGGGTAATAACTATCCCTGCTGGTGAGCAGATGACACTCTCAGTACCTTTTTATTCAAACAAGCCTCTGAGGACAGTGCGCCATGACTCAGCATTAGGTTTTCTTATGTGTAGACCAATGATGCACGGGACTACTCGAACTACTGCAGAAGTTTATATTAGTTTAAGGTGCCCCAATTTCTTTTTCCCTGTACCAGCTCCTAAACCAACT---GGTTCAAGGGCTGCAGCACTTTATGATGAA--------------------
		</sequence>
		<sequence>
			<taxon idref="HPeV3_EU077506_2000_752_2000"/>
			--------TTGTAAACAGTCCATATCACCAAATGAATTGGGTTTGACTTCAGCTCAAGATGATGGGCCTTTGGGTAATGAGAAACCAAATTATTTTTTAAACTTCAGAACTATGAATGTTGACATTTTTACAGTTAGTCATACCAGAGTTGACAACATCTTTGGTAGAGCTTGGTATGTGACTTCTCATGATTTTAATAATGGAGATACCTGGAGGCAGAAATTAACATTTCCAAAAGAGGGTCATGGCATGTTATCACAGTTTTTTGCTTATTTTACAGGAGAAATAAATATTCATATCCTATATATGGCAGAGCAGGGGTTTCTTAGAGTGGCTCATACATATGACACTGAAGATAATAGGAAAACATTCTTGTCTTCAAATGGGGTAATAACTATCCCTGCTGGTGAGCAGATGACACTCTCAGTACCTTTTTACTCAAACAAGCCTCTGAGGACAGTGCGCCATGACTCAGCATTAGGTTTTCTTATGTGTAGACCAATGATGCACGGGACTACTCGAACTACTGCAGAAGTTTATATTAGTTTAAGGTGCCCCAATTTCTTTTTCCCTGTACCAGCTCCTAAACCAACT---GGTTCAAGG-----------------------------------------
		</sequence>
		<sequence>
			<taxon idref="HPeV3_EU077504_2000_632_2000"/>
			--------TTGTAAACAGTCCATATCACCAAATGAATTGGGTTTGACTTCAGCTCAAGATGATGGGCCTTTGGGTAATGAGAAACCGAATTATTTTTTAAACTTCAGAACTATGAATGTTGACATTTTTACAGTTAGTCATACCAAGGTTGACAACATCTTTGGTAGAGCTTGGTATGTGACTTCTCATGATTTTAACAATGGAGATACCTGGAGGCAAAAATTAACATTTCCAAAAGAGGGTCATGGCATGTTATCACAGTTTTTTGCTTATTTTACAGGAGAAATAAATATCCATATCCTATATATGGCAGAGCAGGGGTTTCTTAGAGTGGCTCATACATATGACACTGAAGACAATAGGAAAACATTCTTGTCTTCGAATGGAGTAATAACTATCCCTGCTGGTGAGCAGATGACACTCTCAGTACCTTTTTATTCAAACAAGCCTCTGAGGACAGTGCGCCATGATTCAGCATTAGGTTTTCTTATGTGTAGACCAATGATGCACGGGACTACTCGAACTACTGCAGAAGTTTATATTAGTTTAAGGTGCCCCAATTTCTTTTTCCCTGTACCAGCTCCTAAACCAACT---GGTTCAAGG-----------------------------------------
		</sequence>
		<sequence>
			<taxon idref="HPeV3_FJ373162_677146_2006"/>
			ATGGAAAATTGTAAACAGTCCATATCACCAAATGAATTGGGTTTGACTTCAGCTCAAGATGATGGGCCTTTGGGTAATGAGAAACCAAATTATTTCTTAAATTTCAGAACTATGAATGTTGACATTTTTACAGTTAGTCATACCAAAGTTGACAACATCTTTGGTAGGGCTTGGTATGTGACTTCTCATGATTTTAACAATGGAGACACCTGGAGGCAGAAATTAACATTTCCAAAAGAGGGTCATGGCATGTTGTCACAGTTTTTTGCTTATTTTACAGGAGAAATAAATATTCATATCCTATATATGGCAGAGCAGGGGTTTCTTAGAGTGGCTCATACATATGACACTGAAGATAATAGGAAAACATTCTTGTCTTCAAATGGGGTAATAACTATCCCCGCTGGTGAGCAGATGACACTCTCAGTACCTTTTTATTCAAACAAGCCTCTGAGGACAGTGCGCCATGATTCAGCATTAGGTTTTCTTATGTGCAGACCAATGATGCATGGGACCACCCGAACTACTGCAGAAGTTTATATTAGTCTAAGGTGCCCCAATTTCTTTTTCCCTGTACCAGCTCCTAAACCAACT---GGTTCAGGTGTTGCAGCACTTTATGATGA---------------------
		</sequence>
		<sequence>
			<taxon idref="HPeV3_FJ373161_676401_2006"/>
			ATGGAAAATTGTAAACAGTCCATATCACCAAATGAATTGGGCTTGACTTCAGCTCAAGATGATGGGCCTTTGGGTAATGAGAAACCAAATTATTTTTTAAACTTTAGAACTATGAATGTTGACATTTTTACAGTTAGTCATACCAAAGTTGACAACATCTTTGGTAGAGCTTGGTATGTGACTTCTCATGATTTTAACAATGGAGATACCTGGAGGCAGAAATTAACATTTCCAAAAGAGGGTCATGGCATGTTGTCACAGTTTTTTGCTTATTTTACAGGAGAAATAAATATTCATATCCTATATATGGCAGAGCAGGGGTTTCTTAGAGTGGCTCATACATATGACACTGAAGACAATAGGAAAACATTCTTGTCTTCAAATGGGGTAATAACTATCCCCGCTGGTGAGCAGATGACACTCTCAGTACCTTTTTATTCAAACAAGCCTCTGAGGACAGTGCGCCATGATTCAGCATTAGGTTTTCTTATGTGTAGACCAATGATGCACGGGACTACCCGAACTACTGCAGAAGTTTATATTAGTTTAAGGTGCCCCAATTTCTTTTTCCCTGTACCAGCTCCTAAACCAACT---GGTTCAGGGGCTGCAGCACTTTATGATGA---------------------
		</sequence>
		<sequence>
			<taxon idref="HPeV3_FJ373160_676053_2006"/>
			ATGGAAAATTGTAAACAGTCCATATCACCAAATGAATTGGGTTTGACTTCAGCTCAAGATGATGGGCCTTTGGGTAATGAGAAACCAAATTATTTTTTAAACTTTAGAACTATGAATGTTGACATTTTTACAGTTAGTCATACCAAAGTTGACAACATCTTTGGTAGAGCTTGGTATGTGACTTCTCATGATTTTAACAATGGAGATACCTGGAGGCAGAAATTAACATTTCCAAAAGAGGGTCATGGCATGTTATCACAGTTTTTTGCTTATTTTACAGGAGAAATAAATATTCATATCCTATATATGGCAGAACAGGGGTTTCTTAGAGTGGCTCATACATATGACACTGAAGATAATAGGAAAACATTCTTGTCTTCAAATGGGGTAATAACTATCCCCGCTGGTGAGCAGATGACACTCTCAGTACCTTTTTATTCAAACAAGCCTCTGAGGACAGTGCGCCATGATTCAGCATTAGGTTTTCTTATGTGTAGACCAATGATGCACGGGACTACCCGAACTACTGCAGAAGTTTATATTAGTTTAAGGTGCCCCAATTTCTTTTTTCCTGTACCAGCTCCTAAACCAACT---GGTTCAGGGGCTGCAGCACTTTATGATGA---------------------
		</sequence>
		<sequence>
			<taxon idref="HPeV3_FJ373159_675391_2006"/>
			ATGGAAAATTGTAAACAGTCCATATCACCAAATGAACTGGGTTTGACTTCGGCTCAAGATGATGGGCCTTTGGGTAATGAGAAACCAAATTATTTCTTAAACTTTAGAACTATGAATGTTGACATTTTTACAGTAAGTCATACCAAAGTTGACAACATCTTTGGTAGAGCTTGGTATGTGACATCTCATGATTTCAACAATGGAGATACCTGGAGGCAGAAATTAACATTTCCAAAAGAGGGTCATGGTATGTTATCACAGTTTTTTGCTTATTTTACAGGAGAAATAAATATTCATATCCTATATATGGCAGAACAGGGGTTCCTTAGAGTGGCTCATACATATGACACTGAAGATAATAGGAAAACTTTCTTGTCTTCAAATGGGGTAATAACTATCCCTGCTGGTGAGCAGATGACACTCTCAGTACCTTTTTATTCAAACAAGCCTCTGAGGACAGTGCGCCATGATTCAGCATTAGGCTTTCTTATGTGTAGACCATTGATGCACGGGACTACACGAACCACTGCAGAAGTTTATGTTAGTTTAAGGTGCCCCAATTTCTTTTTCCCTGTACCAGCTCCTAAACCAACT---GGTTCAAGGGCTACAGCACTTTCTGATGA---------------------
		</sequence>
		<sequence>
			<taxon idref="HPeV3_FJ373158_674271_2006"/>
			ATGGAAAATTGTAAACAGTCCATATCACCAAATGAATTGGGTTTGACTTCAGCTCAAGATGATGGGCCTTTGGGTAATGAGAAGCCAAATTATTTTTTAAACTTCAGAACTATGAATGTTGACATTTTTACAGTTAGTCATACCAAAGTTGACAACATCTTTGGTAGAGCTTGGTATGTGACTTCTCATGATTTTAACAATGGAGATACCTGGAGGCAGAAATTAACATTTCCAAAAGAGGGTCATGGCATGTTGTCACAGTTTTTTGCTTATTTTACAGGAGAAATAAATATTCATATCCTATATATGGCAGAGCAGGGGTTTCTTAGAGTGGCTCATACATATGACACTGAAGATAATAGGAAAACATTCTTGTCTTCAAATGGGGTAATAACTATCCCCGCTGGTGAGCAGATGACACTCTCAGTACCTTTTTATTCAAACAAGCCTCTGAGGACAGTGCGCCATGATTCAGCATTAGGTTTTCTTATGTGTAGACCAATGATGCACGGGACTACCCGAACTACTGCAGAAGTTTATATTAGTTTAAGGTGCCCCAATTTCTTTTTCCCTGTACCAGCTCCTAAACCAACT---GGTTCAGGGGCTGCAGCACTTTATGATGA---------------------
		</sequence>
		<sequence>
			<taxon idref="HPeV3_FJ373157_652880_2006"/>
			ATGGAAAATTGTAAACAGTCCATATCACCAAATGAATTGGGTTTGACTTCAGCTCAAGATGATGGGCCTTTGGGTAATGAGAAACCAAATTATTTTTTAAACTTCAGAACTATGAATGTTGACATTTTTACAGTTAGTCATACCAAAGTTGACAACATCTTTGGTAGAGCTTGGTATGTGACTTCTCATGATTTTAACAATGGAGATACCTGGAGGCAGAAATTAACATTTCCAAAAGAGGGTCATGGCATGTTGTCACAGTTTTTTGCTTATTTTACAGGAGAAATAAATATTCATATCCTATATATGGCAGAGCAGGGGTTTCTTAGAGTGGCTCATACATATGACACTGAAGATAATAGGAAAACATTCTTGTCTTCAAATGGGGTAATAACTATCCCCGCTGGTGAGCAGATGACACTCTCAGTACCTTTTTATTCAAACAAGCCTCTGAGGACAGTGCGCCATGATTCAGCATTAGGTTTTCTTATGTGTAGACCAATGATGCACGGGACTACCCGAACTACTGCAGAAGTTTATATTAGTTTAAGGTGCCCCAATTTCTTTTTCCCTGTACCAGCTCCTAAACCAACT---GGTTCAAGGGCTGCAGCACTTTATGATGA---------------------
		</sequence>
		<sequence>
			<taxon idref="HPeV3_FJ373156_652761_2006"/>
			ATGGAAAATTGTAAACAGTCCATATCACCAAATGAATTGGGTTTGACTTCAGCTCAAGATGATGGGCCTTTGGGTAATGAGAAACCAAATTATTTTTTAAACTTCAGAACTATGAATGTTGACATTTTTACAGTTAGTCACACCAGAGTTGACAACATCTTTGGCAGAGCTTGGTATGTGACTTCTCATGATTTTAATAATGGAGATACATGGAGGCAGAAGTTAACATTTCCAAAAGAGGGTCATGGCATGTTGTCACAGTTTTTTGCTTATTTTACAGGAGAAATAAATATTCATATCCTATATATGGCAGAGCAGGGGTTTCTTAGAGTGGCTCATACATATGACACTGAAGATAATAGGAAAACATTCTTGTCTTCAAATGGGGTAATAACTATCCCCGCTGGTGAGCAGATGACACTCTCAGTACCTTTTTATTCAAACAAGCCTCTGAGGACAGTACGCCATGATTCAGCATTAGGTTTTCTTATGTGTAGACCAATGATGCATGGGACTACTCGAACTACTGCAGAAGTTTATATTAGTTTAAGGTGCCCCAATTTCTTTTTCCCTGTACCAGCTCCTAAACCAACT---GGTTCAGGGGCTGCAGCACTTTATGATGA---------------------
		</sequence>
		<sequence>
			<taxon idref="HPeV3_FJ373155_652649_2006"/>
			ATGGAAAATTGTAAACAGTCCATATCACCAAATGAATTGGGTTTGACTTCAGCTCAAGATGATGGGCCTTTGGGTAATGAGAAACCAAATTATTTCTTAAATTTCAGAACTATGAATGTTGACATTTTTACAGTTAGTCATACCAAAGTTGACAACATCTTTGGTAGGGCTTGGTATGTGACTTCTCATGATTTTAACAATGGAGACACCTGGAGGCAGAAATTAACATTTCCAAAAGAGGGTCATGGCATGTTGTCACAGTTTTTTGCTTATTTTACAGGAGAAATAAATATTCATATCCTATATATGGCAGAGCAGGGGTTTCTTAGAGTGGCTCATACATATGACACTGAAGATAATAGGAAAACATTCTTGTCTTCAAATGGGGTAATAACTATCCCCGCTGGTGAGCAGATGACACTCTCAGTACCTTTTTATTCAAATAAGCCTCTGAGGACAGTGCGCCATGATTCAGCATTAGGTTTTCTTATGTGCAGACCAATGATGCATGGGACCACCCGAACTACTGCAGAAGTTTATATTAGTCTAAGGTGCCCCAATTTCTTTTTCCCTGTACCAGCTCCTAAACCAACT---GGTTCAGGTGTTGCAGCACTTTATGATGA---------------------
		</sequence>
		<sequence>
			<taxon idref="HPeV3_FJ373154_652545_2006"/>
			ATGGAAAATTGTAAACAGTCCATATCACCAAATGAATTGGGCTTGACTTCAGCTCAAGATGATGGGCCTTTGGGTAATGAGAAACCAAATTATTTTTTAAACTTTAGAACTATGAATGTTGACATTTTTACAGTTAGTCACACCAAAGTTGACAACATCTTTGGTAGAGCTTGGTATGTGACTTCTCATGATTTTAACAATGGAGATACCTGGAGGCAGAAATTAACATTTCCAAAAGAGGGTCATGGCATGTTGTCACAGTTTTTTGCTTATTTTACAGGAGAAATAAATATTCATATCCTATATATGGCAGAGCAGGGGTTTCTTAGAGTGGCTCATACATATGACACTGAAGACAATAGGAAAACATTCTTGTCTTCAAATGGGGTAATAACTATCCCCGCTGGTGAGCAGATGACACTCTCAGTACCTTTTTATTCAAACAAGCCTCTGAGGACAGTGCGCCATGATTCAGCATTAGGTTTTCTTATGTGTAGACCAATGATGCACGGGACTACCCGAACTACTGCTGAAGTTTATATTAGTTTAAGGTGCCCCAATTTCTTTTTCCCTGTACCAGCTCCTAAACCAACT---GGTTCAGGGGCTGCAGCACTTTATGATGA---------------------
		</sequence>
		<sequence>
			<taxon idref="HPeV3_FJ373153_651689_2006"/>
			ATGGAAAATTGCAAACAGTCAATATCACCAAATGAACTGGGTTTGACTTCAGCCCAAGATGATGGGCCACTAGGTAATGAGAAACCAAATTACTTCTTAAACTTTAGAACTATGAATGTTGACATTTTCACAGTTAGTCACACCAAAGTCGACAATATTTTTGGCAGGGCTTGGTATGTGACCTCTCATGACTTTAACAATGGGGACACCTGGAGGCAGAAATTGACATTCCCAAAAGAAGGTCATGGCATGTTATCACAGTTTTTTGCATATTTTACAGGTGAAATAAACATACACATCCTATATATGGCAGAGCAAGGATTTTTAAGAGTGGCACATACATATGATACTGAAGAGAATAGGAAAACATTCTTGTCTTCAAATGGTGTGATCACCATCCCTGCAGGAGAACAAATGACTCTCTCAGTACCCTTCTACTCAAATAAACCATTGCGGACAGTACGCCACGAATCAGCACTAGGCTTTCTTATGTGCAGACCAATGATGCATGGTACCACCAGAACTACAGCAGAAGTTTACATTAGTCTGAGGTGCCCCAATTTCTTCTTCCCTGTACCAGCGCCTAAACCTACT---GGTACGAGAGCCATAGCCTTCCATGATGA---------------------
		</sequence>
		<sequence>
			<taxon idref="HPeV3_FJ373152_452000_2004"/>
			ATGGAAAACTGTAAACAGTCCATATCACCAAATGAATTGGGTTTGACTTCAGCTCAAGATGATGGGCCTTTGGGTAATGAGAAACCAAATTATTTTTTAAACTTCAGAACTATGAATGTTGACATTTTTACAGTTAGTCATACCAAAGTTGACAACATCTTTGGTAGGGCTTGGTATGTGACTTCTCATGATTTTAACAATGGAGACACCTGGAGGCAGAAATTAACATTTCCAAAAGAGGGTCATGGCATGTTGTCACAGTTTTTTGCTTATTTTACAGGAGAAATAAATATTCATATCCTATATATGGCAGAGCAGGGGTTCCTTAGAGTGGCTCATACATATGACACTGAAGATAATAGGAAAACATTCTTGTCTTCAAATGGGGTAATAACTATCCCCGCTGGTGAGCAGATGACACTCTCAGTACCTTTTTATTCAAACAAGCCTCTGAGGACAGTGCGCCATGATTCAGCATTAGGTTTTCTTATGTGTAGACCAATGATGCATGGGACCACCCGAACTACTGCAGAAGTTTATATTAGTTTAAGGTGCCCCAATTTCTTTTTCCCTGTACCAGCTCCTAAACCAACT---GGTTCAGGGGCTGTAGCACTTTATGATGA---------------------
		</sequence>
		<sequence>
			<taxon idref="HPeV3_FJ373151_451987_2004"/>
			ATGGAAAATTGTAAACAGTCCATATCACCAAATGAATTGGGTTTGACTTCAGCTCAAGATGATGGGCCTTTGGGTAATGAGAAACCAAATTATTTTTTAAACTTCAGAACTATGAATGTTGACATTTTTACAGTTAGTCATACCAAAGTTGACAATATCTTTGGTAGAGCTTGGTATGTGACTTCTCATGATTTCAACAATGGAGATACCTGGAGGCAGAAATTAACATTTCCAAAAGAGGGTCATGGTATGTTGTCACAGTTTTTTGCTTATTTTACAGGAGAAATAAATATTCATATCTTATATATGGCAGAGCAAGGGTTTCTTAGAGTGGCTCATACATATGACACTGAAGATAATAGGAAAACATTCTTGTCTTCAAATGGGGTAATAACTATCCCCGCTGGTGAGCAGATGACACTCTCAGTACCTTTTTATTCAAACAAGCCTCTGAGGACAGTGCGCCATGATTCAGCATTAGGTTTTCTTATGTGTAGACCAATGATGCACGGGACTACTCGAACTACTGCAGAAGTTTATATTAGTTTAAGGTGCCCCAATTTCTTTTTCCCTGTACCAGCTCCTAAACCAACA---GGTTCAAGGGCTGCAGCACTTTTTGATGA---------------------
		</sequence>
		<sequence>
			<taxon idref="HPeV3_FJ373150_451935_2004"/>
			ATGGAAAACTGTAAACAGTCCATATCACCAAATGAATTGGGTTTGACTTCAGCTCAAGATGATGGGCCTTTGGGTAATGAGAAACCAAATTATTTTTTAAACTTCAGAACTATGAATGTTGACATTTTTACAGTTAGTCATACCAAAGTTGACAACATCTTTGGTAGGGCTTGGTATGTGACTTCTCATGATTTTAACAATGGAGACACCTGGAGGCAGAAATTAACATTTCCAAAAGAGGGTCATGGCATGTTGTCACAGTTTTTTGCTTATTTTACAGGAGAAATAAATATTCATATCCTATATATGGCAGAGCAGGGGTTCCTTAGAGTGGCTCATACATATGACACTGAAGATAATAGGAAAACATTCTTGTCTTCAAATGGGGTAATAACTATCCCCGCTGGTGAGCAGATGACACTCTCAGTACCTTTTTATTCAAACAAGCCTCTGAGGACAGTGCGCCATGATTCAGCATTAGGTTTTCTTATGTGTAGACCAATGATGCATGGGACCACCCGAACTACTGCAGAAGTTTATATTAGTTTAAGGTGCCCCAATTTCTTTTTCCCTGTACCAGCTCCTAAACCAACT---GGTTCAGGGGCTGTAGCACTTTATGATGA---------------------
		</sequence>
		<sequence>
			<taxon idref="HPeV3_FJ373149_451692_2004"/>
			ATGGAAAACTGTAAACAGTCCATATCACCAAATGAATTGGGTTTGACTTCAGCTCAAGATGATGGGCCTTTGGGTAATGAGAAACCAAATTATTTTTTAAACTTCAGAACTATGAATGTTGACATTTTTACAGTTAGTCATACCAAAGTTGACAACATCTTTGGTAGGGCTTGGTATGTGACTTCTCATGATTTTAACAATGGAGACACCTGGAGGCAGAAATTAACATTTCCAAAAGAGGGTCATGGCATGTTGTCACAGTTTTTTGCTTATTTTACAGGAGAAATAAATATTCATATCCTATATATGGCAGAGCAGGGGTTCCTTAGAGTGGCTCATACATATGACACTGAAGATAATAGGAAAACATTCTTGTCTTCAAATGGGGTAATAACTATCCCCGCTGGTGAGCAGATGACACTCTCAGTACCTTTTTATTCAAACAAGCCTCTGAGGACAGTGCGCCATGATTCAGCATTAGGTTTTCTTATGTGTAGACCAATGATGCATGGGACCACCCGAACTACTGCAGAAGTTTATATTAGTTTAAGGTGCCCCAATTTCTTTTTCCCTGTACCAGCTCCTAAACCAACT---GGTTCAAGGGCTGTAGCACTTTATGATGA---------------------
		</sequence>
		<sequence>
			<taxon idref="HPeV3_FJ373148_451678_2004"/>
			ATGGAAAACTGTAAACAGTCCATATCACCAAATGAATTGGGTTTGACTTCAGCTCAAGATGATGGGCCTTTGGGTAATGAGAAACCAAATTATTTTTTAAACTTCAGAACTATGAATGTTGACATTTTTACAGTTAGTCATACCAAAGTTGACAACATCTTTGGTAGGGCTTGGTATGTGACTTCTCATGATTTTAACAATGGAGACACCTGGAGGCAGAAATTAACATTTCCAAAAGAGGGTCATGGCATGTTGTCACAGTTTTTTGCTTATTTTACAGGAGAAATAAATATTCATATCCTATATATGGCAGAGCAGGGGTTCCTTAGAGTGGCTCATACATATGACACTGAAGATAATAGGAAAACATTCTTGTCTTCAAATGGGGTAATAACTATCCCCGCTGGTGAGCAGATGACACTCTCAGTACCTTTTTATTCAAACAAGCCTCTGAGGACAGTGCGCCATGATTCAGCATTAGGTTTTCTTATGTGTAGACCAATGATGCATGGGACCACCCGAACTACTGCAGAAGTTTATATTAGTTTAAGGTGCCCCAATTTCTTTTTCCCTGTACCAGCTCCTAAACCAACT---GGTTCAGGGGCTGTAGCACTTTATGATGA---------------------
		</sequence>
		<sequence>
			<taxon idref="HPeV3_FJ373147_451677_2004"/>
			ATGGAAAACTGTAAACACTCCATATCACCAAATGAATTGGGGGGGACCCCAGCTAAAGATGATGGGCCTTTGGGTAATGAGAAACCAAATTATTTTTTAAACTTCAGAACTATGAATGTTGACATTTTTACAGTTAGTCATACCAAAGTTGACAACATCTTTGGTAGGGCTTGGTATGTGACTTCTCATGATTTTAACAATGGAGACACCTGGAGGCAGAAATTAACATTTCCAAAAGAGGGTCATGGCATGTTGTCACAGTTTTTTGCTTATTTTACAGGAGAAATAAATATTCATATCCTATATATGGCAGAGCAGGGGTTCCTTAGAGTGGCTCATACATATGACACTGAAGATAATAGGAAAACATTCTTGTCTTCAAATGGGGTAATAACTATCCCCGCTGGTGAGCAGATGACACTCTCAGTACCTTTTTATTCAAACAAGCCTCTGAGGACAGTGCGCCATGATTCAGCATTAGGTTTTCTTATGTGTAGACCAATGATGCATGGGACCACCCGAACTACTGCAGAAGTTTATATTAGTTTAAGGTGCCCCAATTTCTTTTTCCCTGTACCAGCTCCTAAACCAACT---GGTTCAGGGGCTGTAGCACTTTATGATGA---------------------
		</sequence>
		<sequence>
			<taxon idref="HPeV3_FJ373146_451653_2004"/>
			ATGGAAAATTGTAAACAGTCCATATCACCAAATGAATTGGGTTTGACTTCAGCTCAAGATGATGGGCCTTTGGGTAATGAGAAACCAAATTATTTCTTAAACTTTAGAACTATGAATGTTGACATTTTTACAGTAAGTCATACCAAAGTTGACAACATCTTTGGTAGAGCTTGGTATGTGACATCTCATGATTTCAACAATGGAGATACCTGGAGGCAGAAATTAACGTTTCCAAAAGAGGGTCATGGTATGTTATCACAGTTTTTTGCTTATTTTACAGGAGAAATAAATATTCATATCCTATATATGGCAGAACAGGGGTTCCTTAGAGTGGCTCATACATATGACACTGAAGATAATAGGAAAACTTTCTTGTCTTCAAATGGGGTAATAACTATCCCTGCTGGTGAGCAGATGACACTCTCAGTACCTTTTTATTCAAACAAGCCTCTGAGGACAGTGCGCCATGATTCAGCATTAGGCTTTCTTATGTGTAGACCATTGATGCACGGGACTACACGAACCACTGCAGAAGTTTATGTTAGTTTAAGGTGCCCCAATTTCTTTTTCCCTGTACCAGCTCCTAAACCAACT---GGTTCAAGGGCTACAGCACTTTCTGATGA---------------------
		</sequence>
		<sequence>
			<taxon idref="HPeV3_FJ373145_451610_2004"/>
			ATGGAAAACTGTAAACAGTCCATATCACCAAATGAATTGGGTTTGACTTCAGCTCAAGATGATGGGCCTTTGGGTAATGAGAAACCAAATTATTTTTTAAACTTCAGAACTATGAATGTTGACATTTTTACAGTTAGTCATACCAAAGTTGACAACATCTTTGGTAGGGCTTGGTATGTGACTTCTCATGATTTTAACAATGGAGACACCTGGAGGCAGAAATTAACATTTCCAAAAGAGGGTCATGGCATGTTGTCACAGTTTTTTGCTTATTTTACAGGAGAAATAAATATTCATATCCTATATATGGCAGAGCAGGGGTTCCTTAGAGTGGCTCATACATATGACACTGAAGATAATAGGAAAACATTCTTGTCTTCAAATGGGGTAATAACTATCCCCGCTGGTGAGCAGATGACACTCTCAGTACCTTTTTATTCAAACAAGCCTCTGAGGACAGTGCGCCATGATTCAGCATTAGGTTTTCTTATGTGTAGACCAATGATGCATGGGACCACCCGAACTACTGCAGAAGTTTATATTAGTTTAAGGTGCCCCAATTTCTTTTTCCCTGTACCAGCTCCTAAACCAACT---GGTTCAGGGGCTGTAGCACTTTATGATGA---------------------
		</sequence>
		<sequence>
			<taxon idref="HPeV3_FJ373144_451550_2004"/>
			ATGGAAAACTGTAAACAGTCCATATCACCAAATGAATTGGGTTTGACTTCAGCTCAAGATGATGGGCCTTTGGGTAATGAGAAACCAAATTATTTTTTAAACTTCAGAACTATGAATGTTGACATTTTTACAGTTAGTCATACCAAAGTTGACAACATCTTTGGTAGGGCTTGGTATGTGACTTCTCATGATTTTAACAATGGAGACACCTGGAGGCAGAAATTAACATTTCCAAAAGAGGGTCATGGCATGTTGTCACAGTTTTTTGCTTATTTTACAGGAGAAATAAATATTCATATCCTATATATGGCAGAGCAGGGGTTCCTTAGAGTGGCTCATACATATGACACTGAAGATAATAGGAAAACATTCTTGTCTTCAAATGGGGTAATAACTATCCCCGCTGGTGAGCAGATGACACTCTCAGTACCTTTTTATTCAAACAAGCCTCTGAGGACAGTGCGCCATGATTCAGCATTAGGTTTTCTTATGTGTAGACCAATGATGCATGGGACCACCCGAACTACTGCAGAAGTTTATATTAGTTTAAGGTGCCCCAATTTCTTTTTCCCTGTACCAGCTCCTAAACCAACN---GGTTCAGGGGCTGTAGCACTTTATGATGA---------------------
		</sequence>
		<sequence>
			<taxon idref="HPeV3_FJ373143_451513_2004"/>
			ATGGAAAATTGTAAACAGTCCATATCACCAAATGAATTGGGTTTGACTTCAGCTCAAGATGATGGGCCTTTGGGTAATGAGAAACCAAATTATTTCTTAAACTTTAGAACTATGAATGTTGACATTTTTACAGTAAGTCATACCAAAGTTGACAACATCTTTGGTAGAGCTTGGTATGTGACATCTCATGATTTCAACAATGGAGATACCTGGAGGCAGAAATTAACATTTCCAAAAGAGGGTCATGGTATGTTATCACAGTTTTTTGCTTATTTTACAGGAGAAATAAATATTCATATCCTATATATGGCAGAACAGGGGTTCCTTAGAGTGGCTCATACATATGACACTGAAGATAATAGGAAAACTTTCTTGTCTTCAAATGGGGTAATAACTATCCCTGCTGGTGAGCAGATGACACTCTCAGTACCTTTTTATTCAAACAAGCCTCTGAGGACAGTGCGCCATGATTCAGCATTAGGCTTTCTTATGTGTAGACCATTGATGCACGGGACTACACGAACCACTGCAGAAGTTTATGTTAGTTTAAGGTGCCCCAATTTCTTTTTCCCTGTACCAGCTCCTAAACCAACT---GGTTCAAGGGCTACAGCACTTTCTGATGA---------------------
		</sequence>
		<sequence>
			<taxon idref="HPeV3_FJ373142_451512_2004"/>
			ATGGAAAACTGTAAACAGTCTATATCACCAAATGAATTGGGTTTGACTTCAGCTCAAGATGATGGGCCTTTGGGTAATGAGAAACCAAATTATTTTTTAAACTTCAGAACTATGAATGTTGACATTTTTACAGTTAGTCATACCAAAGTTGACAACATCTTTGGTAGGGCTTGGTATGTGACTTCTCATGATTTTAACAATGGAGACACCTGGAGGCAGAAATTAACATTTCCAAAAGAGGGTCATGGCATGTTGTCACAGTTTTTTGCTTATTTTACAGGAGAAATAAATATTCATATCCTATATATGGCAGAGCAGGGGTTCCTTAGAGTGGCTCATACATATGACACTGAAGATAATAGGAAAACATTCTTGTCTTCAAATGGGGTAATAACTATCCCCGCTGGTGAGCAGATGACACTCTCAGTACCTTTTTATTCAAACAAGCCTCTGAGGACAGTGCGCCATGATTCAGCATTAGGTTTTCTTATGTGTAGACCAATGATGCATGGGACCACCCGAACTACTGCAGAAGTTTATATTAGTTTAAGGTGCCCCAATTTCTTTTTCCCTGTACCAGCTCCTAAACCAACT---GGTTCAGGGGCTGTAGCACTTTATGATGA---------------------
		</sequence>
		<sequence>
			<taxon idref="HPeV3_FJ373141_451425_2004"/>
			ATGGAAAACTGTAAACAGTCCATATCACCAAATGAATTGGGTTTGACTTCAGCTCAAGATGATGGGCCTTTGGGTAATGAGAAACCAAATTATTTTTTAAACTTCAGAACTATGAATGTTGACATTTTTACAGTTAGTCATACCAAAGTTGACAACATCTTTGGTAGGGCTTGGTATGTGACTTCTCATGATTTTAACAATGGAGACACCTGGAGGCAGAAATTAACATTTCCAAAAGAGGGTCATGGCATGTTGTCACAGTTTTTTGCTTATTTTACAGGAGAAATAAATATTCATATCCTATATATGGCAGAGCAGGGGTTCCTTAGAGTGGCTCATACATATGACACTGAAGATAATAGGAAAACATTCTTGTCTTCAAATGGGGTAATAACTATCCCCGCTGGTGAGCAGATGACACTCTCAGTACCTTTTTATTCAAACAAGCCTCTGAGGACAGTGCGCCATGATTCAGCATTGGGTTTTCTTATGTGTAGACCAATGATGCATGGGACCACCCGAACTACTGCAGAAGTTTATATTAGTTTAAGGTGCCCCAATTTCTTTTTCCCTGTACCAGCTCCTAAACCAACT---GGTTCAGGGGCTGTAGCACTTTATGATGA---------------------
		</sequence>
		<sequence>
			<taxon idref="HPeV3_FJ373140_451393_2004"/>
			ATGGAAAACTGTAAACAGTCCATATCACCAAATGAATTGGGTTTGACTTCAGCTCAAGATGATGGGCCTTTGGGTAATGAGAAACCAAATTATTTTTTAAACTTCAGAACTATGAATGTTGACATTTTTACAGTTAGTCATACCAAAGTTGACAACATCTTTGGTAGGGCTTGGTATGTGACTTCTCATGATTTTAACAATGGAGACACCTGGAGGCAGAAATTAACATTTCCAAAAGAGGGTCATGGCATGTTGTCACAGTTTTTTGCTTATTTTACAGGAGAAATAAATATTCATATCCTATATATGGCAGAGCAGGGGTTCCTTAGAGTGGCTCATACATATGACACTGAAGATAATAGGAAAACATTCTTGTCTTCAAATGGGGTAATAACTATCCCCGCTGGTGAGCAGATGACACTCTCAGTACCTTTTTATTCAAACAAGCCTCTGAGGACAGTGCGCCATGATTCAGCATTAGGTTTTCTTATGTGTAGACCAATGATGCATGGGACCACCCGAACTACTGCAGAAGTTTATATTAGTTTAAGGTGCCCCAATTTCTTTTTCCCTGTACCAGCTCCTAAACCAACT---GGTTCAGGGGCTGTAGCACTTTATGATGA---------------------
		</sequence>
		<sequence>
			<taxon idref="HPeV3_FJ373139_451377_2004"/>
			ATGGAAAATTGTAAACAGTCCATATCACCAAATGAATTGGGTTTGACTTCAGCTCAAGATGATGGGCCTTTGGGTAATGAGAAACCAAATTATTTTTTAAACTTCAGAACTATGAATGTTGACATTTTTACAGTTAGTCATACCAAAGTTGACAACATCTTTGGTAGAGCTTGGTATGTGACTTCTCATGATTTTAACAATGGAGATACCTGGAGGCAGAAATTAACATTTCCAAAAGAGGGTCACGGCATGTTGTCACAGTTTTTTGCTTATTTTACAGGAGAAATAAATATTCATATCCTATATATGGCAGAGCAGGGGTTTCTCAGAGTGGCTCATACATATGACACTGAAGATAATAGGAAAACATTCTTGTCTTCAAATGGGGTAATAACTATCCCTGCTGGTGAGCAGATGACACTCTCAGTACCTTTTTATTCAAACAAGCCTCTGAGGACAGTGCGCCATGATTCAGCATTAGGTTTTCTTATGTGTAGACCAATGATGCACGGGACTACTCGAACTACTGCAGAAGTTTACATTAGTTTAAGGTGCCCCAATTTCTTTTTCCCTGTACCAGCTCCTAAACCAACT---GGTTCAAGGGCTGCAGCACTTTATGATGA---------------------
		</sequence>
		<sequence>
			<taxon idref="HPeV3_FJ373138_451297_2004"/>
			ATGGAAAATTGTAAACAGTCCATATCACCAAATGAATTAGGTTTGACTTCGGCTCAAGATGATGGGCCTTTGGGTAATGAGAAACCAAATTATTTTTTAAACTTCAGAACTATGAATGTTGACATTTTTACAGTTAGTCATACCAAAGTTGACAACATATTTGGTAGAGCTTGGTATGTGACTTCTCATGATTTTAACAATGGAGATACCTGGAGGCAGAAATTAACATTTCCAAAAGAGGGTCATGGCATGTTATCACAATTTTTTGCATATTTTACAGGAGAAATAAACATTCATATCCTATACATGGCAGAGCAGGGGTTTCTTAGAGTGGCTCACACATATGACACTGAAGATAATAGGAAAACATTCTTGTCTTCAAATGGGGTAATAACTATCCCTGCTGGTGAGCAGATGACACTCTCAGTACCTTTTTATTCAAACAAGCCTCTGAGGACAGTGCGCCATGATTCAGCACTAGGTTTTCTTATGTGTAGACCAATGATGCACGGGACTACTCGGACTACTGCAGAAGTTTATATTAGTTTAAGGTGCCCCAATTTCTTTTTCCCTGTACCGGCTCCTAAACCAACT---GGTTCAAGGGCTGCTGTACTTTATGATGA---------------------
		</sequence>
		<sequence>
			<taxon idref="HPeV3_FJ373137_450900_2004"/>
			ATGGAAAATTGTAAACAGTCCATATCACCGAATGAATTGGGTTTGACTTCAGCTCAAGATGATGGGCCCTTGGGTAATGAGAAACCAAATTATTTTTTAAATTTCAGGACTATGAATGTTGACATTTTTACAGTTAGTCATACCAAAGTTGACAACATCTTTGGTAGAGCTTGGTATGTGACTTCTCATGATTTTAACAATGGAGATACCTGGAGGCAGAAATTAACATTTCCAAAAGAGGGTCATGGCATGTTATCACAGTTTTTTGCTTATTTTACAGGAGAAATAAATATCCATATCCTATATATGGCAGAGCAGGGGTTTCTTAGAGTGGCTCATACATATGACACTGAAGATAATAGGAAAACATTCTTGTCTTCAAATGGGGTAATAACTATCCCTGCTGGTGAGCAGATGACACTCTCAGTACCTTTTTATTCAAACAAGCCTCTGAGGACAGTGCGCCATGATTCAGCATTAGGTTTTCTTATGTGTAGACCAATGATGCACGGGACCACTCGAACTACTGCAGAAGTTTATATTAGTTTAAGGTGCCCCAATTTCTTTTTCCCTGTACCAGCTCCTAAACCAACT---GGTTCAAGGGCTACAGCACTTCATGATGA---------------------
		</sequence>
		<sequence>
			<taxon idref="HPeV4_T75_4077_AM235750_1975"/>
			ACTGAGGATTGCAAACAGACAATTTCTCCAGATGAATTAGGTTTGACTTCTGCACAAGATGATGGACCCTTGGGAGGTGAAAAGCCAAATTATTTCCTAAATTTCAGAGCAGTCAATGTAGACATATTCACTGTGAGCCACACCAAAGTAGACAACATCTTTGGGAGGGCATGGTTTGCATATGACCACACCTATAGAGATGAAGGGACTTGGAGACAAGCCCTTGATTTCCCAAAGAAAGGCCATGGTGCACTAACTCAACTATTTGCATATTATTCGGGTGAGCTTAATATACATGTTTTATTTTTGAGTGAAACAGGATTTTTGAGAGTGGCACATACCTATGATAGTGATACAAACAGATCTGACTTCTTTTCTTCAAATGGTGTCATCACAGTCCCAGCAGGAGAACAAATGACTCTGTCAGTGCCATTCTATTCCTCTAAGCCTTTGAGAACCATCAGGGATTCAGCTGCACTAGGGTACGTGATGTGCAAGCCATTTATGTCTGGAACCACAGGTGGGAAAATAGAAATATACCTGAGTTTGAGGTGTCCAAATTTGTTTTTCCCCCTCCCTGCACCTAAGCCCACA---TCCG------GCCGATCGCTACGGGGTGATATGGCACAACTTGTAAACCA
		</sequence>
		<sequence>
			<taxon idref="HPeV4_AM234727_T82_203_1982"/>
			ACTGAGGATTGCAAACAGACAATTTCCCCTGATGAATTGGGTTTGACATCTGCACAAGATGACGGACCCTTGGGAGGTGAAAAACCAAATTATTTTCTAAATTTCAGAGCTGTCAATGTAGACATATTTACCGTGAGCCATACCAAAGTAGACAACATCTTTGGGAGAGCATGGTTTGCATATGACCATACCTACAGGGATGAAGGGACTTGGAGACGAGCCCTTGATTTCCCAAAGAAAGGCCACGGTGCATTAACTCAACTATTTGCATACTATTCGGGTGAATTGAACATACATGTTTTATTTTTGAGTGAGACAGGATTTCTGAGAGTGGCACACACCTATGATAGTGATACAAATAGATCTGACTTTTTCTCTTCTAATGGTGTCATCACAGTCCCAGCGGGGGAACAAATGACTCTGTCAGTGCCATTCTACTCCTCTAAGCCTTTGAGAACCATCAGGGATTCGGCTGCACTAGGGTACGTGATGTGTAAGCCATTTATGTCTGGAACCACAGGTGGAAAAATAGAAATATATCTAAGTTTGAGGTGTCCAAATTTGTTTTTCCCCCTCCCCGCACCTAAGCCTACA---TCCA------GCCGTTCACTACGGGGTGATATGGCACAACTTACAAACCA
		</sequence>
		<sequence>
			<taxon idref="HPeV4_AB433630_Fuk_2001_282_2001"/>
			ACTGAGGATTGCAAACAGACTATTTCCCCAGATGAACTAGGCTTGACTTCTGCACAAGATGATGGTCCCTTAGGGGGTGAGAAACCAAACTACTTTCTAAATTTCCGAGCTGTTAATGTGGACATATTTACTGTGAGTCATACTAAGGTAGACAACATTTTTGGAAGGGCATGGTTTGCCTATGACCACACTTATAGAGATGAAGGGACTTGGAGACAAGCCCTTGATTTCCCAAAGAGAGGGCATGGTGCATTGACTCAGTTATTTGCATATTATTCAGGTGAGTTGAACATACATGTTTTATTCTTGAGTGAGACTGGGTTTTTAAGGGTGGCACATACTTATGATAGTGATACAAATAGATCTGACTTCTTTTCTTCAAATGGTGTCATCACTGTCCCGGCAGGAGAACAAATGACTCTATCAGTACCATTTTATTCCTCTAAGCCCCTGAGGACTATCAGGGACTCTGCTGCCTTAGGGTATGTTATGTGTAAACCATTTATGTCTGGAACCACAGGTGGGAAGATAGAGATATATTTAAGTCTGAGGTGCCCAAATTTGTTTTTCCCTCTCCCTGCACCTAAACCCACT---TCCA------GCCGTTCATTACGGGGTGATATGGCACAATTAACTGACCA
		</sequence>
		<sequence>
			<taxon idref="HPeV4_AM933169_T73_510_1975"/>
			ACTGAGGATTGCAAACAGACAATTTCCCCTGATGAATTGGGTTTGACATCTGCACAAGATGACGGACCCTTGGGAGGTGAAAAACCAAATTATTTTCTAAATTTCAGAGCTGTCAATGTAGACATATTTACCGTGAGCCATACCAAAGTAGACAACATCTTTGGGAGAGCATGGTTTGCATATGACCATACCTACAGGGATGAAGGGACTTGGAGACAAGCCCTTGATTTCCCAAAGAAAGGCCACGGTGCATTAACTCAACTATTTGCATACTATTCGGGTGAATTGAACATACATGTTTTATTTTTGAGTGAGACAGGATTTCTGAGAGTGGCACACACCTATGATAGTGATACAAATAGATCTGACTTTTTCTCTTCTAATGGTGTCATCACAGTCCCAGCGGGGGAACAAATGACTCTGTCAGTGCCATTCTACTCCTCTAAGCCTTTGAGAACCATCAGGGATTCGGCTGCACTAGGGTACGTGATGTGTAAGCCATTTATGTCTGGAACCACAGGTGGAAAAATAGAAATATATCTAAGTTTGAGGTGTCCAAATTTGTTTTTCCCCCTCCCCGCACCTAAGCCTACA---TCCA------GCCGTTCACTACGGGGTGATATGGCACAACTTACAAACCA
		</sequence>
		<sequence>
			<taxon idref="HPeV4_AB434673_NII370_93_1993"/>
			ACCGAGGATTGCAAACAGACAATTTCTCCAGATGAATTAGGTCTGACATCAGCACAAGATGATGGCCCCTTAGGAGGTGAAAAGCCAAATTACTTTCTAAATTTCAGAGCCGTTAATGTGGACATATTCACTGTTAGTCACACCAAGGTAGACAACATCTTTGGAGGAGCATGGTTTGCTTATGATCATACTTATAGGGATGAGGGGACTTGGAGACAAGCCCTTGATTTTCCTAAGAAGGGACATGGTGCTCTAACCCAACTATTTACATATTATTCAGGTGAGCTCAATATACATGTTTTATTTTTGAGTGAAACAGGATTCCTGAGAGTAGCGCACACATATGATAGTGATACTAATAGATCTGACTTTTTCTCTTCAAATGGTGTCATCACTGTCCCAGCAGGGGAACAAATGACTCTGTCAGTGCCATTCTATTCCTCCAAACCCTTAAGGACTATTAGAGATCCAGCTGCCTTAGGGTATGTGATGTGTAAGCCTTTCATGTCTGGAACCACGGGTGGGAAAATAGAGATATATCTAAGCCTAAGGTGTCCAAATTTGTTTTTCCCCCTCCCCGCACCTAAACCTACT---TCTA------GCCGTTCATTGCGGGGAGATATGGCACAACTCACAGACCA
		</sequence>
		<sequence>
			<taxon idref="HPeV4_AM234725_T73_838_1973"/>
			ACTGAGGATTGCAAACAGACAATTTCTCCAGATGAATTAGGTTTGACATCTGCACAAGATGATGGACCCTTAGGGGGTGAAAAGCCAAATTATTTTCTAAATTTCAGAGCTGTCAATGTAGACATATTCACTGTGAGTCACACTAAAGTAGACAACATCTTTGGGAGAGCATGGTTTGCATATGACCACACCTATAGGGATGAAGGGACTTGGAGACAAGCCCTTGATTTCCCAAAGAAAGGTCATGGTGCATTAACTCAACTATTTGCATATTATTCGGGTGAGCTTAATATACATGTTTTATTTTTGAGTGAAACAGGATTTTTGAGAGTGGCACACACCTATGATAGTGATATAAACAGATCTGTTTTTTTTTCTTCAAATGGTGTCATCACAGTCCCAGCAGGAGAACAAATGACTCTGTCAGTGCCATTCTATTCCTCTAAACCTTTGAGAACTGTCAGGGATTCGGCTGCACTAGGGTACGTGATGTGTAAGCCATTTATGTCTGGAACCACAGGTGGAAAAATAGAAATATACCTGAGTTTGAGGTGTCCAAATTTGTTTTTCCCCCTCCCTGCACCTAAGCCCACA---TCCG------GCCGATCACTACGGGGTGATATGGCACAACTTGTAGACCA
		</sequence>
		<sequence>
			<taxon idref="HPeV4_DQ315670_K251176_02_2002"/>
			ACTGAAGATTGCAAACAGACTATTTCCCCAGATGAACTGGGTCTAACTTCAGCCCAAGACGATGGTCCTCTGGGAGGTGAAAAGCCAAATTACTTCTTGAATTTTAGAGCTGTCAATGTTGACATATTTACTGTGAGTCACACTAAAGTAGACAACATCTTTGGTAGGGCATGGTTTGCATATGATCATACATATAGAGATGAAGGAACCTGGAGGCAGGCTTTGGATTTCCCAAAGAAAGGCCATGGTGCCTTAACCCAATTATTTGCCTATTACTCAGGAGAATTAAATATACATGTTTTATTCTTGAGTGAAACAGGGTTTCTGAGAGTGGCACATACTTATGACAGTGATACAAACAGGTCTGACTTCTTCTCTTCAAACGGCGTCATCACTGTGCCCGCAGGGGAACAAATGACCCTGTCAGTACCATTCTACTCTTCAAAGCCCTTGAGGACAATCAGGGATTCAGCTGCTCTAGGGTATGTGATGTGTAAACCATTCATGTCTGGGACAACAGGTGGAAAGATAGAGATATATCTGAGTTTAAGATGTCCAAACCTATTCTTTCCCTTACCAGCTCCGAAACCTGCA---ACTA------GTCGTGCTTTGCGGGGTGACATGGCAAACTTCTCAGACCA
		</sequence>
		<sequence>
			<taxon idref="HPeV4_EU077521_2006_99_2006"/>
			-----------------GACTATTTCCCCAGATGAACTAGGCTTGACTTCTGCACAAGATGATGGTCCCTTAGGAGGTGAGAAACCAAACTACTTTCTAAATTTCCGAGCCGTTAATGTGGACATATTCACTGTGAGTCATACTAAAGTAGACAACATCTTTGGGAGGGCTTGGTTTGCCTATGATCATACTTATAGAGATGAAGGAACTTGGAGACAACCCCTTGATTTCCCAAAGAAAGGGCATGGTGCATTGACTCAGTTATTTGCATATTATTCAGGTGAGTTGAACATACATGTTTTATTCTTGAGTGAGACTGGGTTTCTAAGGGTAGCACATACTTATGACAGTGATACAAATAGATCTGACTTCTTTTCTTCAAATGGTGTCATCACTGTCCCGGCAGGAGAACAAATGACTCTATCAGTACCATTTTATTCCTCTAAGCCCCTGAGGACTATTAGGGACTCTGCTGCCTTAGGGTATGTTATGTGTAAACCATTTATGTCTGGAACCACAGGTGGGAAGATAGAGATATATCTAAGTCTTAGGTGCCCAAATTTGTTTTTCCCTCTCCCTGCACCTAAACCTACT---TC------------------------------------------------
		</sequence>
		<sequence>
			<taxon idref="HPeV4_FJ373171_675149_2006"/>
			ACTGAGGACTGCAAACAAACTATCTCCCCAGATGAACTAGGTCTAACATCAGCCCAAGATGATGGACCTCTGGGAGGTGAAAAACCAAATTACTTCTTAAATTTTAGAGCTGTTAATGTGAATATATTCACTGTGAGTCACACCAAAGTGGACAACATCTTTGGCAGAGCATGGTTTGCATATGATCATACATATAGAGATGAAGGGACTTGGAGGCAAGCCTTAGACTTTCCAAAGAAAGGCCACGGTGCCCTAGCTCAGCTGTTTGCCTACTATTCAGGTGAATTGAATATACATGTTTTGTTCTTGAGCGAAACAGGGTTCTTGAGAGTGGCTCATACTTATGATAGTGATACTAACAGATCTGATTTCTTTTCTTCAAATGGTGTTATCACTGTACCAGCAGGAGAACAAATGACCTTGTCGGTACCATTTTATTCTTCAAAGCCTTTAAGAACCATCAGAGATTCAGCTGCTTTGGGGTATGTTATGTGTAAACCATTTATGTCTGGGACCACGGGTGGAAAAATAGAAATATATTTAAGTTTAAGGTGCCCAAACCTCTTCTTTCCTTTACCAGCTCCAAAACCTGTT---TCTA------GTCGCACTGTGCGGGGTGACATGGCAAGTCTCTCGGACCA
		</sequence>
		<sequence>
			<taxon idref="HPeV4_FJ373170_653046_2006"/>
			ACTGAAGACTGTAAACAGACGATTTCTCCAGACGAATTAGGTTTAACATCTGCACAAGATGATGGGCCCCTAGGGGGTGAAAAGCCAAACTACTTTTTAAATTTCAGAGCTGTTAATGTAGATATATTCACTGTGAGCCACACCAAGGTGGATAATATCTTTGGCAGAGCATGGTTTGCTTATGACCATACTTATAGTGATGAAGGGACTTGGAGACAGGCTCTAGATTTCCCAAAGAAAGGCCATGGTGCACTGACCCAATTGTTTGCATACTATTCAGGGGAATTAAACATACATGTTTTGTTTTTGAGCGAAACAGGGTTTTTGAGAGTAGCACACACCTATGATAGTGACACAAACAGATCTGATTTCTTTTCTTCAAATGGTGTCATCACTGTCCCAGCTGGAGAGCAAATGACCTTGTCGGTACCATTTTATTCTTCTAAGCCTTTAAGAACTATTAGAGATTCAGCAGCACTGGGATATGTAATGTGTAAACCATTCATGTCTGGGACCACAGGTGGAAAAATAGAAATTTATCTAAGTCTGAGGTGTCCAAATTTGTTTTTCCCTCTCCCTGCGCCTAAACCCACA---TCTG------GCCGCTCACTGCGTGGAGATATGGCACAACTTTCTGATCA
		</sequence>
		<sequence>
			<taxon idref="HPeV4_FJ373169_652872_2006"/>
			ACTGAGGATTGCAAACAGACAATTTCCCCAGATGAACTAGGTCTAACATCAGCTCAAGACGACGGACCTCTGGGAGGTGAAAAGCCAAATTACTTCTTGAACTTTAGAGCTGTCAATGTGGACATATTTACTGTGAGCCACACCAAAGTGGACAACATCTTTGGTAGAGCTTGGTTTGCATATGATCATACATATAGAGATGAAGGGACTTGGAGGCAGCCTTTAGACTTTCCAAAGAAAGGCCACGGCGCCCTAACCCAACTATTTGCTTACTATTCAGGTGAATTAAATATACATGTTCTGTTCTTGAGTGAGACTGGGTTTCTGAGAGTGGCACATACCTATGACAGTGATACAGACAGGTCTGATTTCTTTTCCTCGAATGGTGTCATCACTGTGCCTGCAGGGGAACAAATGACCCTGTCAGTACCATTTTATTCATCAAAGCCCTTGAGGACAATCAGGGATTCAGCTGCTTTAGGGTATGTAATGTGTAAACCATTTATGTCTGGGACCACGGGAGGAAAGATAGAAATATATCTAAGCTTGAGATGTCCAAACCTCTTTTTCCCTTTGCCAGCTCCAAAGCCTACA---ACTG------GCCGTGCTTTGCGGGGTGACATGGCAAGTTTCTCAGATCA
		</sequence>
		<sequence>
			<taxon idref="HPeV4_FJ373168_652598_2006"/>
			ACTGAGGATTGCAAACAGACAATTTCCCCAGATGAACTAGGTCTAACATCAGCTCAAGACGACGGACCTCTGGGAGGTGAAAAGCCAAATTACTTCTTGAACTTTAGAGCTGTCAATGTGGACATATTTACTGTGAGCCACACCAAAGTGGACAACATCTTTGGTAGGGCTTGGTTTGCATATGATCATACATATAGAGATGAAGGGACTTGGAGGCAGCCTTTAGACTTTCCAAAGAAAGGCCACGGCGCCCTAACCCAACTATTTGCTTACTATTCAGGTGAATTAAATATACATGTTCTGTTCTTGAGTGAGACTGGGTTTCTGAGAGTGGCACATACCTATGACAGTGATACAGACAGGTCTGATTTCTTTTCCTCGAATGGTGTCATCACTGTGCCTGCAGGGGAACAAATGACCCTGTCAGTACCATTTTATTCATCAAAGCCCTTGAGGACAATCAGGGATTCAGCTGCTTTAGGGTATGTAATGTGTAAACCATTTATGTCTGGGACCACGGGAGGAAAGATAGAAATATATCTAAGCTTGAGATGTCCAAACCTCTTTTTCCCTTTGCCAGCTCCAAAGCCTACA---ACTG------GCCGTGCTTTGCGGGGTGACATGGCAAGTTTCTCAGATCA
		</sequence>
		<sequence>
			<taxon idref="HPeV4_FJ373167_652580_2006"/>
			ACTGAGGATTGCAAACAGACAATTTCCCCAGATGAACTAGGTCTAACATCAGCTCAAGATGACGGACCTCTGGGAGGTGAAAAGCCAAATTACTTCTTGAACTTTAGAGCTGTCAATGTGGACATATTTACTGTGAGCCACACCAAAGTGGACAACATCTTTGGTAGAGCTTGGTTTGCATATGATCATACATATAGAGATGAAGGGACTTGGAGGCAGCCTTTAGACTTTCCAAAGAAAGGCCACGGCGCCCTAACCCAATTATTTGCTTACTATTCAGGTGAATTAAATATACATGTTCTGTTCTTGAGTGAGACTGGGTTTCTGAGAGTGGCACATACCTATGACAGTGATACAGACAGGTCTGACTTCTTTTCCTCGAATGGTGTCATCACTGTGCCTGCAGGGGAACAAATGACCCTGTCAGTACCATTTTATTCATCAAAGCCCTTGAGGACAATCAGGGATTCAGCTGCTTTAGGGTATGTAATGTGTAAACCATTTATGTCTGGGACCACGGGAGGAAAGATAGAAATATATCTAAGCTTGAGATGCCCAAACCTCTTTTTCCCTTTGCCCGCTCCAAAGCCTACA---ACTG------GCCGTGCTTTGCGGGGTGACATGGCAAGTTTCTCAGATCA
		</sequence>
		<sequence>
			<taxon idref="HPeV4_FJ373166_452674_2004"/>
			ACTGAGGATTGCAAGCAGACAATTTCCCCAGATGAACTAGGTCTAACATCAGCTCAAGACGATGGACCTCTTGGGGGTGAAAAACCAAATTATTTCTTGAACTTTAGAGCTGTCAATGTAGACATATTTACTGTAAGTCACACCAAGGTAGACAACATTTTTGGTAGAGCTTGGTTTGCATATGATCACACATATAGAGATGAAGGGACTTGGAGGCAAGCCTTAGACTTTCCAAAGAAAGGCCATGGTGCTCTAACTCAGTTATTTGCCTACTACTCGGGTGAATTAAATATACATGTCTTGTTTTTGAGTGAAACAGGGTTCTTGAGAGTGGCACATACCTATGATAGCGATACCAACAGATCTGACTTCTTCTCTTCAAATGGTGTTATCACTGTACCAGCAGGGGAACAAATGACTTTGTCAGTACCATTCTATTCTTCAAAACCCTTGAGAACTATCAGGGATTCGGCTGCTCTAGGGTATGTGATGTGTAAACCATTCATGTCTGGGACCACAGGTGGAAAAATAGAGATATATCTAAGTTTAAGGTGCCCAAATCTTTTCTTTCCTTTACCAGCTCCAAAGCCTGCC---GCTA------GTCGTACTTTACGGGGTGACATGGCAAATTTTTCAGACCA
		</sequence>
		<sequence>
			<taxon idref="HPeV4_FJ373165_452524_2004"/>
			ACTGAGGATTGCAAGCAGACAATTTCCCCAGATGAACTAGGTCTAACATCAGCTCAAGACGACGGACCTCTTGGGGGTGAAAAACCAAATTATTTCTTGAACTTTAGAGCTGTCAATGTAGACATATTTACTGTAAGTCACACCAAGGTAGACAACATTTTTGGTAGAGCTTGGTTTGCATATGATCACACATATAGAGATGAAGGGACTTGGAGGCAAGCCTTAGACTTTCCAAAGAAAGGCCATGGTGCTCTAACTCAGTTATTTGCCTACTACTCGGGTGAATTAAATATACATGTCTTGTTTTTGAGTGAAACAGGGTTCTTGAGAGTGGCACATACCTATGATAGCGATACCAACAGATCTGACTTCTTCTCTTCAAATGGTGTTATCACTGTACCAGCAGGGGAACAAATGACTTTGTCAGTACCATTCTATTCTTCAAAACCCTTGAGAACTATCAGGGATTCGGCTGCTCTAGGGTATGTGATGTGTAAACCATTCATGTCTGGGACCACAGGTGGAAAAATAGAGATATATCTAAGTTTAAGGTGCCCAAATCTTTTCTTTCCTTTACCAGCTCCAAAGCCTGCC---GCTA------GTCGTACTTTACGGGGTGACATGGCAAATTTTTCAGACCA
		</sequence>
		<sequence>
			<taxon idref="HPeV4_FJ373164_452323_2004"/>
			ACTGAGGATTGCAAGCAGACAATTTCCCCAGATGAACTAGGTCTAACATCAGCTCAAGACGATGGTCCTCTGGGGGGTGAAAAACCAAATTATTTCTTGAACTTTAGAGCTGTCAATGTGGACATATTTACTGTGAGTCACACCAAGGTAGACAACATTTTTGGTAGAGCATGGTTTGCATATGATCATACATATAGAGATGAAGGGACCTGGCGGCAAGCCCTAGACTTTCCAAAGAAAGGCCATGGCGCCCTAACTCAATTATTTGCCTACTACTCGGGTGAATTAAATATACATGTCTTGTTTTTGAGTGAAACAGGGTTCTTGAGAGTGGCACATACCTATGATAGTGATACTGACAGATCTGACTTCTTCTCTTCAAATGGTGTTATCACTGTACCAGCAGGGGAACAAATGACTTTGTCAGTACCATTCTATTCTTCAAAGCCCTTGAGAACTATCAGGGATACAGCTGCCCTAGGGTATGTGATGTGTAAGCCATTCATGTCTGGGACCACAGGTGGAAAAATAGAGATATACCTAAGTTTAAGGTGCCCAAATCTTTTCTTTCCTTTACCAGCTCCAAAGCCTGCC---ACTA------GTCGTGCTTTACGGGGTGATATGGCAAGTCTCTCAGACCA
		</sequence>
		<sequence>
			<taxon idref="HPeV4_FJ373163_450369_2004"/>
			ACTGAAGATTGCAAACAAACAATTTCCCCAGATGAATTGGGCTTAACATCAGCCCAAGATGACGGTCCCTTGGGAGGTGAAAAGCCAAATTACTTCTTGAACTTTAGAGCTGTCAATGTAGATATATTTACTGTGAGTCACACCAAAGTAGACAACATCTTTGGTAGAGCATGGTTTGCATATGATCATACATATAGAGATGAAGGAACTTGGAGACAGGCCTTAGATTTCCCTAAGAAAGGCCATGGTGCCTTAACCCAATTATTTGCTTATTACTCAGGTGAATTGAATATACATGTTTTGTTTTTGAGTGAGACAGGGTTTTTGAGAGTGGCACATACTTATGACAGTGATATAAACAGATCTGATTTCTTTTCTTCAAATGGTGTTATTACTGTACCTGCTGGAGAACAAATGACCTTGTCAGTACCATTCTACTCCTCAAAGCCTTTAAGAACTATTAGGGACTCAGCTGCTCTAGGGTATGTGATGTGTAAACCATTCATGTCTGGGACCACGGGTGGAAAAATAGAGATATATCTAAGCTTAAGATGCCCAAATCTCTTCTTCCCTTTACCAGCTCCAAAGCCCACA---ACTA------GTCGCACAGTGCGGGGTGACATGGCAAATTTCTCAGACCA
		</sequence>
		<sequence>
			<taxon idref="HPeV5_AM234724_T83_2051_1983"/>
			GCTGAGGATTGTAAACAAACTATATCTCCTGATGAACTAGGTCTTACCTCAGCACAAGATGATGGGCCCCTCGGAGTAGAGAAACCAAACTATTTTCTAAATTTTAGAGCAATCAATGTAGACATCTTTACTGTTAGTCATACTAAGGTAGATAACATTTTTGGTCGTGCATGGTTGGCTCTTGAGCACACATTTAAAGATGATGGAACATGGAGAGCAGATTTGAATTTTCCCACACAAGGCCATGGTACTCTGACAAGGCTCTTCACATATTACTCTGGTGAATTGAATGTGCATGTACTGTATCTTAGTGACAATGGGTTCCTCCGGGTAACTCATGCCTATGACCATGATAACGATAGATCTAACTTTTTGTCATCAAATGGAGTAATTACAGTACCAGCAGGTGAGCAGATGACACTTTCTGTTCCTTTCTATTCTTCTAAACCACTTAGGACAATAAGAGAAACAGGCGCATTGGGCAAATTAATCTGTAAACCATTATTATCTGGCACACACTCAGGAAAAATTGAGGTCTATTTGAGTCTTAGGTGCCCCAATCTATTCTTTCCTTCCCCTGCACCCAAAGAGAAA---ACCT------CTAGAGCTTTGCGGGGTGATTTAGGAAATTTCACAAACCA
		</sequence>
		<sequence>
			<taxon idref="HPeV5_T92_15_AM235749_1992"/>
			GCTGAGGATTGTAAACAAACTATATCCCCTGATGAACTAGGTCTAACCTCAGCACAAGATGATGGGCCCCTTGGGGTAGAGAAACCAAATTATTTTCTAAACTTTAGAGCAATCAATGTAGACATCTTTACTGTTAGTCATACTAAGATAGATAACATCTTTGGCCGTGCATGGTTGGCCCTTGAGCATACATTTGCAGATGATGGAACATGGAGGGCAGACTTGAATTTTCCCACTCAAGGCCATGGCACTCTGACAAGACTTTTCACATATTACTCTGGCGAATTGAATGTGCATGTGCTGTATCTTAGTGATAATGGGTTCCTCCGGGTGACTCATGCCTATGACCATGATAATGATAGGTCCAACTTCCTGTCATCTAATGGGGTAATCACAGTGCCAGCAGGGGAGCAAATGACACTCTCTGTTCCATTTTATTCTTCCAAACCACTTAGGACTGTAAGAGAAAAAGGTGCGCTGGGCAAATTAATTTGCAAACCACTATTATCTGGCACCCACTCGGGGAAGATTGAGGTTTATTTGAGTCTTAGATGCCCCAATTTATTCTTCCCTTCCCCTGCACCTAAAGAGAAA---ACTT------CTAGAACTCTACGGGGTGACATGGCAAATCTTACAAATCA
		</sequence>
		<sequence>
			<taxon idref="HPeV5_T82_0169_AM234728_1982"/>
			GCTGAGGATTGTAAACAAACTATATCCCCTGATGAATTAGGTCTTACCTCAGCACAAGATGATGGACCCCTCGGAGTAGAGAAACCGAACTATTTTCTAAATTTTAGAGCAATCAATGTAGACATCTTTACTGTTAGCCATACTAAGGTAGATAACATTTTTGGTCGTGCATGGTTGGCTCTTGAGCACACATTTGCAAACGATGGAACATGGAGGGCAGATTTGAATTTTCCCACGCAAGGCCATGGTACTTTGACAAGGCTCTTCACATATTACTCTGGTGAATTGAATGTGCATGTACTGTATCTTAGTGACAATGGGTTCCTCCGGGTAACTCATGCCTATGACCATGATGATAATAGATCTAACTTTTTGTCATCAAATGGAGTAATCACAGTGCCAGCAGGTGAACAGATGACACTTTCTGTTCCTTTCTATTCTTCTAAACCACTTAGGACAATAAGAGAAACAGGTGCATTGGGCAAATTAATCTGTAAACCATTATTATCTGGCACACACTCAGGGAAGATTGAGGTCTATTTGAGTCTTAGATGCCCTAATCTATTCTTTCCTTCCCCTGCACCCAAAGAGAAA---ACCT------CTAAAGCTTTGCGGGGTGATATAGCAAATCTCACAAACCA
		</sequence>
		<sequence>
			<taxon idref="HPeV5_AM234726_T82_659_1982"/>
			GTTGAGGATTGTAAACAAACTATATCTCCTGATGAACTAGGTCTTACCTCGGCACAAGATGATGGGCCCCTTGGAGTAGAGAAACCAAACTATTTTCTAAATTTTAGAGCAATCAATGTAGACATCTTTACTGTTAGCCATACAAAGGTAGATAACATTTTTGGTCGTGCATGGTTGGCTCTTGAGCACACATTTGCAGACGATGGAACATGGAGGGCAGATTTGAATTTTCCCACACAAGGCCATGGTACTCTGACAAGGCTCTTCACATATTACTCTGGTGAATTGAATGTGCATGTACTGTATCTTAGTGACAATGGGTTCCTTCGGGTGACTCATGCCTATGACCATGATAATGATAGATCTAACTTTTTGTCATCAAATGGAGTAATCACAGTGCCAGCAGGTGAGCAAATGACACTTTCTGTTCCTTTCTATTCTTCTAAACCACTTAGGACAATAAGAGAAACAGGTGCATTGGGCAAATTAATCTGCAAACCATTATTATCTGGCACACACTCAGGAAAGATTGAGGTCTATTTGAGTCTTAGATGCCCCAATTTATTCTTTCCTTCCCCTGCACCCAAAGTGAAA---ACTT------CTAGAGTTTTGCGGGGTGACATGGCAAATCTCACAAATCA
		</sequence>
		<sequence>
			<taxon idref="HPeV5_FJ373175_676618_2006"/>
			CCTGAGGATTGTAAGCAAACTATTTCTCCAAATGAGTTAGGACTAACCTCTGCACAAGATGATGGTCCACTAGGTGTGGAAAAACCAAATTACTTCCTAAACTTTAGGGCTATCAATGTGGACATATTCACTGTTAGCCACACAAAAGTGGATAACATTTTTGGCAGAGCTTGGCTAGCACATGAGCATACATTTGCAGATGATGGTACTTGGAGAGTAAATCTTGATTTTCCAACTCAAGGTCATGGTACATTAACTAGGCTTTTCACTTACTTCTCAGGTGAATTGAATGTACACGTTCTATACCTCAGTGACAATGGATTTCTTAGGGTGACACATGCATATGATCACAATGACAACAGATCTAATTTCTTATCCTCAAATGGTGTTATCACAGTGCCCGCAGGTGAACAGATGACTTTGTCAGTACCATTCTACTCATCAAAACCACTCAGGACTATTAGGGACTCAGGTGCGCTGGGCAAGCTAATATGCAAACCATTATTGACTGGAACCCATTCTGGCAAAATTGAAGTGTACTTGAGTTTAAGATGTCCAAATCTATTTTTCCCATCTCCAGCACCCAAACAAAAA---TCCT------CTAGGTCAATTACCAGTAACCCA------TTTGAGGATGA
		</sequence>
		<sequence>
			<taxon idref="HPeV5_FJ373174_652444_2006"/>
			GCAGAAGATTGCAAACAAACCATTTCTCCAGATGAATTAGGTCTCACATCTGCCCAGGATGACGGTCCATTGGGAGTTGAAAAACCAAATTATTTCCTGAATTTTAGAGCTATTAATGTAGATATCTTCACAGTTAGCCACACCAAGGTTGACAATGTTTTTGGTAGAGCATGGTTGGCTCTTGAGCATACGTTTGCCGATGATGGGACATGGAGAGCTGACCTAAACTTCCCCACCCAAGGCCATGGTACACTAACAAGATTATTCACCTACTACTCTGGTGAACTAAATGTGCATGTTCTATATCTCAGTGACAACGGGTTTCTCCGAGTCACGCATGCATATGACCATGACAACAACAGGTCTAACTTTTTGTCATCAAATGGGGTCATCACTGTGCCTGCTGGAGAGCAAATGACACTATCAGTCCCGTTTTACTCATCAAAACCACTCAGGACTATCAGGGACTCAGGAGCACTTGGCAAGTTGATTTGCAAACCATTGTTGTCAGGTACCCACTCTGGCAAAATTGAAGTATACTTGAGCCTTAGGTGTCCTAACTTGTTCTTTCCATCCCCAGCCCCCAAGGAGAAG---AGTT------CTAGATCTATCACTAGTAACCCA------TTTGAAGATGA
		</sequence>
		<sequence>
			<taxon idref="HPeV5_FJ373173_552106_2005"/>
			ACAGAAGATTGCAAACAAACCATATCACCTGATGAATTAGGCCTCACATCGGCACAAGATGATGGACCTCTCGGAGTGGAAAAGCCAAATTATTTCCTAAATTTTAGAGCAATTAATGTAGACATTTTCACTGTTAGCCACACAAAGGTGGACAACATTTTTGGCCGAGCATGGTTAGCCCTTGAACATACATTTGCAGATGATGGGACATGGAGAGCAGATCTGAATTTCCCTACCCAAGGCCATGGTACCTTGACAAGACTCTTCACATATTACTCTGGTGAGCTTAATGTGCATGTGTTGTACCTTAGTGATAATGGGTTCCTTCGAGTAACCCATGCCTATGACCATGATAATGATAGATCCAATTTTTTATCATCTAATGGAGTAATCACAGTGCCAGCAGGCGAGCAGATGACACTTTCTGTTCCATTCTATTCTTCTAAACCACTTAGGACAATAAGGGAGACAGGTGCACTGGGCAAATTAATCTGTAAACCATTATTATCTGGTACACACTCAGGAAAGATTGAGGTCTATTTGAGTCTTAGATGTCCTAATCTATTCTTTCCCTCCCCTGCACCTAAAGAGAAG---ACAT------CTAGATCTTTGAGAGGTGATATGGCAATCCTTACAGACCA
		</sequence>
		<sequence>
			<taxon idref="HPeV5_FJ373172_452373_2004"/>
			GCAGAAGACTGTAAACAGACTATTTCACCAGATGAATTAGGTCTCACTTCTGCCCAAGATGACGGCCCTCTAGGTGTTGAAAAACCAAACTATTTCTTAAATTTTAGAGCTATCAATGTGGACATCTTCACTGTCAGTCACACAAAAGTTGACAATATATTTGGTAGAGCCTGGTTGGCCCTTGAGCACACGTTTACTAATGATGGCACTTGGAGAGCTAATCTTGATTTCCCCACTCAAGGACATGGTACTCTAACTAGGCTGTTCACTTACTACTCAGGTGAACTAAATGTGCATGTTTTGTACCTCAGTGATAATGGGTTCCTACGGGTTACACATGCATATGATCATAATGACAATAGGTCCAATTTTTTGTCATCTAATGGAGTTATCACAGTACCTGCTGGAGAGCAAATGACATTATCAGTCCCTTTCTATTCCTCAAAGCCACTTAGAACAATTAGAGATTCAGGAGCTTTAGGCAAACTGATTTGCAAACCACTTTTATCTGGAACTCACTCTGGTAAAATTGAAGTGTATTTGAGTCTTAGGTGCCCAAATTTGTTTTTCCCGTCACCGGCACCCAAAGAAAAA---AGTT------CTAGATCAATCCAAGGCAATCCT------TTTGAGGATGA
		</sequence>
		<sequence>
			<taxon idref="HPeV5_AM933167_T83_456_1983"/>
			GCTGAGGATTGCAAACAAACTATATCACCTGACGAATTAGGTCTAACTTCAGCACAAGATGATGGACCCCTTGGAATGGAGAAACCAAATTATTTCCTAAATTTTAGAGCAATCAATGTCGACATCTTTACAGTTAGTCATACTAAAGTAGACAACATCTTTGGCCGAGCATGGCTAGCTCTAGAACACACATTTGCAGATGATGGGACATGGAGAGCAGATCTAAATTTTCCTACTCAAGGCCATGGTACTTTGACAAGGTTTTTCACATATTACTCTGGTGAATTAAATGTGCATGTGCTGTACCTTAGTGACAATGGATTTCTTAGAGTGACTCATGCATATGACCATGACAATGATAGGTCCAATTTCCTGTCGTCTAATGGAGTGATCACTGTACCAGCAGGTGAACAGATGACTCTTTCAGTACCATTTTACTCCTCTAAACCACTTAGAACAATAAGAGAAACAGGTGCATTGGGTAAATTAATTTGCAAACCATTGTTATCCGGTACACACTCAGGAAAGATTGAAGTTTATCTAAGTCTTAGATGCCCCAATTTGTTCTTCCCTTCTCCTGCACCAAAGGAGAAA---ACCT------CTAGGGCATTACGGGGTGACATGGCAAATCTCACAAACCA
		</sequence>
		<sequence>
			<taxon idref="HPeV5_AM933168_T75_4080_1979"/>
			ACTGAGGATTGCAAACAGACAATTTCTCCAGATGAATTAGGTTTGACTTCTGCACAAGATGATGGACCCTTGGGAGGTGAAAAGCCAAATTATTTCCTAAATTTCAGAGCAGTCAATGTAGACATATTCACTGTGAGCCACACCAAAGTAGACAACATCTTTGGGAGGGCATGGTTTGCATATGACCACACCTATAGAGATGAAGGGACTTGGAGACAAGCCCTTGATTTCCCAAAGAAAGGCCATGGTGCACTAACTCAACTATTTGCATATTATTCGGGTGAGCTTAATATACATGTTTTATTTTTGAGTGAAACAGGATTTTTGAGAGTGGCACATACCTATGATAGTGATACAAACAGATCTGACTTCTTTTCTTCAAATGGTGTCATCACAGTCCCAGCAGGAGAACAAATGACTCTGTCAGTGCCATTCTATTCCTCTAAGCCTTTGAGAACCATCAGGGATTCAGCTGCACTAGGGTACGTGATGTGCAAGCCATTTATGTCTGGAACCACAGGTGGGAAAATAGAAATATACCTGAGTTTGAGGTGTCCAAATTTGTTTTTCCCCCTCCCTGCACCTAAGCCCACA---TCCG------GCCGATCGCTACGGGGTGATATGGCACAACTTGTAGACCA
		</sequence>
		<sequence>
			<taxon idref="HPeV6_EU077518_2005_823_2005"/>
			GCTGAAAACTGCAAACAAACAATATCCCCAAATGAATTAGGTTTAACGTCAGCACAGGATGATGGACCTCTAGGTGGGGAAAAGCCAAATTACTTTCTAAATTTTAGAACTATGAATGTGGACATTTTCACGGTATCCCATACAAAAGTGGACAATGTATTTGGCCGCGCATGGTTTGTTACAAGCCATGATTTTAATAACGAGGGACAATGGCCCTTAAATTTGACTTTTCCATTTGAAGGTCATGGTTCTTTATCATTATTGTTTGCATATTTTACTGGGGAATTAAATATACATGTTCTATTCTTGTCAGACAAAGGCTTCTTGAGGGTTGTACACACTTATGACACTGCTGACAATAGATTAATTAACTTGGCCTCTAATGGCGTGATTACCATACCAGCTGGAGAACAAATGTCATTATCAGCCCCTTTCTATTCCCACAAGCCATTGAGGACGGTTAGGGATACTCATAGCTTAGGTAGGCTCATTTGCAAACCATTCCTGACTGGAACAACATCTGGCAGGATAGAAGTATATATGAGTCTTAGGTGCCCAAATTTCTTCTTTCCTGTTCCAGCACCAAAAAACACACCACGTTCGCAAAGTCGTGCTTTACGAGGTGATATGGCTAATTTGACAAATCA
		</sequence>
		<sequence>
			<taxon idref="HPeV6_FJ373178_650045_2006"/>
			GCTGAAAATTGCAAGCAAACAATATCCCCAAATGAATTAGGTTTAACTTCAGCACAGGATGATGGACCTCTAGGTGGGGAAAAACCAAATTACTTTTTAAATTTTAGGACCATGAATGTGGACATTTTTACGGTTTCTCATACAAAAGTGGATAATGTCTTTGGTCGTGCATGGTTTGTGACAAGTCATGATTTTAACAATGAGGGACAATGGCCCTTAGATTTGACTTTTCCATTTGAAGGTCATGGTTCTTTATCATTATTATTTGCATACTTCACTGGGGAACTAAATATACATGTTCTATTTTTGTCAGACAAAGGTTTCCTGAGGGTTGTCCATACTTATGATAATGCTGACAATAGGTTAATTAACTTGGCCTCTAATGGTGTGATTACCATACCAGCTGGAGAACAAATGTCACTGTCAGCCCCTTTCTATTCTCATAAGCCGTTGAGGACAGTCAGGGACACCCACAGCTTAGGTAGGCTCATTTGCAAACCATTTTTGACTGGAACAACATCTGGCAGGATAGAAGTATATATGAGCCTTAGGTGTCCAAATTTTTTCTTCCCTGTTCCAGCTCCAAAGACCACACCACGTTCGCGGAGTCATGCTTTACGGGGTGATATGGCTAATTTGACAAATCA
		</sequence>
		<sequence>
			<taxon idref="HPeV6_FJ373177_550389_2005"/>
			GCTGAAAACTGTAAACAAACAATATCCCCAAATGAATTGGGCTTAACGTCAGCACAGGATGATGGACCTCTAGGTGGAGAAAAGCCAAATTACTTTCTAAATTTTAGAACTATGAATGTGGACATTTTTACGGTATCTCACACAAAAGTGGACAATGTATTTGGTCGCGCATGGTTTGTGACAAGCCATGATTTTAACAACGAGGGACAATGGCCCTTAAATCTGACTTTTCCATTTGAAGGTCATGGTTCTTTATCATTATTGTTTGCATATTTCACTGGGGAACTAAATATACATGTTCTATTTTTGTCAGATAAAGGCTTCTTGAGGGTTGTACACACTTATGACACTGCTGACAATAGATTAATTAACTTGGCCTCTAATGGCGTGATCACCATACCAGCTGGAGAACAAATGTCATTATCAGCCCCTTTCTATTCTCACAAACCATTGAGGACGGTTAGGGACACTCACAGCTTAGGTAGGCTCATTTGTAAACCATTCCTGACTGGGACAACATCTGGCAGGATAGAAGTATATATGAGTCTCAGGTGCCCAAACTTCTTCTTTCCTGTTCCAGCACCAAAAAATACACCACGTTCGCAAAATCGTGCTCTACGAGGTGATATGGCTAATTTGACAAATCA
		</sequence>
		<sequence>
			<taxon idref="HPeV6_FJ373176_451701_2004"/>
			GCTGAAAATTGTAAACAAACAATATCCCCAAATGAATTAGGTTTAACATCAGCACAGGATGATGGACCCCTGGGTGGAGAAAAACCAAATTACTTTCTAAATTTTAGAACTATGAATGTGGATATTTTCACAGTCTCTCATACAAAAGTGGACAATGTATTTGGTCGCGCATGGTTTGTAACAAGCCATGATTTCAACAATGAGGGACAATGGCCCTTAGATTTGACTTTCCCATTTGAAGGTCATGGTTCTTTATCATTATTGTTTGCATATTTCACTGGGGAACTAAATATACATGTTTTATTCTTGTCAGACAAAGGTTTCCTGAGAGTTGTACATACTTATGATAATGCTAACAATAGATTAATCAACTTAGCCTCTAATGGCGTAATCACCATACCGGCTGGAGAACAAATGTCACTGTCAGCCCCTTTCTATTCTCACAAGCCATTAAGGACTGTTAGGGACACACATAGCTTAGGCAAGCTCATTTGTAAACCATTCCTGACTGGAACAACATCTGGCAGAATAGAAGTATATATGAGCCTCAGATGCCCGAATTTCTTCTTTCCTGTTCCAGCTCCAAAAACTACACCACGTTCACAATCTCGTGCTCTACGGGGTGATATGGCTAATTTGACAAACCA
		</sequence>
		<sequence>
			<taxon idref="HPeV6_EU360556_NO_7923_2005"/>
			---------------ACAACAATATCCCCAAATGAATTAGGTTTAACGTCAGCACAGGATGATGGACCTCTAGGTGGGGAAAAACCAAATTACTTTCTAAATTTTAGAACTATGAAAGTGGACATTTTCACGGTGTCCCATACAAAAGTGGACAACGTATTTGGTCGCGCATGGTTTGTGACAAGCCATGATTTTAACAACGAGGGACAATGGCCATTAGATTTGACTTTTCCATTTGAAGGCCATGGTTCTTTATCATTGTTGTTTGCATATTTCACTGGGGAATTAAATATACATGTTCTATTCTTGTCAGACAAAGGCTTCTTGAGGGTTGTACACACTTATGACACTGCTGACAATAGATTAATTAACTTGGCCTCTAATGGCGTGATCACCATACCAGCTGGAGAACAAATGTCATTATCAGCCCCTTTCTATTCTCACAAGCCACTGAGGACGGTTAGGGACACTCACAGCTTAGGTAGGCTCATTTGCAA-CCATTCC----------------------------------------------------------------------------------------------------------------------------------------------
		</sequence>
		<sequence>
			<taxon idref="HPeV6_EU360541_NO_7362_2005"/>
			------AATTGCAAGCAAACAATATCCCCAAATGAATTAGGTTTAACTTCAGCACAGGATGATGGACCTCTAGGTGGGGAAAAACCAAATTACTTTTTAAATTTTAGGACCATGAATGTGGACATTTTTACGGTCTCTCATACAAAAGTGGATAATGTCTTTGGTCGTGCATGGTTTGTGACAAGTCACGATTTTAACAATGAGGGACAATGGCTCTTAGATTTGACTTTTCCATTTGAAGGTCATGGTTCTTTATCATTATTATTTGCATACTTTACTGGGGAACTAAATATACATGTTCTATTTTTGTCAGACAAAGGTTTCTTGAGGGTTGTTCATACTTATGATAATGCTAACAATAGGTTAATTAACTTGGCCTCTAATGGCGTGATTACCATACCAGCTGGAGAACAAATGTCACTGTCAGCCCCTTTCTATTCTCATAAGCCGTTGAGGACAGTTAGGGACACCCACAGCTTAGGTAGGCTCATTTGCAAACCATTCTTGACTGGAACAACATCTGGCAGGATAGAAGTATATATGAGCCTTAGGTGTCCAAATTTTTTCTTTCCTGTTCCAGCTCCAAAGACCACACCACGTTCGCAGAGTCGTGCTTTACGGGGT-----------------------
		</sequence>
		<sequence>
			<taxon idref="HPeV6_EU360532_NO_4662_2005"/>
			------------------------------------------------------------------------------------------------------TTTAGAACTATGAAAGTGGACATTCTCACGGTATCCCATACAAGAGTGGACAACGTATTTGGTCGCGCATGGTTTGTGACAAGCCATGATTTTAACAACGAGGGACAATGGCCCTTAGATTTGACTTTTCCATTTGAAGGCCATGGTTCTTTATCATTGTTGTTTGCATATTTCACTGGGGAATTAAATATACATGTTCTATTCTTGTCAGACAAAGGCTCCTTGAGGGTTGTACACACTTATGACACTGCTGACAATAGATTGATTAACTTGGCCTCTAATGGCGTTATCACCATACCAGCTGGAGAACAAATGTCATTATCAGCCCCTTTCTATTCTCACAAGCCACTGAGGACGGTTAGGGACACTCACAGCTTAGGTAGGCTCATTTGCAAACCATTCCTGACTGGAACAACATCTGGCAGGATAGAAGTATATATGAGTCTCAGGTGCCCAAATTTCTTCTTTCTGTT--CAGCACCGAAA-CCACACCACGTTCGCAA-GTCGTGCTCTACGGG-------------------------
		</sequence>
		<sequence>
			<taxon idref="HPeV6_EU360527_NO_4324_2005"/>
			-------------------------CCCCAAATGAATTAGGTTTAACTTCAGCACAGGATGATGGACCTCTAGGTGGGGAAAAACCAAATTACTTTTTAAATTTTAGGACCATGAATGTGGACATTTTTACGGTTTCTCATACAAAAGTGGATAATGTCTTTGGTCGTGCATGGTTTGTGACAAGTCATGATTTTAACAATGAGGGACAATGGCCCTTAGATTTGACTTTTCCATTTGAAGGTCATGGTTCTTTATCATTATTATTTGCATACTTCACTGGGGAACTAAATATACATGTTCTATTTTTGTCAGACAAAGGTTTCTTGAGGGTTGTCCATACTTATGATAATGCTGACAATAGGTTAATTAACTTGGCCTCTAATGGTGTGATTACCATACCAGCTGGAGAACAAATGTCACTGTCAGCCCCTTTCTATTCTCATAAGCCGTTGAGGACAGTTAGGGACACCCACAGCTTAGGTAGGCTCATTTGCAAACCATTTTTGACTGGAACACCATCTGGCAGGATAGAAGTATATATGAGCCTAAGGGGCCAAA---TTTTTCTTCCTGTT-CAGCTCCAAGACCCACA---CGTTCGCAA-----------------------------------------
		</sequence>
		<sequence>
			<taxon idref="HPeV6_EU024629_BNI_67_2003"/>
			GCTGAAAATTGCAAGCAAACAATATCCCCAAATGAATTAGGTTTAACATCAGCACAAGATGATGGACCTCTAGGTGGGGAAAAACCAAACTATTTTCTAAATTTTAGAACCATGAATGTGGACATTTTTACGGTTTCTCATACAAAAGTGGACAATATATTTGGCCGTGCATGGTTTGTAACAAGTCATGATTTTAACAATGAGGGACAATGGCCCTTAGATTTGACTTTTCCATTTGAAGGCCATGGTTCTTTATCATTATTGTTCGCATACTTCACTGGGGAACTAAATATACATGTTCTGTTTTTGTCAGACAAAGGCTTCTTGAGGGTTGTTCATACGTATGACAATACTAACAATAGGTTAATCAACTTGGCCTCTAATGGTGTGATTACCATACCAGCTGGAAAACAAATGTCACTGTCAGCCCCTTTCTATTCTCACAAGCCATTGAGGACAGTCAGGGACACTCACAGCCTAGGTAGGCTCATTTGCAAACCATTCTTGACTGGAACAACATCTGGCAGGATAGAAGTATACATGAGCCTTAGGTGTCCAAATTTTTTCTTCCCTGTTCCAGCTCCAAAAACCACACCACGCTCGGAAAGTCGTGCTCTACGGGGCGATATGGCCAATTTGACAAATCA
		</sequence>
		<sequence>
			<taxon idref="HPeV6_AB252582_NII561_2000"/>
			GCTGAAAACTGTAAACAAACAATATCCCCAAATGAATTGGGTTTAACGTCAGCACAGGATGATGGACCTCTAGGTGGGGAAAAACCAAATTACTTTCTAAATTTTAGAACTATGAATGTGGACATTTTCACGGTATCTCATACAAAAGTGGACAATATATTTGGTCGCGCCTGGTTTGTGACAAGCCATGATTTTAACAATGAGGGACAATGGCCCTTAAATTTGACTTTTCCATTTGAAGGTCATGGCTCTTTATCATTATTGTTTGCATATTTCACTGGAGAACTAAATATACATGTTCTATTCTTGTCAGGCAAAGGCTTTTTGAGGGTTGTACACACTTATGACACTGCTGATAATAGATTAACTAACTTGGCCTCTAATGGCGTGATCACCATACCAGCTGGAGAACAAATGTCATTATCAGCCCCTTTCTATTCTCACAAGCCATTGAGGACGGTTAGGGACACTCACAGCTTGGGTAGGCTTATTTGCAAACCATTCCTGACTGGAACAACATCTGGCAGGATAGAAGTATATATGAGTCTCAGGTGCCCAAATTTCTTCTTTCCTGTTCCAGCACCAAAAAACACACCACGCTCGCAAAGTCGTGCTCTACGAGGTGATATGGCTAATTTGACAAATCA
		</sequence>
		<sequence>
			<taxon idref="HPeV7_EU556224_PAK5045_2007"/>
			ACTGAGGATTGCAAACAATCTCTATCCCCAGATGAATTGGGCCTCACATCAGCCCAAGATGATGGACCTCTCGGGTCCGAGAAACCAAATTATTTCTTAAATTTTAGGGCAATGGATGTTGATATTTTCACCGCAAGCCACACTAAAGTAGATAACATTTTTGGGCGTGCCTGGTACAACTCACGGCATGAATTCACAAATGGTGATCTGTGGCGTAGTTCATTGACTTTCCCTAAGAAAGGCCATGGGATGCTATCACAACTTTTTGCATATTTTACGGGTGAAGTGAATATACATATCCTTTATATGGCTGAAAGAGGATTTCTTAGAGTGGCACACTCATATGACACTGAGACACAGAGGGATGACTTTCTATCATCAAATGGTGTGATAACAATACCAGCTGGAGAACAAATGACTTTATCTGTACCATACTACTCAAATAAACCATTGAGGACTATAAGACATGAATCAGCACTTGGTTTCTTGTTGTGTCAACCACTTTTATCAGGTACAGACAGGACTATTGCAGAAGTATATATTAGCTTAAGGTGTCCAAACTTTTTCTTTCCAGCGCCAGCACCTAGACCAATTAATACTA------CACCAATAGGCTACAGTAACGA------------------
		</sequence>
		<sequence>
			<taxon idref="HPeV14_FJ373179_451564_2004"/>
			ACTGAAAATTGTAAACAAGACATATCACCAAATGAACTTGGATTGACATCAGCTCAAGATGATGGGCCCCTTGGAACAGAAAAACCAAACTATTTCTTAAATTTCAGGGCTATGAACGTAGACATCTTCACAGTAAGCCACACAAAGGTTGACAACATCTTTGGTCGGGCCTGGTTTAACAGTGACCACACTTTTACCAATGGAAATCTGTGGAGAAGCACACTCACGTTTCCAAAGAAAGGTCATGGGATGCTGTCACAATTTTTTGCTTATTTCACTGGGGAATTGAACATACACATTTTGTACATGGCCAATCATGGATTCTTGAGGGTGGCTCACACTTATGACACAGAGGAAGGTAGAGACAAGTTCCTTTCATCAAATGGAGTCATTACAATACCAGCTGGAGAACAAATGACTTTGTCAGTACCTTTCTATTCCAACAAGCCATTGAGAACAGTTAGAGATCCAATTGCATTGGGCTATTTAATGTGTCAACCTATGCTTCAGGGTACTGAGAGTTCACATGCTGAAGTGTACCTAAGTTTAAGGTGCCCAAATTTCTTCTTTCCAGTTCCCGCTCCAAAACCAGAA---AATACCAAGAGAATTGCTCTCCATGATGA---------------------
		</sequence>
		<sequence>
			<taxon idref="HPeV8_EU716175_BR_217_2006"/>
			GTCGAAGAATGCAAACAGACATTGTCCCCAAATGAACTAGGCTTGACATCCGCTCAAGATGATGGGCCACTTGGCAATGAAAAACCTAATTACTTCCTCAACTTTAAAGCAATAAATGTGGATATTTTCACAGTGAGCCATACAAAAGTGGATAATATTTTTGGAAGGGCATGGTATTCTATGGCTCATGAATTTAGAAATGAAGGTTTGTGGAGGACTAAACTTACTTTCCCAAAACAAGGCCACGGTGCACTTTCACAATTTTTTGCTTATTATACTGGAGAGTTAAATATCCATGTACTGTTTTTGTGTGAAAAAGGTTTTCTCAGAGTAGCTCACACATATGACAGTGATGAGGGGCGAGATGACTTCTTGTCATCCAATGGAGTCATTACCATACCAGCTGGAGAGCAAATGTCTCTATCTGCTCCATTCTACTCACACAGGCCATTGAGAACAATTCGCAATGAGGATGCATTAGGATATTTACTATGTCAACCTATGCTTACAGGAACATCAAGTGGCAAGATTGAGGTGTATCTCAGCTTGAGGTGTCCAAATCTGTTTTTTCCAATCCCAGCACCTAAGCCTGCCAATGCATTAAGGTCACTCAACCCATTTAGTGATGAA-----------------
		</sequence>
	</alignment>
	
	<!-- The unique patterns for codon positions 1 & 2                           -->
	<mergePatterns id="patterns1+2">
		<!-- The unique patterns for codon position 1                                -->
		<!-- npatterns=150                                                           -->
		<patterns id="patterns1" from="1" every="3">
			<alignment idref="alignment"/>
		</patterns>
		<!-- The unique patterns for codon position 2                                -->
		<!-- npatterns=110                                                           -->
		<patterns id="patterns2" from="2" every="3">
			<alignment idref="alignment"/>
		</patterns>
	</mergePatterns>
	<!-- The unique patterns for codon position 3                                -->
	<!-- npatterns=213                                                           -->
	<patterns id="patterns3" from="3" every="3">
		<alignment idref="alignment"/>
	</patterns>
	
	<!-- A prior assumption that the population size has remained constant       -->
	<!-- throughout the time spanned by the genealogy.                           -->
	<constantSize id="constant" units="years">
		<populationSize>
			<parameter id="constant.popSize" value="340.0" lower="0.0" upper="Infinity"/>
		</populationSize>
	</constantSize>
	
	<!-- Construct a rough-and-ready UPGMA tree as an starting tree              -->
	<upgmaTree id="startingTree">
		<distanceMatrix correction="JC">
			<patterns>
				<alignment idref="alignment"/>
			</patterns>
		</distanceMatrix>
	</upgmaTree>
	
	<treeModel id="treeModel">
		<coalescentTree idref="startingTree"/>
		<rootHeight>
			<parameter id="treeModel.rootHeight"/>
		</rootHeight>
		<nodeHeights internalNodes="true">
			<parameter id="treeModel.internalNodeHeights"/>
		</nodeHeights>
		<nodeHeights internalNodes="true" rootNode="true">
			<parameter id="treeModel.allInternalNodeHeights"/>
		</nodeHeights>
	</treeModel>
	
	<coalescentLikelihood id="coalescent">
		<model>
			<constantSize idref="constant"/>
		</model>
		<populationTree>
			<treeModel idref="treeModel"/>
		</populationTree>
	</coalescentLikelihood>
	
	<!-- The strict clock (Uniform rates across branches)                        -->
	<strictClockBranchRates id="branchRates">
		<rate>
			<parameter id="clock.rate" value="1.6E-4" lower="0.0" upper="100.0"/>
		</rate>
	</strictClockBranchRates>
	
	<!-- The general time reversible (GTR) substitution model                    -->
	<gtrModel id="gtr1">
		<frequencies>
			<frequencyModel dataType="nucleotide">
				<alignment idref="alignment"/>
				<frequencies>
					<parameter id="gtr1.frequencies" dimension="4"/>
				</frequencies>
			</frequencyModel>
		</frequencies>
		<rateAC>
			<parameter id="gtr1.ac" value="1.0" lower="1.0E-8" upper="Infinity"/>
		</rateAC>
		<rateAG>
			<parameter id="gtr1.ag" value="1.0" lower="1.0E-8" upper="Infinity"/>
		</rateAG>
		<rateAT>
			<parameter id="gtr1.at" value="1.0" lower="1.0E-8" upper="Infinity"/>
		</rateAT>
		<rateCG>
			<parameter id="gtr1.cg" value="1.0" lower="1.0E-8" upper="Infinity"/>
		</rateCG>
		<rateGT>
			<parameter id="gtr1.gt" value="1.0" lower="1.0E-8" upper="Infinity"/>
		</rateGT>
	</gtrModel>
	<!-- The general time reversible (GTR) substitution model                    -->
	<gtrModel id="gtr2">
		<frequencies>
			<frequencyModel dataType="nucleotide">
				<alignment idref="alignment"/>
				<frequencies>
					<parameter id="gtr2.frequencies" dimension="4"/>
				</frequencies>
			</frequencyModel>
		</frequencies>
		<rateAC>
			<parameter id="gtr2.ac" value="1.0" lower="1.0E-8" upper="Infinity"/>
		</rateAC>
		<rateAG>
			<parameter id="gtr2.ag" value="1.0" lower="1.0E-8" upper="Infinity"/>
		</rateAG>
		<rateAT>
			<parameter id="gtr2.at" value="1.0" lower="1.0E-8" upper="Infinity"/>
		</rateAT>
		<rateCG>
			<parameter id="gtr2.cg" value="1.0" lower="1.0E-8" upper="Infinity"/>
		</rateCG>
		<rateGT>
			<parameter id="gtr2.gt" value="1.0" lower="1.0E-8" upper="Infinity"/>
		</rateGT>
	</gtrModel>
	
	<!-- site model                                                              -->
	<siteModel id="siteModel1">
		<substitutionModel>
			<gtrModel idref="gtr1"/>
		</substitutionModel>
		<relativeRate>
			<parameter id="siteModel1.mu" value="1.0" lower="0.0" upper="100.0"/>
		</relativeRate>
		<gammaShape gammaCategories="4">
			<parameter id="siteModel1.alpha" value="0.5" lower="0.0" upper="100.0"/>
		</gammaShape>
	</siteModel>
	<!-- site model                                                              -->
	<siteModel id="siteModel2">
		<substitutionModel>
			<gtrModel idref="gtr2"/>
		</substitutionModel>
		<relativeRate>
			<parameter id="siteModel2.mu" value="1.0" lower="0.0" upper="100.0"/>
		</relativeRate>
		<gammaShape gammaCategories="4">
			<parameter id="siteModel2.alpha" value="0.5" lower="0.0" upper="100.0"/>
		</gammaShape>
	</siteModel>

	<compoundParameter id="allMus">
		<parameter idref="siteModel1.mu"/>
		<parameter idref="siteModel2.mu"/>
	</compoundParameter>
	
	<treeLikelihood id="treeLikelihood1">
		<patterns idref="patterns1+2"/>
		<treeModel idref="treeModel"/>
		<siteModel idref="siteModel1"/>
		<strictClockBranchRates idref="branchRates"/>
	</treeLikelihood>
	<treeLikelihood id="treeLikelihood2">
		<patterns idref="patterns3"/>
		<treeModel idref="treeModel"/>
		<siteModel idref="siteModel2"/>
		<strictClockBranchRates idref="branchRates"/>
	</treeLikelihood>
	
	<operators id="operators">
		<scaleOperator scaleFactor="0.75" weight="1">
			<parameter idref="gtr1.ac"/>
		</scaleOperator>
		<scaleOperator scaleFactor="0.75" weight="1">
			<parameter idref="gtr1.ag"/>
		</scaleOperator>
		<scaleOperator scaleFactor="0.75" weight="1">
			<parameter idref="gtr1.at"/>
		</scaleOperator>
		<scaleOperator scaleFactor="0.30" weight="1">
			<parameter idref="gtr1.cg"/>
		</scaleOperator>
		<scaleOperator scaleFactor="0.75" weight="1">
			<parameter idref="gtr1.gt"/>
		</scaleOperator>
		<scaleOperator scaleFactor="0.75" weight="1">
			<parameter idref="gtr2.ac"/>
		</scaleOperator>
		<scaleOperator scaleFactor="0.75" weight="1">
			<parameter idref="gtr2.ag"/>
		</scaleOperator>
		<scaleOperator scaleFactor="0.75" weight="1">
			<parameter idref="gtr2.at"/>
		</scaleOperator>
		<scaleOperator scaleFactor="0.075" weight="1">
			<parameter idref="gtr2.cg"/>
		</scaleOperator>
		<scaleOperator scaleFactor="0.75" weight="1">
			<parameter idref="gtr2.gt"/>
		</scaleOperator>
		<scaleOperator scaleFactor="0.75" weight="1">
			<parameter idref="siteModel1.alpha"/>
		</scaleOperator>
		<scaleOperator scaleFactor="0.75" weight="1">
			<parameter idref="siteModel2.alpha"/>
		</scaleOperator>
		<deltaExchange delta="0.2" parameterWeights="2 1" weight="1">
			<parameter idref="allMus"/>
		</deltaExchange>
		<scaleOperator scaleFactor="0.75" weight="3">
			<parameter idref="clock.rate"/>
		</scaleOperator>
		<upDownOperator scaleFactor="0.98" weight="3">
			<up>
				<parameter idref="clock.rate"/>
			</up>
			<down>
				<parameter idref="treeModel.allInternalNodeHeights"/>
			</down>
		</upDownOperator>
		<scaleOperator scaleFactor="0.75" weight="3">
			<parameter idref="constant.popSize"/>
		</scaleOperator>
		<scaleOperator scaleFactor="0.78" weight="3">
			<parameter idref="treeModel.rootHeight"/>
		</scaleOperator>
		<uniformOperator weight="30">
			<parameter idref="treeModel.internalNodeHeights"/>
		</uniformOperator>
		<subtreeSlide size="6.7" gaussian="true" weight="15">
			<treeModel idref="treeModel"/>
		</subtreeSlide>
		<narrowExchange weight="15">
			<treeModel idref="treeModel"/>
		</narrowExchange>
		<wideExchange weight="3">
			<treeModel idref="treeModel"/>
		</wideExchange>
		<wilsonBalding weight="3">
			<treeModel idref="treeModel"/>
			<constantSize idref="constant"/>
		</wilsonBalding>
	</operators>
	
	<mcmc id="mcmc" chainLength="50000000" autoOptimize="true">
		<posterior id="posterior">
			<prior id="prior">
				<jeffreysPrior>
					<parameter idref="gtr1.ac"/>
				</jeffreysPrior>
				<jeffreysPrior>
					<parameter idref="gtr1.ag"/>
				</jeffreysPrior>
				<jeffreysPrior>
					<parameter idref="gtr1.at"/>
				</jeffreysPrior>
				<jeffreysPrior>
					<parameter idref="gtr1.cg"/>
				</jeffreysPrior>
				<jeffreysPrior>
					<parameter idref="gtr1.gt"/>
				</jeffreysPrior>
				<jeffreysPrior>
					<parameter idref="gtr2.ac"/>
				</jeffreysPrior>
				<jeffreysPrior>
					<parameter idref="gtr2.ag"/>
				</jeffreysPrior>
				<jeffreysPrior>
					<parameter idref="gtr2.at"/>
				</jeffreysPrior>
				<jeffreysPrior>
					<parameter idref="gtr2.cg"/>
				</jeffreysPrior>
				<jeffreysPrior>
					<parameter idref="gtr2.gt"/>
				</jeffreysPrior>
				<jeffreysPrior>
					<parameter idref="constant.popSize"/>
				</jeffreysPrior>
				<coalescentLikelihood idref="coalescent"/>
			</prior>
			<likelihood id="likelihood">
				<treeLikelihood idref="treeLikelihood1"/>
				<treeLikelihood idref="treeLikelihood2"/>
			</likelihood>
		</posterior>
		<operators idref="operators"/>
		<log id="screenLog" logEvery="1000">
			<column label="Posterior" dp="4" width="12">
				<posterior idref="posterior"/>
			</column>
			<column label="Prior" dp="4" width="12">
				<prior idref="prior"/>
			</column>
			<column label="Likelihood" dp="4" width="12">
				<likelihood idref="likelihood"/>
			</column>
			<column label="Root Height" sf="6" width="12">
				<parameter idref="treeModel.rootHeight"/>
			</column>
			<column label="Rate" sf="6" width="12">
				<parameter idref="clock.rate"/>
			</column>
		</log>
		<log id="fileLog" logEvery="1000" fileName="hpev_vp1_strict.log">
			<posterior idref="posterior"/>
			<prior idref="prior"/>
			<likelihood idref="likelihood"/>
			<parameter idref="clock.rate"/>
			<parameter idref="treeModel.rootHeight"/>
			<parameter idref="constant.popSize"/>
			<parameter idref="siteModel1.mu"/>
			<parameter idref="siteModel2.mu"/>
			<parameter idref="gtr1.ac"/>
			<parameter idref="gtr1.ag"/>
			<parameter idref="gtr1.at"/>
			<parameter idref="gtr1.cg"/>
			<parameter idref="gtr1.gt"/>
			<parameter idref="gtr2.ac"/>
			<parameter idref="gtr2.ag"/>
			<parameter idref="gtr2.at"/>
			<parameter idref="gtr2.cg"/>
			<parameter idref="gtr2.gt"/>
			<parameter idref="siteModel1.alpha"/>
			<parameter idref="siteModel2.alpha"/>
			<treeLikelihood idref="treeLikelihood1"/>
			<treeLikelihood idref="treeLikelihood2"/>
			<coalescentLikelihood idref="coalescent"/>
		</log>
		<logTree id="treeFileLog" logEvery="1000" nexusFormat="true" fileName="hpev_vp1_strict.trees" sortTranslationTable="true">
			<treeModel idref="treeModel"/>
			<posterior idref="posterior"/>
		</logTree>
	</mcmc>
	
	<report>
		<property name="timer">
			<object idref="mcmc"/>
		</property>
	</report>
	
</beast>
