# Supplementary material for: Rooting human parechovirus evolution in time
Source: BMC Evol Biol. 2009 Jul 15;9:164. doi: 10.1186/1471-2148-9-164 (PMC2723090; doi:10.1186/1471-2148-9-164)
Supplement: Additional file 7 — PAML VP1 codon alignment. Zipped NEX file. Codon alignment of HPeV VP1 region used for PAML estimates. [file 1471-2148-9-164-S7.zip]

Archive with 1 entries (1 files):
- sup7.paml
