# Supplementary material for: Rooting human parechovirus evolution in time
Source: BMC Evol Biol. 2009 Jul 15;9:164. doi: 10.1186/1471-2148-9-164 (PMC2723090; doi:10.1186/1471-2148-9-164)
Supplement: Additional file 7 — PAML VP1 codon alignment. Zipped NEX file. Codon alignment of HPeV VP1 region used for PAML estimates. [file 1471-2148-9-164-S7.zip › sup7.paml]

  199   648
FJ648741
GCAGAGGAATGCAAACAGACTATATCACCAAATGAATTGGGCTTAACATCAGCTCAGGATGATGGACCATTAGGCGATAACAAGCCAAATTATTTCTTAAATTTCAAGTCCATGAATGTAGATATCTTTACTGTTTCCCACACTAAAGTAGACAATCTATTTGGAAGAGCTTGGTTTTACCAGGAACATACTTTCACTGATGAAGGGCAGTGGAGAGTCAATTTGGAGTTCCCGAAACAAGGCCATGGTTCGCTTTCCCTGCTATTCGCTTATTTTACAGGTGAATTAAACATTCACGTTTTGTTCCTAGCTGAAAAGGGATTCCTTAGAGTAGCCCATACCTATGACACATCAGCAGACAGAGTTAACTTTCTGTCATCCAATGGCGTTATTACAATTCCGGCTGGAGAACAAATGACATTATCTGCACCCTACTACTCAAATAAACCCCTCAGGACAGTTAGAGACAATAATAGCCTTGGGTATCTAATGTGTAAACCATTCCTCACTGGAACAACAACAGGGAAGATAGAGGTTTATCTTAGTTTGAGATGTCCAAATTTTTTCTTTCCTCTCCCCGCACCTAAGGTCTCA---ACT------GGCCGTGCTTTGCGGGGTGACTTGGCAAATTTCTCAGATCA-
FJ648754
GCAGAGGACTGCAGACAGACTATATCCCCCTCTGACTTGGGCTGCCCGGCTCCTCAGGATGATGGACCATTAGGCGGTAACCAGCCAAATTATTTCTTAAATTTCAAGTCCATGAATGTAGATATCTTTACTGTTTCTCACACTAAAGTAGACAATCTATTTGGAAGAGCTTGGTTTTACCAGGAACATACTTTCACTGATGAAGGGCAGTGGAGAGTCAATTTGGAGTTCCCGAAACAAGGCCATGGTTCGCTTTCCCTGCTATTCGCTTATTTCACAGGTGAATTAAATATTCACGTTTTGTTCCTAGCTGAAAAGGGATTCCTTAGAGTAGCCCATACCTATGACACATCAACAGACAGAGTTAACTTTCTGTCATCCAATGGCGTTATTACAATCCCGGCTGGAGAACAAATGACATTATCTGCACCCTACTACTCAAATAAACCCCTCAGGACAGTTAGAGACAATAATAGCCTTGGGTATCTAATGTGTAAACCATTCCTCACTGGAACAACAACAGGGAAGATAGAGGTTTATCTTAGTTTGAGATGTCCAAATTTCTTCTTTCCTCTCCCCGCACCTAAGGTCTCA---ACT------GGCCGTGCTTTGCGGGGTGACTTGGCAAATTTCTCAGATCA-
FJ648753
GCAGAGGAATGCAAACAGACTATATCACCAAATGAATTGGGCTTAACATCAGCTCAGGATGATGGACCATTAGGCGATAACAAGCCAAATTATTTCTTAAATTTCAAGTCCATGAATGTAGATATCTTTACTGTTTCTCACACTAAAGTAGACAATCTATTTGGAAGAGCTTGGTTTTACCAGGAACATACTTTCACTGATGAAGGGCAGTGGAGAGTCCATTTGGAGATCCCGAAACAAGGCCATGGTTCGCTTTCCCTGCTATTCGCTTATTTTACAGGTGAATTAAACATTCACGTTTTGTTCCTAGCTGAAAAGGGATTCCTTAGAGTAGCCCATACCTATGACACATCAGCAGACAGAGTTAACTTTCTGTCATCCAATGGCGTTATTACAATTCCGGCTGGAGAACAAATGACATTATCTGCACCCTACTACTCAAATAAACCCCTCAGGACAGTTAGAGACAATAATAGCCTTGGGTATCTAATGTGTAAACCATTCCTCACTGGAACAACAACAGGGAAGATAGAGGTTTATCTTAGTTTGAGATGTCCAAATTTTTTCTTTCCTCTCCCCGCACCTAAGGTCTCA---ACT------GGCCGTGCTTTGCGGGGTGACTTGGCAAATTTCTCAGATCA-
FJ648752
GCAGAGGAATGCAAACAGACTATATCACCAAATGAATTGGGCTTAACATCAGCTCAGGATGATGGACCATTAGGCGATAACAAGCCAAATTATTTCTTAAATTTCAAGTCCATGAATGTAGATATCTTTACTGTTTCCCACACTAAAGTAGACAATCTATTTGGAAGAGCTTGGTTTTACCAGGAACATACTTTCACTGATGAAGGGCAGTGGAGAGTCAATTTGGAGTTCCCGAAACAAGGCCATGGTTCGCTTTCCCTGCTATTCGCTTATTTTACAGGTGAATTAAACATTCACGTTTTGTTCCTAGCTGAAAAGGGATTCCTTAGAGTAGCCCATACCTATGACACATCAGCAGACAGAGTTAACTTTCTGTCATCCAATGGCGTTATTACAATTCCGGCTGGAGAACAAATGACATTATCTGCACCCTACTACTCAAATAAACCCCTCAGGACAGTTAGAGACAATAATAGCCTTGGGTATCTAATGTGTAAACCATTCCTCACTGGAACAACAACAGGGAAGATAGAGGTTTATCTTAGTTTGAGATGTCCAAATTTTTTCTTTCCTCTCCCCGCACCTAAGGTCTCA---ACT------GGCCGTGCTTTGCGGGGTGACTTGGCAAATTTCTCAGATCA-
FJ648751
GCAGAGGAATGCAAACAGACTATATCACCAAATGAATTGGGCTTAACATCAGCTCAGGATGATGGACCATTAGGCGATAACAAACCAAATTATTTCTTAAATTTCAAGTCCATGAATGTAGATATCTTTACTGTTTCTCACACTAAAGTAGACAATCTATTTGGAAGAGCTTGGTTTTACCAGGAACATACTTTCACTGATGAAGGGCAGTGGAGAGTCAATTTGGAGATCCCGAAACAAGGCCATGGTTCGCTTTCCCTGCTATTTGCTTATTTCACAGGTGAATTAAACATTCACGTTTTGTTCCTAGCTGAAAAGGGATTCCTTAGAGTAGCTCATACCTATGACACATCAGCAGACAGAGTTAACTTTCTGTCATCCAATGGCGTTATTACAATTCCGGCTGGAGAACAAATGACATTATCTGCACCCTACTACTCAAATAAACCTCTCAGGACAGTTAGAGACAATAATAGCCTTGGGTATCTAATGTGTAAACCATTCCTCACTGGAACAACAACAGGGAAGATAGAGGTTTATCTTAGTTTGAGATGTCCAAATTTCTTCTTTCCTCTCCCCGCACCTAAGGTCTCA---ACT------GGCCGTGCTTTGCGGGGTGACTTGGCAAATTTCTCAGATCA-
FJ648750
GCAGAGGAATGCAAACAGACTATATCACCAAATGAATTGGGCTTAACATCAGCTCAGGATGATGGACCATTAGGCGATAACAAGCCAAATTATTTCTTAAATTTCAAGTCCATGAATGTAGATATCTTTACTGTTTCTCACACTAAAGTAGACAATCTATTTGGAAGAGCTTGGTTTTACCAGGAACATACTTTCACTGATGAAGGGCAGTGGAGAGTCAATTTGGAGTTCCCGAAACAAGGCCATGGTTCGCTTTCCCTGCTATTCGCTTATTTCACAGGTGAATTAAATATTCACGTTTTGTTCCTAGCTGAAAAGGGATTCCTTAGAGTAGCCCATACCTATGACACATCAACAGACAGAGTTAACTTTCTGTCATCCAATGGCGTTATTACAATCCCGGCTGGAGAACAAATGACATTATCTGCACCCTACTACTCAAATAAACCCCTCAGGACAGTTAGAGACAATAATAGCCTTGGGTATCTAATGTGTAAACCATTCCTCACTGGAACAACAACAGGGAAGATAGAGGTTTATCTTAGTTTGAGATGTCCAAATTTCTTCTTTCCTCTCCCCGCACCTAAGGTCTCA---ACT------GGCCGTGCTTTGCGGGGTGACTTGGCAAATTTCTCAGATCA-
FJ648749
GCAGAGGAATGCAAACAGACTATATCACCAAATGAATTGGGCTTAACATCAGCTCAGGATGATGGACCATTAGGCGATAACAAGCCAAATTATTTCTTAAATTTCAAGTCCATGAATGTAGATATCTTTACTGTTTCTCACACTAAGGTAGACAATCTATTTGGAAGAGCTTGGTTTTACCAGGAACATACTTTCACTGATGAAGGGCAGTGGAGAGTCAATTTGGAGTTCCCGAAACAAGGCCATGGTTCGCTTTCCTTGCTATTCGCTTATTTCACAGGTGAATTAAATATTCACGTTTTGTTCCTAGCTGAAAAGGGATTCCTTAGAGTAGCCCATACTTATGACACATCGGCAGACAGAGTTAACTTTCTGTCATCCAATGGCGTTATTACAATCCCGGCTGGAGAACAAATGACATTATCTGCACCCTACTACTCAAATAAACCCCTCAGGACAGTTAGAGACAATAATAGCCTTGGGTATCTAATGTGTAAACCATTCCTTACTGGAACAACAACAGGGAAGATAGAGGTTTATCTTAGTTTGAGATGTCCAAATTTCTTCTTTCCTCTCCCCGCACCTAAGGTCTCA---ACT------GGCCGTGCTTTGCGGGGTGACTTGGCAAATTTCTCAGATCA-
FJ648748
GCAGAGGAATGCAAACAGACTATATCACCAAATGAATTGGGCTTAACATCAGCTCAGGATGATGGACCATTAGGCGATAACAAGCCAAATTATTTCTTAAATTTCAAGTCCATGAATGTAGATATCTTTACTGTTTCTCACACTAAAGTAGATAATCTATTTGGAAGAGCTTGGTTTTACCAGGAACATACTTTCACTGATGAAGGGCAGTGGAGAGTCAATTTGGAGTTTCCGAAACAAGGCCATGGTTCGCTTTCCCTGCTATTCGCTTATTTCACAGGAGAACTAAACATTCACGTTTTGTTCCTAGCTGAAAAGGGATTCCTTAGAGTAGCCCATACCTATGACACATCAGCAGACAGAGTTAACTTTCTGTCATCCAATGGCGTTATCACAATTCCGGCTGGAGAACAAATGACATTATCTGCACCCTACTATTCAAATAAACCCCTCAGGACAGTTAGAGACAATGATAGCCTTGGGTATCTAATGTGTAAACCATTCCTCACTGGAACAACAACAGGGAAGATAGAGGTTTATCTTAGTTTGAGATGTCCAAATTTTTTCTTTCCTCTCCCCGCACCTAAGGTCTCA---ACT------GGCCGTGCTTTGCGGGGTGACTTGGCAAATTTCTCAGATCA-
FJ648747
GCAGAGGAATGCAAACAGACTATATCACCAAATGAATTGGGCTTAACATCAGCTCAGGATGATGGACCATTAGGCGATAACAAGCCAAATTATTTCTTAAATTTCAAGTCCATGAATGTAGATATCTTTACTGTTTCTCACACTAAAGTAGACAATCTATTTGGAAGAGCTTGGTTTTACCAGGAACATACTTTCACTGATGAAGGGCAGTGGAGAGTCAATTTGGAGTTCCCGAAACAAGGCCATGGTTCGCTTTCCCTGCTATTCGCTTATTTTACAGGTGAATTAAACATTCACGTTTTGTTCCTAGCTGAAAAGGGATTCCTTAGAGTAGCCCATACCTATGACACATCAGCAGACAGAGTTAACTTTCTGTCATCCAATGGCGTTATTACAATTCCGGCTGGAGAACAAATGACATTATCTGCACCCTACTACTCAAATAAACCACTCAGGACAGTTAGAGACAATAATAGCCTTGGGTATCTAATGTGTAAACCATTCCTCACTGGAACAACAACAGGGAAGATAGAGGTTTATCTTAGTTTGAGATGTCCAAATTTTTTCTTTCCTCTCCCCGCACCTAAGGTCTCA---ACT------GGCCGTGCTTTGCGGGGTGACTTGGCAAATTTCTCAGATCA-
FJ648746
GCAGAGGAGTGCAAACAAACCATATCACCTAATGAATTAGGTTTAACATCAGCACAGGATGATGGACCATTGGGCGATAACAAGCCAAATTATTTTTTAAATTTCAAGTCCATGAATGTGGACATTTTTACTGTTTCCCACACTAAAGTTGACAACCTATTTGGAAGGGCTTGGTTTTACCAGGAACACACTTTCACCAATGAAGGACAGTGGAGAGTCAGTTTAGAGTTCCCAAAACAAGGCCATGGTTCTCTTTCTTTGCTATTTGCATATTTTACAGGTGAATTAAACATCCATGTTTTATTCCTGGCTGAGAAGGGATTCCTCAGAGTGGCTCACACCTATGACACATCAGAAAACAGAGTCAACTTCTTGTCATCTAATGGTGTTATCACAATCCCAGCAGGAGAGCAAATGACACTATCTGCACCTTACTACTCAAATAAACCCCTTAGAACAGTTAGGGATAGCAATAGCCTTGGGTATCTAATGTGTAAACCATTCCTCACTGGAACAACAACAGGGAAAATAGAGGTCTATCTTAGTCTGAGATGTCCAAATTTCTTCTTTCCTCTACCTGCACCTAAAGTTGCA---ACT------AGTCGTGCTTTGCGGGGTGATATGGCCAATTTCTCAGATCA-
FJ648745
GCAGAGGAGTGCAAACAAACCATATCACCTAATGAATTAGGTTTAACATCAGCACAGGATGATGGACCATTGGGCGATAACAAGCCAAATTATTTTTTAAATTTCAAGTCCATGAATGTGGACATTTTTACTGTTTCCCACACTAAAGTTGACAACCTATTTGGAAGGGCTTGGTTTTACCAGGAACACACTTTCACCGATGAAGGACAGTGGAGAGTCAGTTTAGAGTTCCCAAAACAAGGCCATGGTTCTCTTTCTTTGCTATTTGCATATTTTACAGGTGAATTAAACATCCATGTTTTATTCCTGGCTGAGAAGGGATTCCTCAGAGTGGCTCACACCTATGACACATCAGAAAACAGAGTCAACTTCTTGTCATCTAATGGTGTTATCACAATCCCAGCAGGAGAGCAAATGACACTATCTGCACCTTACTACTCAAATAAACCCCTTAGAACAGTTAGGGATAGCAATAGCCTTGGGTATCTAATGTGTAAACCATTCCTCACTGGAACAACAACAGGGAAAATAGAGGTCTATCTTAGTCTGAGATGTCCAAATTTCTTCTTTCCTCTACCTGCACCTAAAGTTGCA---ACT------AGTCGTGCTTTGCGGGGTGATATGGCCAATTTCTCAGATCA-
FJ648744
GCAGAGGAGTGCAAACAGACCATATCACCTAATGAATTGGGCTTAACATCAGCGCAGGATGATGGACCATTGGGTGATAGCAAGCCAAATTATTTCTTAAATTTCAAGTCCATGAATGTGGACATTTTTACTGTTTCCCACACTAAAGTTGACAACCTATTTGGAAGGGCTTGGTTTTACCAGGAACACACTTTCAACAATGAAGGACAGTGGAGAGTTAATTTAGAGTTCCCAAAACAAGGCCATGGTTCTCTTTCCTTGCTATTTGCATATTTTACAGGTGAATTAAACATCCACGTTTTATTCCTGGCTGAGAAGGGATTCCTCAGAGTGGCTCACACCTATGACACATCAGAAAACAGAGTTAATTTCTTGTCATCCAATGGTGTTATCACAATCCCAGCAGGAGAGCAAATGACACTATCTGCACCTTACTACTCAAATAAACCCCTTAGAACAGTTAGGGATAACAATAGCCTTGGGTATCTAATGTGTAAACCATTCCTCACTGGAACAACAACAGGGAAAATAGAGGTCTATCTTAGTCTGAGATGTCCAAATTTCTTCTTTCCTCTACCTGCACCTAAGGTTGCA---ACT------AGTCGTGCTTTGCGGGGTGATATGGCTAATTTCTCAGATCA-
FJ648743
GCAGAGGAATGCAAACAGACTATATCACCAAATGAATTGGGCTTAACATCAGCTCAGGATGATGGACCATTAGGCGATAACAAGCCAAATTATTTCTTAAATTTCAAGTCCATGAATGTAGATATCTTTACTGTTTCCCACACTAAAGTAGACAATCTATTTGGAAGAGCTTGGTTTTACCAGGAACATACTTTCACTGATGAAGGGCAGTGGAGAGTCAATTTGGAGTTCCCGAAACAAGGCCATGGTTCGCTTTCCCTGCTATTCGCTTATTTTACAGGTGAATTAAACATTCACGTTTTGTTCCTAGCTGAAAAGGGATTCCTTAGAGTAGCCCATACCTATGACACATCAGCAGACAGAGTTAACTTTCTGTCATCCAATGGCGTTATTACAATTCCGGCTGGAGAACAAATGACATTATCTGCACCCTACTACTCAAATAAACCCCTCAGGACAGTTAGAGACAATAATAGCCTTGGGTATCTAATGTGTAAACCATTCCTCACTGGAACAACAACAGGGAAGATAGAGGTTTATCTTAGTTTGAGATGTCCAAATTTTTTCTTTCCTCTCCCCGCACCTAAGGTCTCA---ACT------GGCCGTGCTTTGCGGGGTGACTTGGCAAATTTCTCAGATCA-
FJ648742
GCAGAGGAATGTAAACAGACCATATCACCAAATGAATTGGGCTTAACATCAGCTCAGGATGATGGACCATTGGGCGATAGCAAGCCAAATTATTTCTTAAATTTCAAGTCCATGAACGTGGATATCTTTACTGTTTCACACACTAAAGTAGACAATCTATTTGGAAGAGCTTGGTTTTACCAGGAACATACTTTCACCGATGAAGGGCAGTGGAGAGTTAATTTGGAGTTCCCAAAACAAGGCCATGGTTCGCTTTCCTTGCTATTCGCTTACTTCACAGGTGAATTAAATATTCATGTTTTGTTCCTAGCCGAAAAGGGATTCCTTAGAGTAGCCCACACCTATGACACATCAGAAAACAGAGTTAACTTCCTGTCATCTAATGGTGTTATTACAATCCCGGCTGGAGAACAGATGACATTATCTGCACCCTACTATTCAAATAAACCCCTCCGGACAGTCAGAGACAACAATAGCCTTGGGTATCTAATGTGTAAACCATTCCTCACTGGGACGACGACAGGGAAGATAGAGGTTTATCTTAGTTTGAGATGTCCAAATTTCTTCTTCCCTCTCCCTGCACCTAAGGTTTCA---ACT------GGCCGTGCTTTGCGGGGTGACTTGACAAATTTCTCAGATCA-
DQ172435
GCAGAAGAATGTAAACAGACAATATCACCAAATGAATTGGGATTAACATCAGCCCAGGATGATGGACCATTGGGCGATAACAAGCCAAATTATTTCCTAAATTTCAAGTCTATGAATGTAGACATCTTCACTGTTTCCCACACTAAGGTGGACAACTTATTTGGAAGAGCATGGTTCTACCAGGAACACACTTTTACAGACGAAGGACAGTGGAGAGTTAATTTGGAGTTCCCAAAACAAGGTCATGGTTCACTTTCTCTGCTATTTGCTTATTTCACAGGTGAATTAAACATCCATGTTTTGTTCTTAGCTGGAAAAGGATTTCTTAGAGTAGCTCATACATATGACACATCAGAAAATAGAGTTAACTTCTTGTCATCTAATGGTGTTATCACAATCCCAGCGGGAGAACAAATGACATTATCTGCACCTTACTACTCAAATAAACCCCTTAGGACAGTTAGGGACAGCAATAGTCTTGGGTATCTGATGTGCAAGCCATTCCTCACTGGAACAACAACAGGGAAAATAGAGGTCTACCTTAGCCTGAGGTGTCCAAATTTCTTCTTTCCTCTCCCCGCGCCTAAAGTAACA---ACT------GGTCGTACT---------------------------------
DQ172416
GCAGAGGAGTGCAAACAGACCATATCACCAAACGAGTTGGGCCTAACATCAGCTCAAGATGATGGGCCATTGGGTGATGACAAACCAAATTATTTTCTAAATTTTAAGTCCATGAATGTGGACATTTTCACTGTTTCGCATACCAAAGTAGACAATCTATTTGGAAGAGCTTGGTTTTACCGGGAACACACTTTCACCAATGAAGGGCAATGGAGAGTTAATTTAGAGTTTCCAAAACAAGGTCATGGTTCGCTTTCCTTACTTTTTGCTTATTTTACAGGTGAATTGAACATCCATGTTTTGTTCCTAGCTGAAAAGGGATTCCTTAGAGTAGCCCACACCTACGACACATCAGAAAATAGGGTTCAATTCTTGTCATCTAATGGTGTTATCACGATCCCAGCAGGAGAACAGATGACATTATCTGCACCTTACTACTCAAATAAGCCCCTAAGAACAGTTAGGGACAGCAATAGTCTTGGGTATCTAATGTGTAAACCATTCCTCACTGGAACAACAACAGGGAAAATAGAGGTCTATCTTAGCTTGAGATGTCCAAATTTCTTCTTTCCTCTGCCCGCGCCTAAAGTTACA---ACT------GGCCGAGC-----T----------------------------
DQ172441
GCAGAAGAATGTAAACAGACCATATCACCAAATGAATTGGGATTAACATCAGCTCAAGATGATGGACCATTGGGCGATAACAAGCCAAATTATTTCCTAAATTTCAAGTCCATGAATGTGGACATCTTCACTGTTTCCCACACTAAGGTGGACAACTTATTTGGAAGAGCATGGTTCTACCAGGAACATACTTTCACAAATGAAGGACAGTGGAGAGTTAATTTGGAGTTCCCAAAACAAGGTCATGGTTCACTTTCTCTGTTATTTGCTTATTTTACAGGTGAGTTAAACATCCATGTTTTGTTCCTAGCTGAAAAAGGATTCCTTAGGGTAGCTCACACATACGACACATCAGAAAATAGAGTTAATTTCTTGTCATCTAATGGTGTTATCACAATCCCGGCGGGAGAACAAATGACTTTATCTGCACCTTACTACTCAAATAAACCCCTTAGGACAGTTAGGGACAGCAATAGTCTTGGGTATCTGATGTGCAAACCATTCCTCACTGGAACAACAACAGGGAAAATAGAGGTCTACCTTAGCCTGAGGTGTCCAAATTTCTTCTTTCCTCTCCCCGCGCCTAAAGTGACA---ACT------GGTCGTGCTTTGCGGG--------------------------
DQ172440
GCAGAGGAATGCAAACAGACCATATCGCCAAATGAATTGGGCTTAACATCAGCTCAGGATGATGGACCATTGGGCGATAACAAGCCAAATTATTTCCTAAATTTCAAGTCCATGAATGTGGATATCTTCACTGTTTCTCACACAAAGGTAGATAACCTATTTGGAAGAGCTTGGTTTTACCAGGAACACACTTTTACCAATGAAGGGCAGTGGAGAGTTAATTTAGAGTTCCCGAAACAAGGCCATGGTTCGCTTTCATTGTTATTCGCTTACTTCACAGGTGAACTAAACATCCATGTTCTGTTCCTAGCTGAAAGGGGATTTCTTAGAGTAGCCCACACCTATGACACATCAGCAAACAGAGTTAACTTTCTGTCATCCAATGGCGTCATCACAATCCCAGCTGGGGAACAAATGACATTATCTGCACCCTACTACTCAAATAAACCCCTCAGAACAGTCAGAGATAACAATAGTCTTGGGTATCTAATGTGTAAACCATTCCTCACTGGAACGACAACAGGGAAGATAGAGGTTTATCTTAGTTTGAGATGTCCAAATTTCTTTTTTCCTCTTCCCGCACCTAAGGTTTCA---ACT------AGCCGTGCTTTGCGGGG-------------------------
DQ172439
GCAGAGGAATGTAAACAGACTATATCACCAAATGAATTGGGCTTAACATCAGCCCAGGATGATGGACCATTGGGTGATAGTAAGCCAAATTATTTCCTAAATTTCAAGTCCATGAATGTGGACATTTTCACTGTTTCTCACACTAAAGTAGACAACCTATTTGGAAGAGCTTGGTTTTACCAGGAACACACTTTCACCGATGAAGGGCAGTGGAGAGTCAGTTTAGAGTTCCCGAAACAAGGTCATGGTTCACTTTCCTTGCTATTTGCTTATTTCACAGGTGAGTTAAATATCCATGTTTTGTTCCTAGCTGAAAAGGGATTCCTTAGAGTAGCACATACTTATGACACATCAGCAGACAGGGTAAATTTCTTGTCATCCAATGGTGTTATTACAATCCCAGCCGGAGAACAAATGACATTATCTGCACCTTACTACTCAAATAAACCCCTTAGAACAGTTAGAGACAGCAATAGTCTTGGGTATCTAATGTGTAAACCATTCCTTACTGGAACAACAACAGGGAAAATAGAGGTCTATCTTAGCTTGAGATGTCCAAATTTCTTTTTTCCACTTCCTGCACCTAAGGTTTCA---ACC------AGCCGTGCTTTGCGTG--------------------------
DQ172438
GCAGAGGAATGCAAACAGACCATATCACCCAACGAATTGGGCTTAACATCAGCCCAGGATGATGGACCATTGGGCGACAGCAAACCAAATTATTTTTTAAATTTTAAGTCCATGAATGTAGACATTTTCACTGTATCCCACACTAAAGTAGACAACCTATTCGGAAGGGCTTGGTTTTACCAGGAACACACTTTTACCAATGAAGGACAGTGGAGAGTTAATTTGGAGTTCCCAAAACAAGGCCATGGTTCACTTTCATTGCTATTCGCTTACTTCACAGGTGAATTAAATATCCATGTTTTGTTCTTAGCTGAAAGAGGATTCCTTAGAGTAGCTCACACCTACGATACATCTGAAAACAGGGTTAACTTCTTGTCATCCAATGGTGTTATCACAATCCCAGCAGGAGAACAAATGACATTATCTGCACCTTACTATTCAAATAAACCTCTTAGAACAGTTAGGGACAGCAATAGTCTTGGATATTTAATGTGTAAACCGTTCCTCACTGGAACAACAACAGGGAAAATAGAGGTTTATCTTAGTTTGAGATGTCCAAATTTCTTCTTTCCTCTTCCTGCACCTAAAGTTACA---ACC------AGCCGAGCTCTGCGGG--------------------------
DQ172437
GCGGAAGAATGTAAGCAGACCATATCACCAAATGAATTGGGATTAACATCAGCTCAGGATGACGGACCATTGGGCGACAACAAGCCAAATTATTTCCTAAATTTCAAGTCTATGAATGTGGACATCTTCACTGTTTCCCACACTAAGGTGGACAACTTATTTGGAAGAGCATGGTTCTACCAGGAACACACTTTCACAAATGAAGGACAGTGGAGAGTTAATTTGGAGTTCCCAAAACAAGGTCATGGTTCACTTTCTCTGCTATTTGCTTATTTCACAGGTGAATTAAACATCCATGTTTTGTTCCTAGCTGAAAAAGGATTTCTCAGGGTAGCTCATACATACGACACATCAGAAAATAGAGTTAACTTCTTGTCATCTAATGGTGTTATCACAATCCCGGCGGGAGAACAAATGACTTTATCTGCACCTTACTACTCAAATAAACCCCTTAGGACAGTTAGGGACAGCAATAGTCTTGGGTATCTGATGTGCAAACCATTCCTCACTGGAACAACAACAGGGAAAATAGAGGTCTACCTTAGCCTGAGATGTCCAAATTTCTTCTTTCCTCTCCCCGCGCCTAAAGTGACA---ACT------GGTCGTGCTCTGCGGG--------------------------
DQ172436
GCAGAAGAATGTAAACAGACCATATCACCAAATGAATTGGGATTAACATCAGCTCAGGATGATGGACCATTGGGCGATAACAAGCCAAATTATTTCCTAAATTTCAAGTCCATGAATGTGGACATCTTCACTGTTTCCCACACTAAGGTGGACAACTTATTTGGAAGAGCATGGTTCTACCAGGAACATACTTTCACAGATGAAGGACAGTGGAGAGTTAATTTGGAGTTCCCAAAACAAGGTCATGGTTCACTTTCTCTGTTATTTGCTTATTTTACAGGTGAGTTAAACATCCATGTTTTGTTCCTAGCTGAAAAAGGATTCCTTAGGGTAGCTCACACATACGACACATCAGAAAATAGAGTTAATTTCTTGTCATCTAATGGTGTTATCACAATCCCGGCGGGAGAACAAATGACTTTATCTGCACCTTACTACTCAAATAAACCCCTTAGGACAGTTAGGGACAGCAATAGTCTTGGGTATCTGATGTGCAAACCATTCCTCACTGGAACAACAACAGGGAAAATAGAGGTCTACCTTAGCCTGAGGTGTCCAAATTTCTTCTTTCCTCTCCCCGCGCCTAAAGTGACA---ACT------GGTCGTGCTTTGCGGG--------------------------
DQ172434
GCAGAAGAATGTAAACAGACCATATCACCAAATGAATTGGGATTAACATCAGCTCAGGATGATGGACCATTGGGCGATAACAAGCCAAATTATTTTCTAAATTTCAAATCTATGAATGTAGATATCTTCACTGTTTCTCACACTAAGGTGGACAACTTATTTGGAAGAGCATGGTTCTACCAGGAACACACTTTCACAAATGAAGGACAGTGGAGAGTTAGTTTGGAGTTCCCAAAACAAGGTCATGGTTCACTTTCTCTGCTATTTGCTTATTTCACAGGTGAATTAAACATCCATGTTTTGTTCCTAGCTGAAAAAGGATTTCTTAGAGTAGCTCATACATACGACACATCAGAAAATAGGGTTAATTTCTTGTCATCTAATGGTGTTATCACAATCCCAGCGGGAGAACAAATGACATTATCCGCACCTTACTACTCAAATAAACCTCTTAGGACAGTTAGGGACAGCAATAGTCTTGGGTATCTGATGTGCAAACCATTCCTCACTGGAACAACAACAGGGAAAATAGAAGTCTACCTTAGCTTGAGATGTCCAAATTTCTTCTTTCCTCTCCCCGCGCCTAAAGTTACA---ACT------AGCCGTGCTTTGCGGG--------------------------
DQ172433
GCAGAAGAATGTAAGCAGACCATATCACCAAATGAATTGGGATTAACATCAGCTCAGGATGATGGACCATTGGGCGATAACAAGCCAAATTATTTCCTAAATTTCAAGTCTATGAATGTGGACATCTTCACTGTTTCCCACACTAAGGTGGACAACTTATTTGGAAGAGCATGGTTCTACCAGGAACACACTTTCACAAATGAAGGACAGTGGAGAGTTAATTTGGAGTTCCCAAAACAAGGTCATGGTTCACTTTCTCTGCTATTTGCTTATTTCACAGGTGAATTAAACATCCATGTTTTGTTCCTAGCTGAAAAAGGATTTCTTAGGGTAGCTCATACATACGACACATCAGCAGATAGAGTTAACTTCTTGTCATCTAATGGTGTTATCACAATCCCGGCGGGAGAACAAATGACTTTATCTGCACCTTACTACTCAAATAAACCCCTTAGGACAGTTAGGGACAGCAATAGTCTTGGGTATCTGATGTGCAAACCATTCCTCACTGGAACAACAACAGGGAAAATAGAGATCTACCTTAGCCTGAGATGTCCAAATTTCTTCTTTCCTCTCCCCGCGCCTAAAGTGACA---ACT------GGTCGTGCTCTGCGGG--------------------------
EU077520
---------TGCAAACAAACCATATCACCAAATGAGTTGGGCTTAACATCAGCCCAGGATGATGGACCACTAGGTGATAACAAGCCAAATTACTTTTTAAACTTCAAGTCCATGAACGTGGATATATTCACTGTTTCTCATACTAAGGTAGACAACTTATTTGGAAGAGCCTGGTTTTTCAAGGAACACACCTTCACCGATGAAGGACAGTGGAGAGTCAATTTAGAGTTTCCAAAACAAGGCCATGGTTCACTTTCTTTGCTCTTTGCTTATTTCACAGGTGAACTAAATATCCATGTTTTGTTCCTAGCTGAAAAGGGATTTCTTAGAGTAGCTCACACCTACGATACATCAGAAAACAGGGTTAACTTCTTGTCATCCAACGGTGTTATCACAATCCCAGCAGGAGAACAAATGACATTATCTGCACCTTACTACTCAAATAAGCCCCTCAGAACAGTTAGGGACAGCAATAGTCTTGGGTACCTAATGTGTAAGCCATTCCTCACTGGGACAACTACAGGGAAGATAGAAGTTTATCTTAGTTTGAGATGTCCAAATTTCTTCTTTCCTCTTCCCGCACCTAAAGTTGCT---ACT------GGCCGTGCTTTGCGGGGTGATTTGGCAAA-------------
EU077519
---------------------------------------------------------------------TTGGGCGATAACAAGCCAAATTATTTCCTAAATTTCAAGTCTATGAATGTGGACATCTTCACTGTTTCCCACACTAAGGTGGACAACTTATTTGGAAGAGCATGGTTCTACCAGGTACACACTTTCACAGATGAAGGACAGTGGAGAGTTAATTTGGAGTTCCCAAAACAAGGTCATGGTTCACTTTCTCTGCTATTTGCTTATTTCACAGGTGAATTAAACATCCATGTTTTGTTCCTAGCTGAAAAAGGATTTCTTAGGGTAGCTCATACATACGACACATCAGAAAATAGAGTTAACTTCTTGTCATCTAATGGTGTTATCACAATCCCGGCGGGAGAACAAATGACTTTATCTGCACCTTACTACTCAAATAAACCCCTTAGGACAGTTAGGGACAGCAATAGTCTTGGGTATCTGATGTGCAAACCATTCCTCACTGGAACAACAACAGGGAAAATAGAGGTCTACCTTAGCCTGAGATGTCCAAATTTCTTTTTTCCCCTCCCCGCACCCAAAGTGACA---ACT------GGTCGTGCTTTGCGGG--------------------------
EU077515
------GGATGCAAACAGACCATATCGCCAAATGAATTGGGCTTAACATCAGCTCAGGATGATGGACCATTAGGCGACAACAAGCCAAATTATTTCCTAAATTTCAAGTCCATGAATGTGGATATCTTCACTGTTTCTCACACTAAGGTAGACAATCTATTTGGAAGAGCTTGGTTTTACCAGGAACACACTTTCACCAATGAAGGGCAGTGGAGAGTTAGTTTAGAGTTCCCAAAACAAGGCCATGGTTCGCTTTCATTGTTATTCGCCTACTTCACAGGTGAATTAAATATTCATGTCCTGTTCCTAGCTGAAAAGGGATTTCTTAGAGTAGCCCACACTTATGACACATCGGAAAACAGAGTTAACTTCCTGTCATCCAATGGCGTCATCACAATCCCAGCTGGAGAACAAATGACATTATCTGCACCCTACTACTCAAATAAACCCCTCAGAACAGTCAGAGATAACAATAGTCTTGGGTATCTAATGTGTAAACCATTCCTCACTGGAACGACAACAGGGAAGATAGAGGTTTATCTTAGTTTAAGGTGTCCAAATTTCTTCTTTCCTCTTCCCGCACCTAAGGTTTCG---ACT------AGCCGTACTTTGCGGGGTGATTTGGCAAA-------------
EU077503
---------TGCAAACAGACCATATCGCCAAATGAATTGGGCTTAACATCAGCTCAGGATGATGGACCATTGGGCGATAACAAGCCAAATTATTTCCTAAATTTCAAGTCCATGAATGTGGATATCTTCACTGTTTCTCACACAAAGGTAGACAACCTATTTGGAAGAGCTTGGTTTTACCAGGAACACACTTTCACCGATGAAGGGCAGTGGAGAGTTAGTTTAGAGTTCCCGAAACAAGGCCATGGTTCGCTTTCATTGTTATTCGCTTACTTCACAGGTGAACTAAATATTCATGTTCTGTTCCTAGCTGAAAAGGGATTTCTTAGAGTAGCCCACACCTATGACACATCAGCAAACAGAGTTAACTTCCTGTCATCCAATGGCGTCATCACAATCCCAGCTGGGGAACAAATGACATTATCTGCACCCTACTACTCAAATAAACCCCTCAGAACAGTCAGAGATAACAATAGTCTTGGGTATCTAATGTGTAAACCATTCCTCACTGGAACGACAACAGGGAAGATAGAGGTTTATCTTAGTTTGAGATGTCCAAATTTCTTCTTTCCTCTTCCCGCACCTAAGGTTTCA---ACT------AGCCGTGCTTTGCGGGGTGATTTGGCAAA-------------
FJ373136
GCAGAGGAATGCAAACAGACCATATCGCCAAATGAATTGGGCTTAACATCAGCTCAGGATGATGGACCATTGGGCGATAACAAGCCAAATTATTTCCTAAATTTCAAGTCCATGAATGTGGATATCTTCACTGTTTCTCACACTAAGGTAGACAACCTATTTGGAAGAGCTTGGTTTTACCAGGAACACACTTTCACCGATGAAGGGCAGTGGAGAGTTAGTTTAGAGTTCCCAAAACAAGGCCATGGTTCGCTTTCATTGTTATTCGCTTACTTTACAGGTGAACTAAATATTCATGTTCTGTTCCTAGCTGAAAGGGGATTTCTTAGAGTAGCCCACACCTATGACACATCAGCAGACAGAGTTAACTTCCTGTCATCCAATGGTGTCATCACAATCCCAGCTGGAGAACAAATGACATTATCTGCACCCTACTACTCAAATAAACCCCTCAGAACAGTCAGAGATAACAATAGTCTTGGGTATCTAATGTGTAAACCATTCCTCACTGGAACGACAAGAGGGAAGATAGAGGTTTATCTTAGTTTGAGATGTCCAAATTTCTTCTTTCCTCTTCCCGCACCTAAGGTTTCA---ACT------GGCCGTGTTTTGCGGGGTGATTTGGCAAATTTCTCAGACCA-
FJ373135
GCAGAGGAATGTAAACAGACCATATCACCGAACGAATTGGGGTTAACATCAGCTCAGGATGATGGACCATTGGGTGACAACAAGCCAAATTATTTCCTAAATTTCAAGTCCATGAATGTAGACATCTTCACTGTTTCCCACACTAAAGTAGATAACTTATTTGGAAGAGCTTGGTTCTACCAGGAACACACTTTCACCAATGAAGGACAGTGGAGAGTTAATTTGGAGTTCCCAAAACAAGGTCATGGTTCACTTTCTTTGCTATTTGCTTATTTCACAGGTGAATTAAACATCCATGTTTTGTTCCTAGCCGAAAAGGGATTCCTTAGAGTAGCTCACACCTACGACACATCAGAAAACAGGGTTAGCTTCTTGTCATCTAATGGTGTTATTACAATCCCGGCGGGAGAACAAATGACACTATCTGCACCTTATTACTCAAATAAACCCCTTAGAACAGTCAGGGACAGTAATAGTCTTGGGTATCTGATGTGCAAACCATTCCTTACCGGAACAACAACAGGAAAAATAGAGGTCTATCTTAGCCTAAGATGTCCAAATTTCTTCTTTCCTCTCCCCGCACCTAAAGTAACG---ACT------GGCCGCGCTTTGCGGGGTGACATGGCAGCTTTCTCAGATCA-
FJ373134
ATAGAGGAATGCAAACAGACTATATCGCCAAATGAATTGGGCTTAACATCAGCTCAGGATGATGGACCATTGGGCGATAATAAGCCAAATTATTTCCTAAATTTTAAGTCCATGAATGTGGATATTTTCACTGTTTCTCACACTAAAGTAGACAATCTATTTGGAAGAGCTTGGTTTTACCAGGAACACACTTTCACCAATGAAGGGCAGTGGAGAGTTAGTTTAGAGTTCCCAAAACAAGGCCATGGCTCGCTTTCATTGTTATTTGCTTACTTCACAGGTGAACTAAATATTCATGTTCTGTTCCTAGCTGAAAAAGGATTTCTTAGAGTAGCCCACACCTATGACACATCAGAAAATAGAGTTAACTTCCTGTCATCCAATGGCGTCATCACAATCCCAGCTGGAGAACAAATGACATTATCTGCACCCTACTATTCAAATAAACCCCTCAGAACAGTCAGAGATAACAATAGCCTTGGTTATTTAATGTGTAAACCATTCCTTACTGGAACGACAACAGGGAAGATAGAGGTTTATCTTAGTTTGAGATGTCCAAATTTCTTCTTTCCGCTTCCCGCACCTAAGGTTTCA---GCT------AGCCGTGCTGTGAGGGGTGATTTGGCAAATTTCTCAGATCA-
FJ373133
GCAGAAGAATGTAAACAGACCATATCACCAAATGAATTGGGGTTAACATCAGCTCAGGATGATGGACCATTGGGCGATAACAAGCCAAATTATTTCCTAAATTTCAAGTCTATGAATGTAGACATCTTCACTGTTTCCCACACTAAGGTGGACAACTTATTTGGAAGAGCATGGTTCTACCAGGAACACACTTTCACAAACGAAGGACAGTGGAGAGTTAATTTGGAGTTCCCAAAACAAGGTCATGGTTCACTTTCTTTGTTATTTGCTTATTTTACAGGTGAATTAAACATTCATGTTCTGTTCTTAGCTGAAAGAGGATTTCTTAGAGTAGCCCATACATACGACACATCAGAAAATAGAGTTAACTTCTTGTCATCTAATGGTGTTATTACAATCCCAGCGGGAGAACAAATGACATTATCTGCACCATACTACTCAAACAAGCCCCTTAGGACAGTTAGGGACAGCAATAGTCTTGGGTATCTGATGTGCAAACCATTCCTCACTGGAACAACAACAGGGAAAATAGAGGTCTACCTTAGCCTGAGGTGTCCAAATTTCTTCTTTCCTCTCCCCGCACCTAAAGTGACA---ACT------GGTCGTGCTTTGCGGGGTGACTTGGCAAATTTCTCAGACCA-
FJ373132
GCAGAAGAATGTAAACAGACCATATCACCAAATGAATTGGGATTAACATCAGCCCAGGATGATGGACCATTGGGTGATAACAAGCCAAATTATTTCCTAAATTTCAAGTCTATGAATGTAGACATCTTCACTGTTTCCCACACTAAAGTGGACAACTTATTTGGAAGAGCATGGTTCTACCGGGAACATACTTTCACAGACGAAGGACAGTGGAGAGTTAATTTGGAGTTCCCAAAACAAGGTCATGGTTCACTTTCTCTGCTATTTGCTTATTTCACAGGTGAATTAAACATCCATGTTCTGTTCTTAGCTGAAAAAGGATTTCTTAGAGTAGCTCATACATATGACACATCAGAAAATAGAGTTAACTTTTTGTCATCTAATGGTGTTATTACAATCCCAGCGGGAGAACAAATGACATTATCTGCACCTTACTACTCAAATAAACCCCTTAGGACAGTTAGGGACAGCAATAGTCTTGGGTATCTGATGTGCAAGCCATTCCTCACTGGAACAACAACAGGGAAAATAGAGGTCTACCTTAGCCTGAGATGCCCAAATTTCTTCTTTCCTCTCCCCGCGCCTAAAGTGACA---ACT------AGTCGTGCTTTGCGGGGTGACTTGGCAAATTTCTCAGACCA-
FJ373131
GCAGAGGAATGTAAACAGACCATATCACCAAATGAATTGGGTTTAACATCAGCTCAAGATGATGGACCATTGGGTGATAACAAGCCAAATTATTTCCTAAACTTCAAGTCCATGAATGTGGACATTTTCACTGTTTCTCACACTAAAGTAGATAACTTATTTGGAAGAGCTTGGTTTTTCAAGGAACATACTTTTACCGATGAGGGGCAGTGGAGAGTTAATTTAGAGTTCCCAAAACAAGGCCATGGCTCGCTATCCTTGCTATTTGCTTATTTTACAGGTGAATTGAATGTCCATGTTTTGTTCCTAGCCGAAAAGGGATTCCTTAGAGTAGCACATACCTACGACACATCAGAGAACAGGGTCACCTTCTTGTCATCCAATGGTGTCATTACAATACCAGCAGGAGAACAAATGACGTTGTCCGCACCTTATTACTCAAACAAACCCCTCAGAACAGTAAGGGATAGCAATAGCCTTGGATATTTGATGTGTAAACCATTCCTCACTGGAACAACAACAGGGAAAATAGAGGTTTATCTTAGTTTGAGATGCCCAAATTTCTTCTTTCCTCTCCCTGCACCTAAAGTTACA---GCT------GGCCGTGCTTTGCGAGGTGACTTGGCAAATTTCTCAGACCA-
FJ373130
GCAGAAGATTGCAAACAGACCATATCACCAAATGAATTGGGGTTAACATCAGCCCAGGATGATGGACCATTGGGCGATAACAAGCCAAATTACTTCCTAAATTTCAAGTCTATGAATGTAGACATCTTCACTGTTTCCCACACTAAGGTGGACAACTTATTTGGAAGAGCATGGTTCTACCAGGAACACACTTTCACAGACGAAGGACAGTGGAGGGTTAATTTGGAGTTCCCAAAACAAGGTCATGGTTCACTTTCTCTGCTATTTGCTTATTTCACAGGTGAATTAAACATCCATGTTCTGTTCTTAGCTGAAAAAGGATTTCTTAGAGTAGCTCATACATACGACACATCAGAAAATAGAGTTAACTTCTTGTCATCTAATGGTGTTATCACAATCCCAGCGGGAGAACAAATGACATTATCTGCACCTTACTACTCAAATAAACCCCTTAGGACAGTTAGGGACAGCAATAGTCTTGGGTATCTGATGTGCAAACCATTCCTCACTGGAACAACAACAGGGAAAATAGAGGTCTACCTTAGCCTGAGGTGTCCAAATTTCTTCTTTCCTCTCCCCGCGCCTAAAGTGGCA---ACT------GGTCGTGCTTTGCGGGGTGACTTGGCAAATTTCTCAAACCA-
FJ373129
GCAGAAGAGTGTAAACAGACCATATCACCAAATGAATTGGGATTAACATCAGCTCAGGATGATGGACCATTGGGCGATAACAAGCCAAATTATTTCCTAAATTTCAAGTCTATGAATGTAGACATCTTCACTGTTTCCCACACTAAGGTGGACAATTTATTTGGAAGAGCATGGTTCTACCAGGAACACACTTTTACAAACGAAGGACAGTGGAGAGTTAATTTGGAGTTCCCAAAACAAGGTCATGGTTCACTTTCTCTGCTATTTGCTTATTTCACAGGTGAATTGAACATCCATGTTCTGTTCTTAGCTGAAAAAGGATTTCTTAGAGTAGCCCACACATACGACACATCAGAAAATAGAGTTCAATTCTTGTCATCTAATGGTGTTATCACAATCCCAGCGGGAGAACAAATGACACTATCTGCACCTTACTACTCAAATAAACCCCTTAGGACAGTTAGGGACAGCAATAGTCTTGGGTATCTGATGTGCAAACCATTCCTCACTGGAACAACAACAGGGAAAATAGAGGTCTATCTTAGCCTGAGATGTCCAAATTTCTTCTTTCCTCTCCCTGCGCCTAAAGTGACA---ACT------GGTCGTGCTTTGCGGGGTGACTTGACAAATTTCTCAGACCA-
FJ373128
GCAGAAGATTGTAAACAGACCATATCACCAAATGAATTGGGATTAACATCAGCTCAGGATGATGGACCATTGGGCGATAACAAGCCAAATTATTTTCTAAATTTCAAGTCTATGAATGTAGACATCTTCACTGTTTCCCATACTAAGGTGGACAACTTATTTGGAAGAGCATGGTTCTACCAGGAACACACTTTCACAGACGAGGGACAATGGAGGGTTAATTTGGAGTTCCCAAAACAAGGTCATGGTTCACTTTCTCTGCTATTTGCTTATTTCACAGGTGAATTGAACATCCATGTTCTGTTCTTAGCTGAAAAAGGATTTCTTAGAGTAGCCCATACATACGACACATCAGCAAATAGAGTTAACTTCTTGTCATCCAATGGTGTTATCACAATCCCAGCGGGAGAACAAATGACATTATCTGCACCTTACTACTCAAATAAGCCCCTTAGGACAGTTAGGGACAGCAATAGTCTTGGGTACCTGATGTGCAAACCATTCCTCACTGGCACAACAACAGGGAAAATAGAGGTTTATCTTAGCCTGAGATGTCCAAATTTCTTCTTTCCTCTCCCCGCGCCTAAAGTGACA---ACT------GGTCGTGCTTTGCGGGGTGACTTGGCAAATTTCTCAAACCA-
FJ373127
GCAGAAGAATGTAAGCAGACCATATCACCAAATGAATTGGGATTAACATCAGCCCAGGATGATGGACCATTGGGCGATAACAAGCCAAATTATTTCCTAAATTTCAAGTCTATGAATGTAGACATCTTCACTGTTTCCCACACTAAGGTGGACAACTTATTTGGAAGAGCATGGTTCTACCAGGAACATACTTTCACAGACGAAGGACAGTGGAGAGTTAATTTGGAGTTCCCAAAACAAGGTCATGGCTCACTTTCTCTGCTATTTGCTTATTTCACAGGTGAATTAAACATCCATGTTCTGTTCTTAGCTGAAAAAGGATTTCTTAGGGTAGCTCATACATACGACACATCAGAAAATAGAGTTAACTTCTTATCATCTAATGGTGTTATCACAATCCCAGCGGGAGAACAAATGACATTATCTGCACCTTACTACTCAAACAAACCCCTTAGGACAGTTAGGGACAGCAATAGTCTTGGGTATCTGATGTGCAAACCATTCCTCACTGGAACAACAACAGGGAAAATAGAGGTCTACCTTAGCCTGAGGTGTCCAAATTTCTTCTTTCCTCTCCCCGCGCCTAAAGTAACG---ACT------GGTCGCGCTTTGCGGGGTGACTTGGCAAATTTCTCAAACCA-
FJ373126
GCAGAGGAATGTAAACAGACCATATCACCGAACGAATTGGGGTTAACATCAGCTCAGGATGATGGACCATTGGGTGACAACAAGCCAAATTATTTCCTAAATTTCAAGTCCATGAATGTAGACATCTTCACTGTTTCCCACACTAAAGTAGATAACTTATTTGGAAGAGCTTGGTTCTACCAGGAACACACTTTCACCAATGAAGGACAGTGGAGAGTTAATTTGGAGTTCCCAAAACAAGGTCATGGTTCACTTTCTTTGCTATTTGCTTATTTCACAGGTGAATTAAACATCCATGTTTTGTTCCTAGCCGAAAAGGGATTCCTTAGAGTAGCTCACACCTACGACACATCAGAAAACAGGGTTAGCTTCTTGTCATCTAATGGTGTTATTACAATCCCGGCGGGAGAACAAATGACACTATCTGCACCTTATTACTCAAATAAACCCCTTAGAACAGTCAGGGACAGTAATAGTCTTGGGTATCTGATGTGCAAACCATTCCTTACCGGAACAACAACAGGAAAAATAGAGGTCTATCTTAGCCTAAGATGTCCAAATTTCTTCTTTCCTCTCCCCGCACCTAAAGTAACG---ACT------GGCCGCGCTTTGCGGGGTGACATGGCAGCTTTCTCAGATCA-
FJ373125
GCAGAGGAATGCAAACAGACTATATCACCGAATGAATTAGGCTTAACATCAGCCCAGGATGATGGACCATTGGGTGATAACAAGCCAAATTATTTCCTAAACTTCAAGTCCATGAATGTGGATATCTTCACTGTTTCTCATACAAAAGTAGACAACCTATTTGGAAGAGCTTGGTTTTACCAGGAACACACTTTTACCAATGAAGGGCAGTGGAGAGTTAATTTAGAGTTTCCAAAGCAAGGCCATGGTTCGCTTTCCTTGTTATTTGCTTACTTCACAGGTGAGTTAAATATTCATGTTTTGTTCCTAGCTGAGAAGGGATTCCTTAGGGTAGCCCACACCTATGACACATCAGAAAACAGGGTTAACTTCCTGTCATCCAATGGTGTTATCACGATCCCAGCTGGGGAACAAATGACATTATCTGCACCTTACTACTCAAATAAACCCCTCAGAACAGTCAGAGACAATAATAGTCTTGGGTATCTAATGTGTAAACCATTCCTCACTGGAACGACAACAGGGAAGATAGAGGTTTATCTTAGTTTGAGATGCCCAAATTTCTTCTTTCCCCTTCCCGCACCCAAGGTTTCA---ACT------AGCCGTGCTATGCGGGGTGACTTGGCAAATTTCTCAAACCA-
FJ373124
GCAGAGGAATGTAAACAGACCATATCACCGAACGAATTGGGGTTAACATCAGCTCAGGATGATGGACCATTGGGTGACAACAAGCCAAATTATTTCCTAAATTTCAAGTCCATGAATGTAGACATCTTCACTGTTTCCCACACTAAAGTAGATAACTTATTTGGAAGAGCTTGGTTCTACCAGGAACACACTTTCACCAATGAAGGACAGTGGAGAGTTAATTTGGAGTTCCCAAAACAAGGTCATGGTTCACTTTCTTTGCTATTTGCTTATTTCACAGGTGAATTAAACATCCATGTTTTGTTCCTAGCCGAAAAGGGATTCCTTAGAGTAGCTCACACCTACGACACATCAGAAAACAGGGTTAGCTTCTTGTCATCTAATGGTGTTATTACAATCCCGGCGGGAGAACAAATGACACTATCTGCACCTTATTACTCAAATAAACCCCTTAGAACAGTCAGGGACAGTAATAGTCTTGGGTATCTGATGTGCAAACCATTCCTTACCGGAACAACAACAGGAAAAATAGAGGTCTATCTTAGCCTAAGATGTCCAAATTTCTTCTTTCCTCTCCCCGCACCTAAAGTAACG---ACT------GGCCGCGCTTTGCGGGGTGACATGGCAGCTTTCTCAGATCA-
FJ373123
ATAGAGGAATGCAAACAGACTATATCGCCAAATGAATTGGGCTTAACATCAGCTCAGGATGATGGACCATTGGGCGATAATAAGCCAAATTATTTCCTAAATTTTAAGTCCATGAATGTGGATATTTTCACTGTTTCTCACACTAAAGTAGACAATCTATTTGGAAGAGCTTGGTTTTACCAGGAACACACTTTCACCGATGAAGGGCAGTGGAGAGTTAGTTTAGAGTTCCCAAAACAAGGCCATGGCTCGCTTTCATTGTTATTTGCTTACTTCACAGGTGAACTAAATATTCATGTTCTGTTCCTAGCTGAAAAAGGATTTCTTAGAGTAGCCCACACCTATGACACATCAGAAAATAGAGTTAACTTCCTGTCATCCAATGGCGTCATCACAATCCCAGCTGGAGAACAAATGACATTATCTGCACCCTACTATTCAAATAAACCCCTCAGAACAGTCAGAGATAACAATAGCCTTGGTTACTTAATGTGTAAACCATTCCTTACTGGAACGACAACAGGGAAGATAGAGGTTTATCTTAGTTTGAGATGTCCAAATTTCTTCTTTCCGCTTCCCGCACCTAAGGTTTCA---GCT------AGCCGTGCTGTGAGGGGTGATTTGGCAAATTTCTCAGATCA-
FJ373122
GCAGAGGAATGCAAACAGACCATATCACCAAATGAATTGGGCTTAACATCAGCTCAGGATGATGGACCACTAGGCGATAACAAGCCAAATTATTTCCTAAATTTCAAGTCCATGAATGTGGATATCTTCACTGTTTCTCACACTAAGGTAGACAACCTATTTGGAAGAGCTTGGTTTTACCAGGAACACACTTTCACCGATGAAGGGCAGTGGAGAGTTAGTTTAGAGTTCCCGAAGCAAGGCCATGGTTCGCTTTCATTGTTATTCGCTTACTTCACAGGTGAACTAAACATTCATGTACTGTTTCTAGCTGAAAAGGGATTTCTTAGAGTAGCCCACACTTATGACACATCAGCAAACAGAGCTAACTTCCTGTCATCCAATGGCGTCATCACAATCCCAGCTGGAGAACAAATGACGTTATCTGCACCCTACTACTCAAATAAACCCCTCAGAACAGTCAGAGACAACAATAGTCTTGGGTACCTAATGTGTAAACCATTCCTCACTGGAACGACAACAGGGAAGATAGAGGTTTATCTTAGTTTGAGATGTCCAAATTTCTTCTTTCCTCTTCCCGCACCTAAGGTTTCA---ACT------AGTCGTGCTTTGCGGGGTGATTTGGCAAATTTCTCAGACCA-
FJ373121
GCAGAGGAATGCAAACAGACTATATCACCAAATGAATTGGGCTTAACATCAGCTCAGGATGATGGACCATTGGGCGATAACAAACCAAATTATTTCTTAAATTTTAAGTCCATGAATGTGGATATCTTCACTGTTTCCCACACCAAAGTAGACAATCTATTTGGAAGAGCCTGGTTTTACCAGGAACACACTTTCACCAATGAAGGGCAGTGGAGAACCAATCTGGAGTTCCCAAAACAAGGCCATGGTTCGCTTTCCTTGCTATTTGCATACTTCACAGGTGAATTAAATATTCATGTTCTGTTCCTAGCTGAAAAGGGATTTCTCAGAGTAGCCCACACATATGATACATCAGAAAACAGAGTTAACTTCCTGTCATCCAATGGTGTTATTACAATTCCGGCTGGAGAACAAATGACATTATCTGCACCCTATTACTCAAATAAACCCCTCAGGACAGTCAGAGACAGCAATAGTCTTGGGTATCTAATGTGTAAACCATTCCTCACTGGAACGACAACAGGGAAAATAGAAGTTTATCTTAGTTTGAGATGTCCAAATTTCTTCTTTCCTCTTCCCGCACCCAAGGTTTCA---AAT------GGCCGTGCTTTGCGGGGTGACTTGGCAAATTTCTCAGATCA-
FJ373120
ACAGAGAATTGTAAACAAACTATGTCACCCAATGAGCTGGGATTAACATCAGCACAAGATGATGGACCTTTAGGTCAAGAGAAACCAAATTACTTTCTAAATTTCAGGTCTATGAATGTAGACATCTTTACTGTGTCACACACAAAAGTGGATAATTTGTTTGGGAGAGCATGGTTCTTTATGGAACATACCTTCACTGATGAAGGGCAATGGAGAGTAGCATTAGAATTCCCAAAACAGGGCCATGGCTCTTTATCTTTACTCTTTGCTTACTTCACTGGTGAACTGAATATACATGTGCTTTTCCTCAGTGAGCGAGGTTTTCTGAGAGTTGCCCACACTTATGACACCAGTGGAGATAGAGTCAACTACCTCTCATCTAATGGTGTCATAACCATACCTGCTGGTGAACAAATGACATTATCAGCCCCATATTACTCAAATAGGCCACTGAGAACTGTTCGTGACAACAACAGTCTAGGTTATCTGATGTGCAAGCCATTTCTGACTGGGACTACCAGTGGTAAAATTGAAGTCTATTTGAGTTTAAGATGCCCAAATTTCTTCTTTCCGCTACCAGCTCCAAAAGTTACAAACACT------AGCCGGGCTATATCCAATAATCCA------TTTGAAGATGA-
FJ373119
GCAGAAGAATGCAAACAGACCATATCACCAAATGAATTGGGGTTAACATCAGCCCAGGATGATGGACCATTGGGCGATAATAAGCCAAATTACTTCCTAAATTTCAAGTCTATGAATGTAGACATCTTCACTGTTTCCCACACTAAGGTGGACAACTTATTTGGAAGAGCATGGTTCTACCAGGAACACACTTTCACAAACGAAGGACAGTGGAGGGTTAATTTGGAGTTCCCAAAACAAGGTCATGGTTCACTTTCTCTGCTATTTGCTTATTTCACAGGTGAATTAAACATCCATGTTCTGTTCTTAGCTGAAAAAGGATTTCTTAGAGTAGCTCATACATACGACACATCAGAAAATAGAGTTAACTTCTTGTCATCTAATGGTGTTATCACAATCCCAGCGGGAGAACAAATGACATTATCTGCACCTTACTACTCAAATAAACCCCTTAGGACAGTTAGGGACAGCAATAGTCTTGGGTATCTGATGTGCAAACCATTCCTCACTGGAACAACAACAGGGAAAATAGAGGTCTACCTTAGCCTGAGGTGTCCAAATTTCTTCTTTCCTCTCCCCGCGCCTAAAGTGACA---ACT------GGTCGTGCTTTGCGGGGTGACTTGGCAAATTTCTCAAACCA-
FJ373118
GCAGAGGAATGTAAACAGACCATATCACCAAATGAATTGGGTTTAACATCAGCTCAAGATGATGGACCATTGGGTGATAACAAGCCAAATTATTTCCTAAACTTCAAGTCCATGAATGTGGACATTTTCACTGTTTCTCACACTAAAGTAGATAACTTATTTGGAAGAGCTTGGTTTTTCAAGGAACATACTTTTACCGATGAGGGGCAGTGGAGAGTTAATTTAGAGTTCCCAAAACAAGGCCATGGCTCGCTATCCTTGCTATTTGCTTATTTTACAGGTGAATTGAATGTCCATGTTTTGTTCCTAGCCGAAAAGGGATTCCTTAGAGTAGCACATACCTACGACACATCAGAGAACAGGGTCACCTTCTTGTCATCCAATGGTGTCATTACAATACCAGCAGGAGAACAAATGACGTTGTCCGCACCTTATTACTCAAACAAACCCCTCAGAACAGTAAGGGATAGCAATAGCCTTGGATATTTGATGTGTAAACCATTCCTCACTGGAACAACAACAGGGAAAATAGAGGTTTATCTTAGTTTGAGATGCCCAAATTTCTTCTTTCCTCTCCCTGCACCTAAAGTTACA---GCT------GACCGTGCTTTGCGAGGTGACTTGGCAAATTTCTCAGACCA-
FJ373117
GCAGAAGAATGTAAACAGACCATATCACCAAATGAATTGGGATTAACATCAGCTCAGGATGATGGACCATTGGGCGATAACAAGCCAAATTATTTCCTAAATTTCAAGTCTATGAATGTAGACATCTTCACTGTTTCCCACACTAAGGTGGACAACTTATTTGGAAGAGCATGGTTCTACCAGGAACACACTTTCAGGGACGAAGGACAGTGGAGAGTTAATTTGGAGTTCCCAAAACAAGGTCATGGTTCACTTTCTTTGCTATTTGCTTATTTTACAGGTGAATTAAACATTCATGTTCTGTTCTTAGCTGAAAAAGGATTTCTTAGAGTAGCCCATACATATGACACATCAGAAAATAGAGTTAACTTCTTGTCATCTAATGGTGTTATCACAATCCCAGCGGGAGAACAAATGACATTATCTGCACCTTACTACTCAAACAAGCCCCTTAGGACAGTTAGGGACAGCAATAGTCTTGGGTATCTGATGTGCAAACCATTCCTCACTGGAACAACAACAGGGAAAATAGAGGTCTACCTTAGCCTGAGATGTCCAAATTTTTTCTTTCCTCTCCCCGCACCTAAAGTGGCA---ACT------GGTCGTGCTTTGCGGGGTGACTTGGCTAATTTCTCAGACCA-
FJ373116
GCAGAAGAATGCAAACAGACCATATCACCAAATGAATTGGGGTTAACATCAGCCCAGGATGATGGACCATTGGGCGATAATAAGCCAAATTACTTCCTAAATTTCAAGTCTATGAATGTAGACATCTTCACTGTTTCCCACACTAAGGTGGACAACTTATTTGGAAGAGCATGGTTCTACCAGGAACACACTTTCACAGACGAAGGACAGTGGAGGGTTAATTTGGAGTTCCCAAAACAAGGTCATGGTTCACTTTCTCTGCTATTTGCTTATTTCACAGGTGAATTAAACATCCATGTTCTGTTCTTAGCTGAAAAAGGATTTCTTAGAGTAGCTCATACATACGACACATCAGAAAATAGAGTTAACTTCTTGTCATCTAATGGTGTTATCACAATCCCAGCGGGAGAACAAATGACATTATCTGCACCTTACTACTCAAATAAACCCCTTAGGACAGTTAGGGACAGCAATAGTCTTGGGTATCTGATGTGCAAACCATTCCTCACTGGAACAACAACAGGGAAAATAGAGGTCTACCTTAGCCTGAGGTGTCCAAATTTCTTCTTTCCTCTCCCCGCGCCTAAAGTGACA---ACT------GGTCGTGCTTTGCGGGGTGACTTGGCAAATTTCTCAAACCA-
FJ373115
GCAGAAGAATGCAAACAGACCATATCACCAAATGAATTGGGGTTAACATCAGCCCAGGATGATGGACCATTGGGCGATAATAAGCCAAATTACTTCCTAAATTTCAAGTCTATGAATGTAGACATCTTCACTGTTTCCCACACTAAGGTGGACAACTTATTTGGAAGAGCATGGTTCTACCAGGAACACACTTTCACAGACGAAGGACAGTGGAGGGTTAATTTGGAGTTCCCAAAACAAGGTCATGGTTCACTTTCTCTGCTATTTGCTTATTTCACAGGTGAATTAAACATCCATGTTCTGTTCTTAGCTGAAAAAGGATTTCTTAGAGTAGCTCATACATACGACACATCAGAAAATAGAGTTAAATTCTTGTCATCTAATGGTGTTATCACAATCCCAGCGGGAGAACAAATGACATTATCTGCACCTTACTACTCAAATAAACCCCTTAGGACAGTTAGGGACAGCAATAGTCTTGGGTATCTGATGTGCAAACCATTCCTCACTGGAACAACAACAGGGAAAATAGAGGTCTACCTTAGCCTGAGGTGTCCAAATTTCTTCTTTCCTCTCCCCGCGCCTAAAGTGACA---ACT------GGTCGTGCTTTGCGGGGTGACTTGGCAAATTTCTCAAACCA-
FJ373114
GCAGAAGAATGCAAACAGACCATATCACCAAATGAATTGGGGTTAACATCAGCCCAGGATGATGGACCATTGGGCGACAATAAGCCAAATTACTTCCTAAATTTCAAGTCTATGAATATAGATATCTTCACTGTTTCCCACACTAAGGTGGACAACTTATTTGGAAGAGCATGGTTCTACCAGGAACACACTTTCACAGACGAAGGACAGTGGAGGGTTAATTTGGAGTTCCCAAAACAAGGTCATGGTTCACTTTCTCTGCTATTTGCTTATTTCACAGGTGAATTAAACATCCATGTTTTGTTCTTAGCTGAAAAAGGATTTCTTAGAGTAGCTCATACATACGACACATCAGAAAATAGAGTTAACTTCTTGTCATCTAATGGTGTTATCACAATCCCAGCGGGAGAACAAATGACATTATCTGCACCTTACTACTCAAATAAACCCCTTAGGACAGTTAGGGACAGCAATAGTCTTGGGTATCTGATGTGCAAACCATTCCTCACTGGAACAACAACAGGGAAAATAGAGGTCTACCTTAGCCTGAGGTGTCCAAATTTCTTCTTTCCCCTCCCCGCGCCTAAAGTAACA---ACT------GGTCGTGCTTTGCGGGGTGACTTGGTAAATTTCTCAAACCA-
FJ373113
GCAGAAGCATGTAAACAGACCATATCACCAAATGAATTAGGATTAACATCAGCCCAGGATGATGGACCATTGGGCGATAACAAGCCAAATTATTTTCTAAATTTCAAGTCTATGAATGTAGACATCTTCACTGTTTCCCACACTAAGGTGGACAATTTATTTGGAAGAGCATGGTTCTACCAGGAACACACTTTCACAAACGAAGGACAGTGGAGAATTAATTTGGAGTTCCCAAAACAAGGTCATGGTTCACTTTCTCTGCTATTTGCTTATTTCACAGGTGAATTAAACATCCATGTTCTGTTCTTAGCTGAAAAAGGATTTCTTAGAGTAGCTCACACATACGACACATCAGAAAATAGAGTTAACTTCTTGTCATCTAATGGTGTTATCACAATCCCAGCGGGAGAACAAATGACATTATCTGCACCTTACTACTCAAATAAACCCCTCAGGACAGTTAGGGACAGCAATAGTCTTGGGTATCTGATGTGCAAACCATTCCTCACTGGAACAACAACAGGGAAAATAGAGGTCTACCTTAGCCTGAGGTGTCCAAATTTCTTCTTTCCTCTCCCTGCGCCTAAAGTGACA---ACT------GGTCGTGCTTTGCGGGGTGACTTGGCAAATTTCTCAAACCA-
FJ373112
GCAGAGGAATGCAAACAGACCATATCGCCAAATGAATTGGGCTTAACATCAGCTCAGGATGATGGACCATTGGGCGATAACAAGCCAAATTATTTCCTAAATTTCAAGTCCATGAATGTGGATATCTTCACTGTTTCCCACACAAAGGTAGATAACCTATTTGGAAGAGCTTGGTTTTACCAGGAACACACTTTCACCAATGAAGGGCAGTGGAGAGTTAATTTAGAGTTCCCGAAACAAGGCCATGGTTCGCTTTCATTGTTATTCGCTTACTTCACAGGTGAACTAAATATTCATGTTCTGTTCCTAGCCGAAAAGGGATTTCTTAGAGTAGCCCACACCTATGACACATCAGAAAACAGAGTTAACTTTCTGTCATCCAATGGCGTCATCACAATCCCAGCTGGGGAACAAATGACATTATCTGCACCCTACTACTCAAATAAACCCCTCAGAACAGTCAGAGATAACAATAGTCTTGGGTATCTAATGTGTAAACCATTCCTCACTGGAACGACATCAGGGAAGATAGAGGTTTATCTTAGTTTGAGATGTCCAAATTTCTTTTTTCCTCTTCCCGCACCTAAGGTTTCA---ACT------AGCCGTGCTTTGCGGGGTGATTTGGCAAATTTCTCAGACCA-
FJ373111
GCAGAGGAGTGCAAACAGACCATATCACCAAATGAATTGGGCTTAACATCAGCTCAGGATGATGGACCATTAGGCGATAACAAGCCAAATTATTTCCTAAATTTCAAGTCCATGAATGTGGATATCTTCACTGTTTCTCACACTAAGGTAGACAACCTATTTGGAAGAGCTTGGTTTTACCAGGAACACACTTTCACCGATGAAGGGCAGTGGAGAGTTAGTTTAGAGTTCCCGAAGCAAGGCCATGGTTCGCTTTCGTTGTTATTCGCTTACTTCACGGGTGAACTAAACATTCATGTACTGTTTCTAGCTGAAAAGGGATTTCTTAGGGTAGCCCACACTTATGACACATCAGCAAACAGAGTTAACTTCCTGTCATCCAATGGCGTCATCACAATCCCAGCTGGAGAACAAATGACGTTATCTGCACCCTACTACTCAAATAAACCCCTCAGAACAGTCAGAGACAACAATAGTCTTGGGTACCTAATGTGTAAACCATTCCTCACTGGAACGACAACAGGGAAGATAGAGGTTTATCTTAGTTTGAGATGTCCAAATTTTTTCTTTCCTCTTCCCGCACCTAAGGTTTCA---ACT------AATCGTGCTTTGCGGGGTGATTTGGCAAATTTCTCAGACCA-
FJ373110
GCAGAAGCATGTAAACAGACCATATCACCAAATGAATTAGGATTAACATCAGCCCAGGATGATGGACCATTGGGCGATAACAAGCCAAATTATTTTCTAAATTTCAAGTCTATGAATGTAGACATCTTCACTGTTTCCCACACTAAGGTGGACAATTTATTTGGAAGAGCATGGTTCTACCAGGAACACACTTTCACAAACGAAGGACAGTGGAGAATTAATTTGGAGTTCCCAAAACAAGGTCATGGTTCACTTTCTCTGCTATTTGCTTATTTCACAGGTGAATTAAACATCCATGTTCTGTTCTTAGCTGAAAAAGGATTTCTTAGAGTAGCTCACACATACGACACATCAGAAAATAGAGTTAACTTCTTGTCATCTAATGGTGTTATCACAATCCCAGCGGGAGAACAAATGACATTATCTGCACCTTACTACTCAAATAAACCCCTCAGGACAGTTAGGGACAGCAATAGTCTTGGGTATCTGATGTGCAAACCATTCCTCACTGGAACAACAACAGGGAAAATAGAGGTCTACCTTAGCCTGAGGTGTCCAAATTTCTTCTTTCCTCTCCCTGCGCCTAAAGTGACA---ACT------GGTCGTGCTTTGCGGGGTGACTTGGCAAATTTCTCAAACCA-
FJ373109
GCAGAAGAATGTAAACAGACCATATCACCAAATGAATTGGGATTAACATCAGCACAGGATGATGGACCATTGGGCGATAACAAGCCAAATTATTTCCTAAATTTCAAGTCTATGAATGTGGACATTTTTACTGTTTCCCATACTAAGGTGGACAACTTATTTGGAAGAGCATGGTTCTACCAGGAACATACTTTCACAGATGAAGGACAGTGGAGGGTTAATTTGGAGTTCCCAAAACAAGGTCATGGTTCACTTTCTCTGCTATTTGCTTATTTCACAGGTGAATTAAACATCCATGTTTTGTTCCTAGCTGAAAAAGGATTTCTTAGGGTAGCTCATACATACGACACATCAGCAAATAGAGTTAACTTCTTGTCATCTAATGGTGTTATCACAATCCCGGCGGGAGAACAAATGACTTTATCTGCACCTTACTACTCAAATAAACCCCTTAGGACGGTTAGAGACAACAACAGTCTTGGGTATCTGATGTGCAAACCATTCCTCACTGGAACAACAACAGGGAAAATAGAGGTCTACCTTAGCCTGAGATGTCCAAATTTCTTTTTTCCTCTCCCTGCGCCTAAAGTGACA---ACT------AGTCGTGCTTTGCGGGGTGACTTGGCAAATTTCTCAGACCA-
FJ373108
GCAGAAGAATGCAAACAGACCATATCACCAAATGAATTGGGGTTAACATCAGCCCAGGATGATGGACCATTGGGCGATAATAAGCCAAATTACTTCCTAAATTTCAAGTCTATGAATGTAGACATCTTCACTGTTTCCCACACTAAGGTGGACAACTTATTTGGAAGAGCATGGTTCTACCAGGAACACACTTTCACAGACGAAGGACAGTGGAGGGTTAATTTGGAGTTCCCAAAACAAGGACATGGTTCACTTTCTCTGCTATTTGCTTATTTCACAGGTGAATTAAACATCCATGTTCTGTTCTTAGCTGAAAAAGGATTTCTTAGAGTAGCTCATACATACGACACATCAGAAAATAGAGTTAACTTCTTGTCATCTAATGGTGTTATCACAATCCCAGCGGGAGAACAAATGACATTATCTGCACCTTACTACTCAAATAAACCCCTTAGGACAGTTAGGGACAGCAATAGTCTTGGGTATCTGATGTGCAAACCATTCCTCACTGGAACAACAACAGGGAAAATAGAGGTCTACCTTAGCCTGAGGTGTCCAAATTTCTTCTTTCCTCTCCCCGCGCCTAAAGTGACA---ACT------GGTCGTGCTTTGCGGGGTGACTTGGCAAATTTCTCAAACCA-
FJ373107
GCAGAAGAATGTAAACAGACCATATCACCAAATGAATTGGGATTAACATCAGCACAGGATGATGGACCATTGGGCGATAACAAGCCAAATTATTTCCTAAATTTCAAGTCTATGAATGTGGACATTTTTACTGTTTCCCATACTAAGGTGGACAACTTATTTGGAAGAGCATGGTTCTACCAGGAACATACTTTCAGAGATGAAGGACAGTGGAGGGTTAATTTGGAGTTCCCAAAACAAGGTCATGGTTCACTTTCTCTGCTATTTGCTTATTTCACAGGTGAATTAAACATCCATGTTTTGTTCCTAGCTGAAAAAGGATTTCTTAGGGTAGCTCATACATACGACACATCAGCAAATAGAGTTAACTTCTTGTCATCTAATGGTGTTATCACAATCCCGGCGGGAGAACAAATGACTTTATCTGCACCTTACTACTCAAATAAACCCCTTAGGACGGTTAGAGACGACAACAGTCTTGGGTATCTGATGTGCAAACCATTCCTCACTGGAACAACAACAGGGAAAATAGAGGTCTACCTTAGCCTGAGATGTCCAAATTTCTTTTTTCCTCTCCCTGCGCCTAAAGTGACA---ACT------AGTCGTGCTTTGCGGGGTGACTTGGCAAATTTCTCAGACCA-
FJ373106
GCAGAGGAATGCAAACAGACCATATCGCCAAATGAATTGGGCTTAACATCAGCTCAGGATGATGGACCATTGGGCGATAACAAGCCAAATTATTTCCTAAATTTCAAGTCCATGAATGTGGATATCTTCACTGTTTCCCACACAAAGGTAGATAACCTATTTGGAAGAGCTTGGTTTTACCAGGAACACACTTTCACCAATGAAGGGCAGTGGAGGGTTAATTTAGAGTTCCCGAAACAAGGCCATGGTTCGCTTTCATTGTTATTCGCTTACTTCACAGGTGAACTAAATATTCATGTTCTGTTCCTAGCTGAAAGGGGATTTCTTAGAGTAGCCCACACCTATGACACATCAGAAAACAGAGTTAACTTTCTGTCATCCAATGGCGTCATCACAATCCCAGCTGGGGAACAAATGACATTATCTGCACCCTACTACTCAAATAAACCCCTCAGAACAGTCAGAGATAACAATAGTCTTGGGTATCTAATGTGTAAACCATTCCTCACTGGAACGACAACAGGGAAGATAGAGGTTTATCTTAGTTTGAGATGTCCAAATTTCTTTTTTCCTCTTCCCGCACCTAAGGTTACA---ACT------AGCCGTGCTTTGCGGGGTGATTTGGCAAATTTCTCAGACCA-
FJ373105
GCAGAGGAATGCAAACAGACCATATCGCCAAATGAATTGGGCTTAACATCAGCTCAGGATGATGGACCATTGGGCGATAACAAGCCAAATTATTTCCTAAATTTCAAGTCCATGAATGTGGATATCTTCACTGTTTCCCACACAAAGGTAGATAACCTATTTGGAAGAGCTTGGTTTTACCAGGAACACACTTTCACCAATGAAGGGCAGTGGAGAGTTAATTTAGAGTTCCCGAAACAAGGCCATGGTTCGCTTTCATTGTTATTCGCTTACTTCACAGGTGAACTAAATATTCATGTTCTGTTCCTAGCTGAAAGGGGATTTCTTAGAGTAGCCCACACCTATGACACATCAGAAAACAGAGTTAACTTTCTGTCATCCAATGGCGTCATCACAATCCCAGCTGGGGAACAAATGACATTATCTGCACCCTACTACTCAAATAAACCCCTCAGAACAGTCAGAGATAACAATAGTCTTGGGTATCTAATGTGTAAACCATTCCTCACTGGAACGACAACAGGGAAGATAGAGGTTTATCTTAGTTTGAGATGTCCAAATTTCTTTTTTCCTCTTCCCGCACCTAAGGTTACA---ACT------AGCCGTGCTTTGCGGGGTGATTTGGCAAATTTCTCAGACCA-
FJ373104
GCAGAGGAATGCAAACAGACCATATCGCCAAATGAATTGGGCTTAACATCAGCTCAGGATGATGGACCATTGGGCGACAACAAGCCAAATTATTTCCTAAATTTCAAGTCCATGAATGTGGATATCTTCACTGTTTCTCACACTAAGGTGGACAACCTATTTGGAAGAGCTTGGTTTTACCAGGAACACACTTTCACTAATGAAGGGCAGTGGAGGGTCAGTTTAGAATTCCCAAAACAAGGCCATGGTTCACTTTCATTGTTATTCGCTTACTTCACAGGTGAACTAAATATTCATGTTTTGTTCCTAGCTGAAAGAGGATTTCTTAGAGTAGCCCACACCTATGACACATCAGAAAACAGAGTTAACTTCCTGTCATCCAATGGCGTCATCACAATCCCAGCTGGAGAACAGATGACATTATCTGCACCATACTACTCAAATAAACCCCTCAGAACAGTCAGAGATAACAATAGTCTTGGGTATCTGATGTGTAAACCATTCCTCACTGGAACGACAACAGGGAAGATAGAGGTTTACCTTAGTTTGAGGTGTCCAAATTTCTTCTTTCCTCTTCCCGCACCTAAGGTTTCG---ACT------AGCCGCGCTTTGCGGGGTGATTTGGCAAATTTCTCAGACCA-
FJ373103
GCAGAAGAATGCAAACAGACCATATCACCAAATGAATTGGGGTTAACATCAGCCCAGGATGATGGACCATTGGGCGATAATAAGCCAAATTACTTCCTAAATTTCAAGTCTATGAATGTAGACATTTTCACTGTTTCCCACACTAAGGTGGACAACTTATTTGGAAGAGCATGGTTCTATCAGGAACACACTTTCACAAACGAAGGACAGTGGAGGGTTAGTTTGGAGTTCCCAAAACAAGGTCATGGTTCACTTTCTCTGCTATTTGCTTATTTCACAGGTGAATTAAACATCCATGTTCTGTTCTTAGCTGAAAAAGGATTTCTTAGAGTAGCTCATACATACGACACATCAGAGAATAGAGTTAACTTCTTGTCATCTAATGGTGTTATCACAATCCCAGCGGGAGAACAAATGACATTATCTGCACCTTACTACTCAAATAAACCCCTTAGGACAGTTAGGGACAGCAATAGTCTTGGGTATCTGATGTGTAAACCATTCCTCACTGGAACAACAACAGGGAAAATAGAGGTCTACCTTAGCCTGAGGTGTCCAAATTTCTTCTTTCCTCTCCCCGCGCCTAAAGTGACA---ACT------GGTCGTGCTTTGCGGGGTGACTTGGCAAATTTCTCAAACCA-
FJ373102
GCAGAGGAATGCAAACAGACCATATCACCAAATGAATTGGGCTTAACGTCAGCTCAAGATGATGGACCATTGGGCGATAACAAGCCGAATTATTTCCTAAATTTCAAGTCCATGAATGTGGATATCTTCACTGTTTCTCACACTAAGGTAGACAACCTATTTGGAAGAGCTTGGTTTTACCAGGAACACACTTTCACCGATGAAGGGCAGTGGAGAGTTAGCTTAGAGTTCCCAAAACAAGGCCATGGTTCACTTTCGTTGTTATTCGCCTATTTCACAGGTGAACTAAATATTCATGTTCTGTTTCTAGCTGAAAAGGGATTTCTTAGAGTGGCCCACACCTATGACACATCAGCAAACAGAGTTAATTTTCTGTCATCCAATGGCGTCATCACAATCCCAGCTGGAGAACAAATGACATTATCTGCACCCTACTATTCAAATAAACCTCTCAGAACAGTTAGAGACAACAATAGTCTTGGGTACCTAATGTGTAAACCATTCCTCACTGGAACAACAACAGGGAAGATAGAGGTTTATCTTAGTTTGAGATGTCCAAATTTCTTCTTTCCTCTTCCCGCACCTAAGGTTTCA---ACT------AGCCGTGCTTTGCGGGGCGATTTGGCAAATTTCTCAGACCA-
FJ373101
GCAGAAGAATGTAAACAGACCATATCACCAAATGAATTGGGATTAACATCAGCCCAGGATGATGGACCATTGGGCGATAGTAAGCCAAATTATTTCCTAAATTTCAAGTCTATGAATGTAGACATCTTCACTGTTTCCCACACTAAGGTAGACAACTTATTTGGAAGAGCATGGTTCTACCAGGAACACACTTTCACAAACGAAGGACAGTGGAGAGTTAATTTGGAGTTCCCAAAACAAGGTCATGGTTCACTTTCTCTGCTATTTGCTTATTTCACAGGTGAATTAAACATCCATGTTCTGTTCTTAGCTGAAAAAGGATTTCTTAGAGTAGCTCATACATATGACACATCAGAAAATAGAGTTAATTTCTTGTCATCTAATGGTGTTATCACAATCCCAGCGGGAGAACAAATGACATTGTCTGCACCTTACTACTCAAATAAACCCCTTAGGACAGTTAGGGACAGCAATAGTCTTGGGTATCTGATGTGCAAACCATTCCTCACTGGAACAACAACAGGGAAAATAGAGGTCTACCTTAGCCTGAGGTGTCCAAATTTCTTCTTTCCTCTCCCCGCGCCTAAAGTAACA---ACT------AATCGTGCTTTGCGGGGTGACTTGGCAAATTTCTCAAACCA-
FJ373100
GCAGAGGAATGCAAGCAGACCATATCACCAAATGAATTGGGCTTAACATCAGCTCAGGATGACGGACCATTGGGCGATAACAAGCCAAATTATTTCCTAAATTTCAAGTCCATGAATGTGGATATTTTCACTGTTTCTCACACTAAGGTAGACAACTTATTTGGAAGAGCTTGGTTTTACCGGGAACACACTTTCACCGATGAAGGGCAGTGGAGAGTTAGTTTAGAGTTCCCGAAACAAGGCCATGGTTCGCTTTCCTTGTTATTTGCTTACTTCACAGGTGAATTAAATATTCATGTTTTGTTCCTAGCTGAAAAGGGGTTTCTTAGAGTAGCCCACACCTATGACACATCAGCAAACAGAGTTAACTTCCTGTCGTCCAATGGCGTCATCACAATCCCAGCTGGAGAGCAAATGACATTATCTGCACCCTACTATTCAAATAAACCCCTCAGAACAGTTAGAGACAACAATAGTCTTGGGTACTTAATGTGTAAACCATTCCTCACTGGAACGACAACAGGGAAGATAGAGGTTTATCTTAGTTTGAGATGTCCAAATTTCTTCTTTCCTCTTCCCGCACCTAAGGTTTCA---ACT------AGCAGAGCTTTGCGGGGTGATTTGGCAAATTTTTCAGACCA-
FJ373099
GCAGAGGAATGCAAACAGACCATATCGCCAAATGAATTGGGCTTAACATCAGCTCAGGATGATGGACCATTGGGCGACAACAAGCCAAATTATTTCCTAAATTTCAAGTCCATGAATGTGGATATCTTCACTGTTTCTCACACTAAGGTGGACAACCTATTTGGAAGAGCTTGGTTTTACCAGGAACACACTTTCACCAATGAAGGGCAGTGGAGGGTCAGTTTAGAATTCCCAAAACAAGGCCATGGTTCACTTTCATTGTTATTCGCTTACTTCACAGGTGAACTAAATATTCATGTTTTGTTCCTAGCTGAAAGAGGATTTCTTAGAGTAGCCCACACCTATGACACATCAGAAAACAGAGTTAACTTCCTGTCATCCAATGGCGTCATCACAATCCCAGCTGGAGAACAGATGACATTATCTGCACCATACTACTCAAATAAACCCCTCAGAACAGTCAGAGATAACAATAGTCTTGGGTATCTGATGTGTAAACCATTCCTCACTGGAACGACAACAGGGAAGATAGAGGTTTACCTTAGTTTGAGGTGTCCAAATTTCTTCTTTCCTCTTCCCGCACCTAAGGTTTCG---ACT------AGCCGCGCTTTGCGGGGTGATTTGGCAAATGTCTCAGACCA-
FJ373098
GCAGAGGAATGCAAACAGACCATATCGCCAAATGAATTGGGCTTAACATCAGCTCAGGATGATGGACCATTGGGCGATAACAAGCCAAATTATTTCCTAAATTTCAAGTCCATGAATGTGGATATCTTCACTGTTTCTCACACTAAGGTAGACAACCTATTTGGAAGAGCTTGGTTTTACCAGGAACACACCTTCACCGATGAAGGGCAGTGGAGAGTTGGTTTAGAGTTCCCAAAACAAGGCCATGGTTCGCTTTCATTGTTATTCGCTTACTTTACAGGTGAACTAAATATTCATGTTCTGTTCCTAGCTGAAAGGGGATTTCTTAGAGTAGCCCACACCTATGACACATCAGCAAACAGAGTTAACTTCCTGTCATCCAATGGCGTCATCACAATCCCAGCTGGAGAACAAATGACATTATCTGCACCCTACTACTCAAATAAACCCCTCAGAACAGTCAGAGATAACAATAGTCTTGGGTATCTAATGTGTAAACCATTCCTCACTGGAACGACAACAGGGAAGATAGAGGTTTATCTTAGTTTGAGATGTCCAAATTTCTTCTTTCCTCTTCCTGCACCTAAGGTTTCA---ACT------AGCCGTGCTTTGCGGGGTGATTTGGCAAATTTCTCAGACCA-
FJ373097
GCAGAAGAATGTAAACAGACCATATCACCAAATGAATTGGGATTAACATCAGCTCAGGATGATGGACCATTGGGCGATAATAAGCCAAATTATTTCCTAAACTTCAAGTCTATGAATGTAGACATCTTCACTGTTTCCCACACTAAGGTGGACAACTTATTTGGAAGAGCATGGTTCTACCAGGAACACACTTTCACAAATGAAGGACAGTGGAGAGTTAATTTGGAGTTCCCAAAACAGGGTCATGGTTCACTTTCCCTGCTATTTGCTTATTTCACAGGTGAATTAAACATCCATGTTTTGTTCTTAGCTGAAAAAGGATTTCTTAGAGTAGCTCATACATACGACACATCAGAAGATAGAGTTAACTTCTTGTCATCTAATGGTGTTATCACAATCCCAGCGGGAGAACAAATGACATTATCTGCACCTTACTACTCAAATAAACCCCTCAGGACAGTTAGGGACAGCAATAGTCTTGGGTATCTGATGTGCAAACCATTCCTCACTGGAACGACAACAGGGAAAATAGAGGTCTACCTTAGTCTGAGATGTCCAAATTTCTTCTTTCCTCTCCCCGCACCTAAAGTGACA---ACT------GGTCGTGCTTTGCGGGGTGACTTGGCAAATTTCTCAAACCA-
FJ373096
GCAGAGGAGTGTAAACAAACCATATCGCCTAATGAACTGGGCTTAACATCAGCACAGGACGATGGGCCATTGGGCGACAATAAGCCGAACTATTTCCTAAATTTCAAGTCCATGAATGTGGACATCTTTACTGTTTCCCACACTAAAGTAGACAACTTATTTGGAAGGGCTTGGTTTTTCCAGGAACACACTTTCACCAATGAGGGACAGTGGAGAGTCAATTTAGAGTTCCCAAAACAAGGTCATGGTTCACTTTCCTTACTATTTGCATATTTTACAGGTGAATTAAATATCCATGTTTTATTCTTGGCTGAAAAGGGATTCCTCAGGGTGGCTCATACCTATGACACATCGGAAAACAGGGTCAACTTCTTGTCATCCAACGGTGTTATCACAATCCCAGCAGGAGAGCAAATGACATTATCTGCACCCTACTACTCAAATAAACCCCTTAGAACAGTCAGAGATAGCAATAGCCTTGGGTATTTAATGTGTAAACCATTCCTCACGGGAACAACAACAGGGAAAATAGAGGTCTATCTTAGTTTGAGGTGCCCCAATTTCTTCTTTCCTTTACCTGCACCTAAAGTCACA---ACT------GGTCGTGCTTTGCGGGGCGACATGGCAAATTTCTCAAATGA-
FJ373095
GCAGAGGAATGCAAACAGACCATATCACCAAATGAATTGGGCTTAACATCAGCTCAGGATGATGGACCATTAGGCGATAACAAGCCAAATTATTTCCTAAATTTCAAGTCCATGAATGTGGATATCTTCACTGTTTCTCACACTAAGGTAGACAACCTATTTGGAAGAGCTTGGTTTTACCAGGAACACACTTTCACCGATGAAGGGCAGTGGAGAGTTAGTTTAGAGTTCCCGAAGCAAGGCCATGGTTCGCTTTCGTTGTTATTCGCTTACTTCACAGGTGAACTAAACATTCATGTACTGTTTCTAGCTGAAAAGGGATTTCTTAGAGTAGCCCATACTTATGACACATCAGCAGACAGAGCTAACTTCCTGTCATCCAATGGCGTCATCACAATCCCAGCTGGAGAACAAATGACGTTATCTGCACCCTACTACTCAAATAAACCCCTCAGAACAGTCAGAGACAACAATAGTCTTGGGTACCTAATGTGTAAACCATTCCTCACTGGAACGACAACAGGGAAGATAGAGGTTTATCTTAGTTTGAGATGTCCAAATTTCTTCTTTCCTCTTCCCGCACCTAAGGTTTCA---ACT------AGTCGTGCTTTGCGGGGTGATTTGGCAAATTTCTCAGACCA-
FJ373094
GCAGAGGAATGCAAACAGACCATATCACCAAATGAATTGGGCTTGACATCAGCTCAGGATGATGGACCATTGGGCGATAACAAGCCAAATTATTTCCTAAATTTCAAGTCCATGAATGTGGATATTTTCACTGTTTCTCACACTAAGGTAGACAACCTATTTGGAAGAGCTTGGTTTTACCAGGAACACACTTTCACCGATGAAGGGCAGTGGAGAGTTAGTTTGGAGTTCCCGAAACAAGGTCATGGTTCACTTTCGTTGTTATTCGCTTACTTCACAGGTGAACTAAATATTCATGTTCTGTTCCTAGCTGAAAAAGGATTTCTTAGAGTAGCCCACACCTATGACACATCAGCAAACAGAGTTAACTTCCTGTCATCCAATGGCGTCATCACAATTCCAGCTGGAGAACAAATGACATTATCTGCACCCTACTACTCAAATAAACCCCTTAGAACAGTCAGAGACAACAATAGTCTTGGGTACCTAATGTGTAAACCATTCCTCACTGGAACGACAACAGGGAAGATAGAGGTTTATCTTAGTTTGAGATGTCCAAATTTCTTCTTTCCTCTTCCCGCACCTAAGGTCTCA---ACT------AGCCGTGCTTTGCGGGGTGATTTAGCAAATTTCTCAGACCA-
FJ373093
GCAGAAGAATGTAAACAGACCATATCACCAAATGAATTGGGATTAACATCAGCCCAGGATGATGGACCATTAGGCGATAACAAGCCAAATTATTTCCTAAATTTCAAGTCTATGAATGTAGACATCTTCACTGTTTCCCACACTAAGGTGGACAACTTATTTGGAAGAGCATGGTTCTACCAGGAACACACTTTCACAAACGAAGGACAGTGGAGAGTTAATTTGGAGTTCCCAAAACAAGGTCATGGTTCACTTTCTCTGCTATTTGCTTACTTCACAGGTGAATTAAACATCCATGTTTTGTTCTTAGCTGAAAAAGGATTTCTTAGAGTAGCTCATACATATGACACATCAGAAAATAGAGTTAACTTCTTGTCATCTAATGGTGTTATCACAATCCCAGCGGGAGAACAAATGACATTATCTGCACCTTATTACTCAAATAAACCCCTTAGGACAGTTAGGGATAGCAATAGTCTTGGGTATCTGATGTGCAAACCATTCCTCACTGGGACAACAACAGGGAAAATAGAGGTCTACCTTAGTCTGAGATGTCCAAATTTCTTCTTTCCTCTCCCCGCGCCTAAAGTGACA---ACT------GGTCGTGCTTTGCGGGGTGACTTAACGAATTTCTCAGACCA-
FJ373092
GCAGAAGAATGTAAACAGACCATATCACCAAATGAATTGGGATTAACATCAGCCCAGGATGATGGACCATTGGGCGATAACAAGCCAAATTATTTCCTAAATTTCAAGTCTATGAATGTAGACATCTTCACTGTTTCCCACACTAAGGTGGACAACTTATTTGGAAGAGCATGGTTCTACCAGGAACACACTTTCAGAGACGAAGGACAGTGGAGAGTTAATTTGGAGTTCCCAAAACAAGGTCATGGTTCACTTTCTCTGCTATTTGCTTATTTCACAGGTGAATTGAACGTTCATGTTCTGTTCTTAGCTGAAAAAGGATTTCTTAGAGTAGCTCATACATATGACACATCAGAAAATAGAGTTAATTTCTTGTCATCTAATGGTGTTATCACAATCCCAGCGGGAGAACAAATGACATTATCTGCACCTTACTACTCAAATAAACCCCTTAGGACAGTTAGGGACAGCAATAGTCTTGGGTATCTGATGTGCAAACCATTCCTCACTGGAACAACAACAGGGAAAATAGAGGTCTACCTTAGCCTGAGGTGTCCAAATTTCTTCTTTCCTCTCCCCGCGCCTAAAGTAACA---ACT------GGTCGTGCTTTGCGGGGTGACTTGGCAAATTTCTCAAACCA-
FJ373091
GCAGAAGAATGTAAACAGACCATATCACCAAATGAATTGGGATTAACATCAGCTCAGGATGATGGACCATTGGGCGATAACAAGCCAAATTACTTCCTAAATTTCAAGTCTATGAATGTGGACATCTTCACTGTTTCCCACACTAAGGTGGACAACTTATTTGGAAGAGCATGGTTCTACCAGGAACACACTTTCACAGATGAAGGACAGTGGAGGGTTAATTTAGAGTTCCCAAAACAAGGTCATGGTTCACTTTCTCTGCTATTTGCTTATTTCACAGGTGAATTAAACATCCATGTTTTGTTCCTAGCTGAAAAAGGATTTCTTAGGGTAGCTCATACATACGACACATCAGCAAATAGAGTTAACTTCTTGTCATCTAATGGTGTTATCACAATCCCGGCGGGAGAACAAATGACTTTATCTGCACCTTACTACTCAAATAAACCCCTTAGGACAGTTAGGGACAGCAATAGTCTTGGGTATCTGATGTGCAAACCATTCCTCACTGGAACAACAACAGGGAAAATAGAGGTCTACCTTAGCTTGAGATGTCCAAATTTCTTCTTTCCTCTCCCCGCACCTAAAGTGACT---ACC------GGTCGTGCTTTGCGGGGTGACTTGGCAAATTTCTCAGACCA-
FJ373090
GCAGATGAATGTAAACAGACCATATCACCAAATGAATTAGGATTAACATCAGCTCAGGATGATGGACCATTGGGCGATAACAAGCCAAATTATTTCCTAAATTTCAAGTCTATGAATGTAGACATCTTTACAGTTTCCCACACTAAGGTGGACAACTTATTTGGAAGAGCATGGTTCTACCAGGAACACACCTTCACAAATGAAGGACAGTGGAGAGTTAATTTGGAGTTCCCAAAACAAGGTCATGGTTCACTTTCTCTGCTATTTGCTTATTTCACAGGTGAATTAAACATCCATGTTTTGTTCCTAGCTGAAAAAGGATTTCTTAGAGTAGCTCATACATACGACACATCAGAGAATAGAGTTAACTTCTTGTCATCTAATGGTGTTATCACAATCCCAGCGGGAGAGCAAATGACATTATCCGCACCTTACTACTCAAATAAACCCCTTAGGACAGTTAGGGACAGCAATAGTCTTGGGTATCTGATGTGTAAACCATTCCTCACTGGAACAACAACAGGGAAAATAGAGGTCTACCTTAGCCTGAGATGTCCAAATTTCTTCTTTCCTCTCCCCGCGCCTAAAGTGACA---ACT------GGTCGTGCTTTGCGGGGTGACTTGGCAAATTTCTCAGACCA-
FJ373089
ACAGAGAATTGCAAACAAACAATGTCTCCAAATGAGTTAGGACTTACCTCAGCCCAAGATGATGGTCCATTGGGCCAGGAGAAACCAAACTATTTTCTTAATTTTAGGTCTATGAATGTTGATATTTTTACAGTCTCACACACCAAAGTAGACAATCTTTTTGGCAGAGCTTGGTTCTTTGAGGAGCACTCCTTTACCAATGAAGGACAATGGAGGGTACCCCTGAAATTTCCAAAGCAAGGTCATGGGTCTCTGTCACTTCTATTTGCTTATTTTACTGGTGAGTTGAACATTCATGTCTTGTTTTTAAGTGAAAGAGGATTCTTGAGAGTTGCTCATACTTATGACACTAGTAGTGATCGGGTCAATTTCCTGTCATCAAATGGTGTGATCACAGTACCAGCTGGAGAGCAAATGACACTTTCGGCTCCTTATTACTCAAATAAGCCACTAAGAACTGTCAGAGATGATAATAGCCTTGGGTACTTGATGTGCAAGCCTTTCTTAACTGGAACCACAACTGGAAAAATTGAGGTTTACCTTAGTTTGAGATGTCCAAACTTCTTCTTCCCTCTCCCTGCCCCTAAAGTCACT---ACA------AGTCGGACATTGCGGGGTGACATGGCCAATTTTACAAACCA-
FJ373088
GCAGAGGAATGCAAACAGACCATATCACCAAATGAATTGGGCTTAACGTCAGCTCAGGATGATGGACCATTGGGCGATAACAAGCCGAATTATTTCCTAAATTTCAAGTCCATGAATGTGGATATCTTCACTGTTTCTCACACTAAGGTAGACAACCTATTTGGAAGAGCTTGGTTTTACCAGGAACACACTTTCACCAATGAAGGGCAGTGGAGAGTTAGCTTAGAGTTCCCAAAACAAGGCCATGGTTCACTTTCGTTGTTATTCGCCTATTTCACAGGTGAACTAAATATTCATGTTCTGTTTCTAGCTGAAAGGGGATTTCTTAGAGTGGCCCACACCTATGACACATCAGCAAACAGAGTTAATTTTCTGTCATCCAATGGCGTCATCACAATCCCAGCTGGAGAACAAATGACATTATCTGCACCCTACTATTCAAATAAACCTCTCAGAACAGTTAGAGACAACAATAGTCTTGGGTACCTAATGTGTAAACCATTCCTCACTGGAACAACATCAGGGAAGATAGAGGTTTATCTTAGTTTGAGATGTCCAAATTTCTTCTTTCCTCTTCCCGCACCTAAGGTTTCA---ACT------AGCCGTGCTTTGCGGGGTGATTTGGCAAATTTCTCAGACCA-
FJ373087
GCAGAGGAATGCAAACAGACCATATCGCCAAATGAATTGGGTTTAACATCAGCTCAGGATGATGGACCATTGGGCGATAACAAGCCGAATTATTTCCTAAATTTCAAGTCCATGAATGTGGATATCTTCACTGTTTCTCACACTAAGGTAGACAACCTATTTGGAAGAGCTTGGTTTTACCAGGAACACACTTTCACCGATGAAGGGCAGTGGAGAGTTAGTTTAGAGTTCCCAAAACAAGGCCATGGTTCGCTTTCATTGTTATTCGCTTACTTTACAGGTGAACTAAATATTCATGTTCTGTTCCTAGCTGAAAAGGGATTTCTTAGAGTGGCCCACACCTATGACACATCAGCAAACAGAGTTAACTTCCTGTCATCCAATGGCGTCATCACAATCCCAGCTGGAGAACAAATGACATTATCTGCACCCTACTACTCAAATAAACCCCTCAGAACAGTCAGAGATAACAATAGTCTTGGGTATCTAATGTGTAAACCATTCCTCACTGGAACGACAACAGGGAAGATAGAGGTTTATCTTAGTTTGAGATGTCCAAATTTCTTCTTTCCTCTACCCGCACCTAAGGTTTCA---ACT------AGCCGTGCTTTGCGGGGTGATTTGGCAAATTTCTCAGACCA-
FJ373086
GCAGAGGAATGCAAACAGACCATATCACCAAATGAATTGGGCTTAACATCAGCTCAGGATGATGGACCATTGGGCGATAACAAGCCAAATTATTTCCTAAATTTCAAGTCCATGAATGTGGATATTTTCACTGTTTCTCACACTAAGGTAGACAACCTATTTGGAAGAGCTTGGTTTTACCAGGAACACACTTTCACCGATGAAGGGCAGTGGAGAGTTAGTTTAGAGTTCCCTAAACAAGGCCATGGTTCGCTTTCATTGTTATTTGCTTACTTCACAGGTGAACTAAATATTCATGTTCTGTTTCTAGCTGAAAAGGGATTTCTTAGAGTAGCCCACACCTATGACACATCAGAAAACAGAGTTAACTTCTTGTCATCCAATGGCGTCATCACAATCCCAGCTGGAGAACAAATGACATTATCTGCACCCTACTACTCAAATAAACCCCTTAGAACAGTCAGAGACAACAATAGTCTTGGGTACCTAATGTGTAAACCATTCCTCACTGGAACGACAACAGGGAAGATAGAGGTTTATCTTAGTTTGAGATGTCCAAATTTCTTCTTCCCTCTTCCCGCACCTAAGGTCTCA---ACT------AGCCGTGCTTTGCGAGGTGATTTAGCAAATTTCTCAGACCA-
FJ373085
GCAGAAGAATGTAAACAGACAATATCACCAAATGAATTGGGATTAACATCAGCCCAGGATGATGGACCATTGGGCGATAACAAGCCAAATTATTTCCTAAATTTCAAGTCTATGAATGTAGACATCTTCACTGTTTCCCACACTAAGGTGGACAACTTATTTGGAAGAGCATGGTTCTACCAGGAACACACTTTTACAGACGAAGGACAGTGGAGAGTTAATTTGGAGTTCCCAAAACAAGGTCATGGTTCACTTTCTCTGCTATTTGCTTATTTCACAGGTGAATTAAACATCCATGTTTTGTTCTTAGCTGAAAAAGGATTTCTTAGAGTAGCTCATACATACGACACATCAGAAAATAGAGTTAACTTCTTGTCATCTAATGGTGTTATCACAATCCCAGCGGGAGAACAAATGACATTATCTGCACCTTACTACTCAAATAAACCCCTTAGGACAGTTAGGGACAGCAATAGTCTTGGGTATCTGATGTGCAAGCCATTCCTCACTGGAACAACAACAGGGAAAATAGAGGTCTACCTTAGCCTGAGGTGTCCAAATTTCTTCTTTCCTCTCCCCGCGCCTAAAGTAACA---ACT------GGTCGTACTTTGCGGGGTGACTTGGCAAATTTCTCAAACCA-
FJ373084
GCAGAAGAATGTAAACAGACAATATCACCAAATGAATTGGGATTAACATCAGCCCAGGATGATGGACCATTGGGCGATAACAAGCCAAATTATTTCCTAAATTTCAAGTCTATGAATGTAGACATCTTCACTGTTTCCCACACTAAGGTGGACAACTTATTTGGAAGAGCATGGTTCTACCAGGAACACACTTTTACAGACGAAGGACAGTGGAGAGTTAATTTGGAGTTCCCAAAACAAGGTCATGGTTCACTTTCTCTGCTATTTGCTTATTTCACAGGTGAATTAAACATCCATGTTTTGTTCTTAGCTGAAAAAGGATTTCTTAGAGTAGCTCATACATACGACACATCAGAAAATAGAGTTAACTTCTTGTCATCTAATGGTGTTATCACAATCCCAGCGGGAGAACAAATGACATTATCTGCACCTTACTACTCAAATAAACCCCTTAGGACAGTTAGGGACAGCAATAGTCTTGGGTATCTGATGTGCAAGCCATTCCTCACTGGAACAACAACAGGGAAAATAGAGGTCTACCTTAGCCTGAGGTGTCCAAATTTCTTCTTTCCTCTCCCCGCGCCTAAAGTAACA---ACT------GGTCGTACTTTGCGGGGTGACTTGGCAAATTTCTCAAACCA-
FJ373083
GCTGAGGAGTGTAAACAGACCATATCACCAAACGAACTGGGCTTAACATCAGCACAGGATGATGGACCATTGGGTGATAATAAGCCAAATTATTTTCTAAATTTTAAGTCCATGAATGTGGACATCTTCACAGTTTCACACACCAAAGTAGATAACCTGTTTGGAAGAGCTTGGTTTTACAAGGAACACACTTTCACGGATGAAGGGCAGTGGAGAGTTAATTTAGAGTTCCCAAAACAAGGCCATGGCTCACTTTCCTTGCTATTTGCTTATTTTACAGGTGAATTAAATATCCATGTTTTATTCTTAGCTGAGAAGGGATTTCTTAGAGTAGCCCACACTTACGACACATCAGAAAATAGGGTTAATTTCTTGTCATCTAATGGTGTAATTACAATCCCAGCAGGAGAACAAATGACATTATCTGCACCTTACTACTCAAACAAGCCCCTTAGAACAGTTAGGGACAGCAATAGTCTCGGGTACTTAATGTGCAAACCACTCCTCACTGGAACAGGAGGAGGGAAAATAGAGGTCTATCTTAGTTTGAGATGTCCAAATTTCTTCTTCCCTCTTCCCGCACCCAAAGTTACA---ACT------GGCCGTACTTTGCGGGGTGACTTGGCAAATTTCTCAGACCA-
FJ373082
GCAGAGGAGTGCAAACAGACCATATCGCCAAATGAATTGGGCTTAACATCAGCTCAGGATGATGGACCATTGGGCGATAACAAGCCAAATTATTTCCTAAATTTCAAGTCCATGAATGTAGATATCTTCACTGTTTCTCATACAAAGGTAGACAACCTATTTGGAAGAGCTTGGTTTTACCAGGAACACACTTTCACCAATGAAGGGCAGTGGAGAGTCAGTTTAGAGTTCCCGAAACAAGGCCATGGTTCGCTTTCATTGCTATTCGCTTACTTCACAGGCGAACTAAATATTCATGTTCTGTTCCTAGCTGAAAAAGGATTTCTTAGAGTAGCCCACACCTATGACACATCAGCAAACAGAGCTAATTTCATGTCATCCAATGGCATCATTACAATCCCAGCTGGGGAACAAATGACATTATCTGCACCCTATTACTCAAATAAACCCCTCAGAACAGTCAGAGATAACAATAGTCTTGGGTATCTAATGTGTAAACCATTTCTCACTGGAACGACAACAGGGAAAATAGAGGTTTATCTTAGTTTGAGATGTCCAAATTTCTTCTTTCCTCTTCCCGCACCTAAGGTTTCA---ACT------AGCCGTACTTTGCGGGGTGATTTGGCAAGTTTCTCAGACCA-
FJ373081
GCAGAGGAATGTAAACAAACCATATCTCCAAATGAATTGGGATTAACATCAGCTCAGGATGATGGACCATTGGGTGACAACAAGCCAAATTATTTCCTAAATTTCAAGTCCATGAATGTAGACATCTTTACTGTTTCCCACACTAAAGTGGACAACTTATTTGGAAGAGCTTGGTTTTACCAGGAACACACTTTCACCAATGAAGGGCAATGGAGAGTTAACTTGGAGTTCCCAAAACAAGGTCATGGTTCGCTTTCTTTGCTATTTGCTTATTTCACAGGTGAGTTAAACATCCATGTCTTGTTCCTGGCCGAAAAAGGATTCCTTAGAGTAGCTCACACCTACGACACATCAGAAAATAGGGTTAACTTCCTGTCATCTAATGGTGTTATTACGATCCCAGCGGGAGAGCAAATGACACTATCTGCACCTTATTACTCAAATAAACCCCTTAGAACAGTTAGGGACAGCAATAGCCTTGGGTACCTGATGTGCAAACCATTCCTCACTGGAACAACAACAGGGAAGATAGAGGTCTACCTTAGCCTGAGATGTCCAAATTTCTTCTTTCCTCTCCCCGCGCCTAAAGTAACA---ACT------GGCCGTGCTTTACGAGGTGACATGGCAAATTTCTCAGACCA-
FJ373080
ACAGAAAACTGCAAACAGACGATGTCTCCAAATGAGCTAGGATTAACTTCAGCCCAAGATGACGGCCCATTGGGTCAAGAAAAACCCAACTACTTCCTCAACTTTAGGTCTATGAACGTGGACATTTTCACAGTATCACACACTAAGGTAGACAATCTTTTTGGTAGAGCATGGTTCTTTGAGGAACACACATTCACCAATGAAGGGCAATGGAGAGTACCATTAAAATTCCCCAAACAAGGGCATGGATCTTTGTCACTCCTATTTGCTTATTTTACTGGTGAATTGAACATTCATGTATTATTCTTAAGTGAAAGAGGGTTTCTAAGGGTAGCACACACTTATGACACCAGTAATGACCGTGTCAACTTTTTGTCATCAAACGGTGTGATTACCATACCAGCCGGTGAGCAGATGACACTATCAGCTCCTTATTACTCAAATAAGCCATTAAGGACCGTCAGGGATGACAACAGTCTTGGGTATTTGATGTGTAAGCCTTTTCTCACAGGAACCACTGGTGGGAAAATTGAGGTTTATTTAAGTCTGAGGTGTCCAAACTTCTTCTTCCCTCTTCCAGCACCTAAAGTGACA---ACT------AGCCGGGCACTACGTGGTGATATGGCAAACTTCTCCAATCA-
FJ373079
GCAGAAGATTGTAAACAGACCATATCACCAAATGAATTGGGATTAACATCAGCTCAGGATGATGGACCATTGGGCGATAACAAGCCAAATTATTTCCTAAATTTCAAGTCTATGAATGTAGACATCTTCACTGTTTCCCACACTAAGGTGGACAACTTATTTGGAAGAGCATGGTTCTACCAGGAACACACTTTCACAAACGAAGGACAGTGGAGAGTTAATTTGGAGTTCCCAAAACAAGGTCATGGTTCACTTTCTTTGCTATTTGCTTATTTCACAGGTGAATTAAACATCCATGTTCTGTTCTTAGCTGAAAAAGGATTTCTTAGAGTAGCCCATACATACGACACATCAGAAAATAGAGTTAACTTCTTGTCATCTAATGGTGTTATCACAATCCCAGCGGGAGAACAAATGACATTATCTGCACCTTACTACTCAAATAAGCCCCTTAGGACAGTTAGAGACAGCAATAGTCTTGGGTATCTGATGTGCAAACCATTCCTCACTGGAACAACAACAGGGAAAATAGAGGTCTACCTTAGCCTGAGATGTCCAAATTTCTTCTTTCCTCTCCCCGCACCTAAAGTGACA---ACT------GGTCGTGCTTTGCGGGGTGACTTGGCAAATTTCTCAGACCA-
FJ373078
GCAGAGGAATGCAAACAAACCATATCACCAAATGAGTTGGGCTTAACATCAGCCCAGGATGATGGACCACTAGGTGATAACAAGCCGAACTACTTTCTAAACTTCAAATCCATGAACGTGGACATATTCACTGTTTCTCACACTAAGGTAGACAACTTATTTGGAAGAGCCTGGTTTTACAAAGAACACACTTTCACCAATGAAGGACAGTGGAGGGTCAGTTTAGAGTTTCCAAAACAAGGCCATGGTTCACTTTCTTTGCTCTTTGCTTATTTCACAGGTGAACTAAATATCCATGTTTTATTCCTAGCTGAAAAGGGATTTCTTAGAGTAGCTCACACCTACGACACATCAGAAAACAGGGTTAACTTCTTGTCATCCAACGGTGTTATCACAATCCCAGCAGGAGAACAAATGACATTATCTGCACCTTACTACTCAAATAAGCCCCTCAGAACAGTTAGGGACAGCAATAGTCTTGGGTACCTAATGTGTAAGCCATTCCTTACTGGAACAACTACAGGGAAGATAGAAGTTTATCTTAGTTTGAGATGTCCAAATTTCTTCTTTCCTCTTCCCGCACCTAAAGTTACT---ACT------AGCCGTGCTTTGCGGGGTGACTTAGCAAATTTCTCAGATCA-
FJ373077
GCAGAAGAATGTAAACAGACCATATCACCAAATGAATTGGGATTAACATCAGCTCAGGATGATGGACCATTGGGCGATAACAAGCCAAATTATTTCCTAAATTTCAAGTCCATGAATGTGGACATCTTCACTGTTTCCCACACTAAGGTGGACAACTTATTTGGAAGAGCATGGTTCTACCAGGAACATACTTTCACAGATGAAGGACAGTGGAGAGTTAATTTGGAGTTCCCAAAACAAGGTCATGGTTCACTTTCTCTGTTATTTGCTTATTTTACAGGTGAGTTAAACATCCATGTTTTGTTCCTAGCTGAAAAAGGATTCCTTAGGGTAGCTCACACATACGACACATCAGAAAATAGAGTTAATTTCTTGTCATCTAATGGTGTTATCACAATCCCGGCGGGAGAACAAATGACTTTATCTGCACCTTACTACTCAAATAAACCCCTTAGGACAGTTAGGGACAGCAATAGTCTTGGGTATCTGATGTGCAAACCATTCCTCACTGGAACAACAACAGGGAAAATAGAGGTCTACCTTAGCCTGAGGTGTCCAAATTTCTTCTTTCCTCTCCCCGCGCCTAAAGTGACA---ACT------GGTCGTGCTTTGCGGGGTGACTTGGCAAATTTCTCAGACCA-
FJ373076
GCTGAGGAATGCAAACAGACCATATCGCCAAATGAATTGGGCTTAACATCAGCTCAGGATGATGGACCATTAGGCGATAACAAGCCAAATTATTTCCTAAATTTCAAGTCCATGAATGTGGATATCTTCACTGTTTCTCACACTAAGGTAGACAACCTATTTGGAAGAGCTTGGTTTTACCGGGAACACACTTTCACCGATGAAGGGCAGTGGAGAGTTAGTTTAGAGTTCCCAAAACAAGGCCATGGTTCACTTTCATTGTTATTCGCCTACTTCACAGGTGAATTAAATATTCATGTTCTGTTCCTAGCTGAAAAGGGATTTCTTAGAGTAGCCCACACTTATGACACATCGGAAAACAGAGTTAACTTCCTGTCATCCAATGGCGTCATCACAATCCCAGCTGGAGAACAAATGACATTATCTGCACCCTACTACTCAAATAAACCCCTCAGAACAGTCAGAGATAACAATAGTCTTGGGTATCTAATGTGTAAACCATTCCTCACTGGAACGACAACAGGGAAGATAGAGGTTTATCTTAGTTTAAGGTGTCCAAATTTCTTCTTTCCTCTTCCCGCACCTAAGGTTTCA---ACT------AGCCGTACTTTGCGGGGTGATTTGGCAAATTTCTCAGACCA-
FJ373075
GCAGAAGAATGCAAACAAACCATATCACCAAATGAGTTGGGCTTAACATCAGCCCAGGATGATGGACCACTAGGTGACAACAAGCCAAATTACTTTTTAAACTTCAAGTCCATGAACGTGGACATATTCACTGTTTCTCACACTAAGGTAGACAACTTATTTGGAAGAGCCTGGTTTTACCAGGAACACACTTTCACCAATGAAGGACAGTGGAGAGTTAATTTAGAATTTCCAAAACAAGGCCATGGTTCACTTTCTTTGCTCTTTGCTTATTTCACAGGTGAACTAAATATCCATGTTTTGTTTCTAGCTGAAAAGGGATTTCTTAGAGTAGCACACACTTACGACACATCAGAAAATAGGGTTAACTTCTTGTCATCCAACGGTGTTATCACAATCCCAGCAGGAGAACAAATGACATTATCTGCACCTTACTACTCAAATAAGCCCCTCAGAACAGTTAGGGACAGCAATAGTCTTGGGTACCTAATGTGTAAGCCATTCCTCACTGGAACAACTACAGGGAAGATAGAAGTTTATCTTAGTTTGAGATGTCCAAATTTCTTCTTTCCTCTTCCTGCACCTAAAGTTACT---ACT------AGCCGTGCTTTGCGGGGTGACCTGGCAAATTTCTCGGATCA-
FJ373074
GCAGAAGAGTGTAAACAGACCATATCACCAAATGAATTGGGATTAACATCAGCTCAGGATGATGGACCATTGGGCGATAACAAGCCAAATTATTTCCTAAATTTCAAGTCTATGAATGTAGACATCTTCACTGTTTCCCACACTAAGGTGGACAACTTATTTGGAAGAGCATGGTTCTACCAGGAACACACTTTCACAAACGAAGGACAGTGGAGAGTTAATTTGGAGTTCCCAAAACAAGGTCATGGTTCACTTTCTTTGCTATTTGCTTATTTCACAGGTGAATTAAACATCCATGTTCTGTTCTTAGCTGAAAAAGGATTTCTTAGGGTAGCCCATACATACGACACATCAGAAAATAGAGTTAACTTCTTGTCATCTAATGGTGTTATCACAATCCCAGCGGGAGAACAAATGACATTATCTGCACCTTACTACTCAAATAAGCCCCTTAGGACAGTTAGGGACAGCAATAGTCTTGGGTATCTGATGTGCAAACCATTCCTCACTGGAACAACAACAGGGAAAATAGAGGTCTACCTTAGCCTGAGATGTCCAAATTTCTTCTTTCCTCTCCCCGCGCCTAAAGTGACA---ACT------GGTCGTGCTTTGCGGGGTGACTTGGCAAATTTCTCAGACCA-
FJ373073
GCAGAGGAATGCAAACAGACCATATCACCAAATGAATTGGGCTTGACCTCAGCTCAGGATGATGGACCATTGGGCGATAACAAGCCAAATTATTTCCTAAATTTCAAGTCCATGAATGTGGATATTTTCACTGTTTCTCACACTAAGGTAGACAACCTATTTGGAAGAGCTTGGTTTTACCAGGAACACACTTTCACCGATGAAGGGCAGTGGAGAGTTAGTTTAGAGTTCCCGAAACAAGGTCATGGTTCGCTTTCATTGTTATTCGCTTACTTCACAGGTGAACTAAATATTCATGTTCTGTTTCTAGCTGAAAAAGGATTTCTTAGAGTAGCCCACACCTATGACACATCAGAAAACAGAGTTAACTTCCTGTCATCCAATGGCGTCATCACAATCCCAGCTGGAGAACAAATGACATTATCTGCACCCTACTACTCAAATAAACCCCTCAGAACAGTTAGAGACAACAATAGTCTTGGGTACCTAATGTGTAAACCATTCCTCACTGGAACGACAACAGGGAAGATAGAGGTTTATCTTAGTTTGAGATGTCCAAATTTCTTCTTTCCTCTTCCCGCACCCAAGGTCTCA---ACT------AGCCGTGCTTTGCGGGGTGATTTAGCAAATTTCTCAGACCA-
FJ373072
GCAGAAGAATGTAAACAGACTATATCACCAAATGAATTGGGATTAACATCAGCTCAGGATGATGGACCATTGGGCGATAATAAGCCAAATTATTTCCTAAATTTCAAGTCTATGAATGTAGACATCTTCACTGTTTCCCACACTAAGGTGGACAACTTATTTGGAAGAGCATGGTTCTACCAGGAACACACTTTCAGAGATGAAGGGCAGTGGAGAGTTAATTTGGAGTTCCCAAAACAAGGTCATGGTTCACTTTCCCTGCTATTTGCTTATTTCACAGGTGAATTAAACATCCATGTTTTGTTCCTAGCTGAAAAAGGATTTCTTAGAGTAGCTCATACATACGACACATCAGAAAATAGAGTTAACTTCTTGTCATCTAATGGTGTTATCACAATCCCAGCGGGAGAACAAATGACATTATCTGCACCTTATTACTCAAATAAACCCCTTAGGACAGTTAGGGACAGCAATAGTCTTGGGTATCTGATGTGCAAACCATTCCTCACTGGAACAACAACAGGGAAAATAGAGGTCTACCTTAGTCTGAGATGTCCAAATTTCTTCTTTCCTCTCCCTGCACCTAAAGTGACA---ACT------GGTCGTGCTTTGCGGGGTGACTTGGCAAATTTCTCAGACCA-
FJ373071
GTAGAGGAATGCAAACAGACCATATCGCCAAATGAATTGGGCTTAACATCAGCTCAGGATGATGGACCATTGGGCGATAATAAGCCAAATTATTTCCTAAATTTCAAGTCCATGAATGTGGATATTTTCACTGTTTCTCACACTAAGGTAGACAATCTATTTGGAAGAGCTTGGTTTTACCAGGAACACACTTTCACCGATGAAGGGCAGTGGAGAGTTAGTTTAGAGTTCCCAAAACAAGGCCATGGCTCGCTTTCATTGTTATTTGCTTACTTCACAGGTGAACTAAATATTCATGTTCTATTCCTAGCTGAAAAAGGATTTCTTAGAGTAGCCCACACCTATGACACATCAGCAAATAGAGTTAACTTCCTGTCATCCAATGGCGTCATCACAATCCCAGCTGGAGAACAAATGACATTATCTGCACCCTACTATTCAAATAAACCCCTCAGAACAGTCAGAGATAACAATAGCCTTGGGTATCTAATGTGTAAACCATTCCTTACTGGAACGACAACAGGGAAGATAGAGGTTTATCTTAGTTTGAGATGTCCAAATTTCTTCTTTCCTCTTCCCGCACCTAAGGTTTCA---ACT------AGCCGTGCTTTGAGGGGTGATTTGGCAAATTTCTCAGATCA-
FJ373070
GCAGAGGAATGCAAACAGACCATATCGCCAAATGAATTGGGCTTAACATCAGCTCAGGATGATGGACCATTGGGCGATAACAAGCCAAATTATTTCCTAAATTTCAAGTCCATGAATGTGGATATCTTCACTGTTTCTCACACTAAGGTGGACAATCTATTTGGAAGAGCTTGGTTTTACCAGGAACACACTTTCACCGATGAGGGGCAGTGGAGAGTTAGTTTAGAATTCCCGAAACAAGGCCATGGTTCGCTTTCATTGTTATTCGCTTACTTCACAGGTGAACTAAATATTCATGTTCTGTTCCTAGCTGAAAAGGGATTTCTTAGAGTAGCCCACACCTATGACACATCAGCAAACAGAGTTAACTTCCTGTCATCCAATGGCGTCATCACAATCCCAGCTGGAGAACAAATGACATTATCTGCACCATACTACTCAAATAAACCCCTCAGAACAGTCAGAGATAACAATAGTCTTGGGTATCTAATGTGTAAACCATTCCTCACTGGAACGACAACAGGGAAGATAGAGGTCTATCTTAGTTTGAGATGCCCAAATTTCTTCTTTCCTCTTCCTGCACCTAAGGTTTCA---ACT------AGCCGTGCCTTGCGGGGTGATTTGGCAAATTTCTCAGACCA-
FJ373069
GCAGAGGAATGCAAACAGACCATATCACCAAATGAATTGGGCTTAACATCAGCTCAGGATGATGGACCATTGGGCGAAAACAAGCCAAATTATTTCCTAAATTTCAAGTCCATGAATGTGGATATCTTCACTGTTTCTCACACTAAGGTAGACAACCTATTTGGAAGAGCTTGGTTTTACCAGGAACACACTTTCACCGATGAAGGGCAGTGGAGAGTTAGTTTAGAGTTTCCGAAACAGGGTCATGGTTCGCTTTCGTTGTTATTTGCTTACTTCACAGGTGAACTAAATATTCATGTTCTGTTTTTAGCTGAAAAGGGATTTCTTAGAGTAGCCCACACCTATGACACATCAGAAAACAGAGTTAACTTCCTGTCATCCAATGGCGTCATCACAATCCCAGCTGGAGAACAAATGACATTATCTGCACCCTACTACTCAAATAAGCCCCTCAGAACAGTCAGAGACAATAATAGTCTTGGGTACCTAATGTGTAAACCATTCCTTACTGGAACGACAACAGGGAAGATAGAGGTTTATCTTAGTTTGAGATGTCCAAATTTTTTCTTTCCTCTTCCCGCACCTAAGGTCTCA---ACT------AGCCGTGCTTTGCGGGGTGATTTAGCAAATTTCTCAGACCA-
FJ373068
GCAGAGGAATGCAAACAGACCATATCGCCAAATGAATTGGGCTTAACATCAGCTCAGGATGATGGACCATTGGGCGATAACAAGCCAAATTATTTCCTAAATTTCAAGTCCATGAATGTGGATATCTTCACTGTTTCTCATACAAAGGTAGACAACCTATTTGGAAGAGCTTGGTTTTACCAGGAACACACTTTCACTGATGAAGGGCAGTGGAGAGTTAATTTGGAGTTCCCGAAACAAGGCCATGGTTCACTTTCATTGTTATTCGCTTATTTCACAGGTGAGCTAAATATTCATGTTCTGTTCCTAGCTGAAAAAGGATTTCTTAGAGTAGCCCACACCTATGACACATCAGCAAACAGAGTTAACTTCCTGTCATCCAATGGCATCATCACAATCCCAGCTGGGGAACAAATGACATTATCTGCACCCTACTACTCAAATAAACCCCTCAGAACAGTCAGAGATAACAACAGTCTTGGGTATCTAATGTGCAAACCATTCCTCACTGGAACGACATCAGGGAAAATAGAGGTTTATCTTAGTTTGAGATGTCCAAATTTCTTCTTTCCTCTTCCCGCACCTAAGGTTTCA---ACT------AACCGTGCTTTGCGGGGTGATCTGGCAAATTTCTCAGACCA-
FJ373067
GCAGAGGAATGCAAACAGACCATATCCCCAAATGAATTAGGCTTAACATCAGCTCAGGATGATGGACCATTGGGCGATAACAAGCCAAATTATTTCCTGAATTTTAAGTCCATGAATGTGGATATCTTCACTGTTTCCCACACTAAGGTAGACAACCTATTCGGAAGAGCCTGGTTTTACCAGGAACACACTTTCACCGATGAAGGGCAGTGGAGAGTTAGTTTAGAGTTCCCGAAACAAGGCCATGGTTCGCTTTCATTGTTATTCGCTTACTTCACAGGTGAATTAAATATTCATGTTCTATTTCTAGCTGAAAAGGGATTTCTTAGGGTAGCCCACACCTATGACACATCAGCAAACAGAGTTAACTTCCTGTCATCCAATGGTGTCATCACAATCCCAGCTGGAGAACAAATGACATTATCTGCACCCTACTACTCAAATAAACCTCTCAGAACAGTCAGAGACAACAATAGTCTTGGGTATCTAATGTGTAAACCATTCCTCACTGGAACGACAACAGGGAAGATAGAGGTTTATCTTAGTTTGAGATGTCCAAATTTCTTCTTTCCTCTTCCCGCACCCAAGGTTTCA---ACT------AGCCGAGCTTTGCGGGGTGATTTGGCAAATTTTTCAGACCA-
FJ373066
GCAGAGGAGTGCAAACAGACCATATCACCTAATGAGTTAGGATTGACGTCAGCACAAGATGATGGGCCATTGGGTGATAGCAAACCAAATTATTTCCTAAATTTCAAATCTATGAATGTGGACATCTTCACTGTTTCTCACACTAAAGTAGATAATTTATTTGGAAGGGCTTGGTTCTTCCAGGAACACACTTTTACCAACGAAGGACAGTGGAGAGTTAATTTAGAGTTTCCAAAACAAGGCCATGGTTCACTTTCCTTGCTATTTGCATATTTTACAGGTGAATTAAATATCCATGTTTTGTTTTTGGCTGAAAAAGGATTCCTCAGGGTGGCTCACACCTATGATACATCAGAAAACAGAGTTAACTTCTTGTCATCTAATGGTGTTATCACAATCCCAGCAGGAGAGCAAATGACATTATCTGCACCTTACTACTCAAATAAACCCCTCAGAACGGTTAGGGACAGCAATAGCCTTGGGTATCTAATGTGTAAACCATTTCTCACTGGAACAACAACAGGGAAAATAGAGGTTTATCTTAGCTTGAGATGCCCGAATTTCTTCTTTCCTTTACCCGCACCCAAAGTTACA---ACT------AGTCGTGCTTTGCGGGGTGACATGGCAAATTTTTCAGATCA-
FJ373065
GCAGAGGAATGTAAACAGACTATATCACCAAACGAACTGGGTTTAACATCAGCTCAGGATGATGGACCATTGGGTGATAACAAGCCAAATTATTTCCTAAACTTTAAGTCTATGAATGTGGACATTTTCACAGTTTCCCATACTAAGGTAGACAACTTATTTGGAAGAGCTTGGTTTTACCAGGAACACACTTTCACCGATGAAGGACAGTGGAGAGTTAATCTAGAGTTCCCAAAACAAGGCCATGGTTCACTTTCCTTGCTATTTGCTTATTTTACAGGTGAACTAAATATCCATGTTTTGTTCCTGGCTGAAAAGGGATTTCTTAGAGTAGCTCACACCTATGACACATCAGCAAACAGGGTAAATTTCTTGTCATCCAATGGTGTCATCACAATCCCAGCAGGAGAACAAATGACATTATCTGCGCCCTACTACTCAAATAAACCCCTCAGAACAGTTAGAGATAGCAATAGTCTTGGGTATCTAATGTGTAAACCATTCCTTACAGGAACAACAACAGGGAAAATAGAGGTCTATCTTAGTTTGAGATGTCCAAATTTCTTCTTTCCTCTTCCCGCACCTAAAGTTACA---ACT------AGTCGTGCTTTGCGGGGTGATTTGGCAAACTTCTCAGATCA-
FJ373064
GCAGAGGAATGTAAACAGACCATATCGCCAAATGAATTGGGCTTAACATCAGCTCAGGATGATGGACCATTGGGCGATAACAAGCCAAATTATTTCCTAAATTTCAAGTCCATGAATGTGGATATCTTCACTGTTTCTCACACAAAGGTAGACAACTTATTTGGAAGAGCTTGGTTTTACCAGGAACACACTTTCACCGATGAAGGGCAGTGGAGAGTTAGTTTAGAGTTCCCGAAACAAGGCCATGGTTCGCTTTCATTGTTATTCGCTTACTTCACAGGTGAACTAAATATTCATGTTCTGTTCCTAGCTGAAAAGGGATTTCTTAGAGTAGCCCACACCTATGACACATCAGCAAACAGAGTTAACTTCCTGTCATCCAATGGCGTCATCACAATCCCAGCTGGGGAACAAATGACATTATCTGCACCCTACTACTCAAATAAACCCCTCAGAACAGTCAGAGATAGCAATAGTCTTGGGTATCTAATGTGTAAACCATTCCTCACTGGAACAACAACAGGTAAGATAGAGGTTTATCTTAGTTTGAGGTGTCCAAATTTCTTCTTTCCTCTTCCCGCACCTAAAGTTTCA---ACT------AGCCGTGCTTTGCGGGGTGATTTGGCAAATTTCTCAAACCA-
FJ373063
GCAGAGGAGTGCAAACAAACCATATCACCTAATGAACTAGGCTTAACATCAGCACAAGATGATGGACCATTGGGTGACAATAAACCAAATTATTTCCTAAATTTCAAGTCCATGAATGTGGACATCTTTACTGTTTCCCACACTAAAGTAGACAACTTGTTTGGAAGGGCTTGGTTTTTCAAGGAGCACACTTTCACCGATGAGGGACAGTGGAGAGTTAGTTTAGAGTTCCCAAAACAAGGCCATGGTTCACTTTCCTTATTATTTGCATACTTTACAGGTGAATTAAATATCCATGTTTTATTCTTGGCTGAAAAGGGATTCCTCAGGGTGGCTCACACCTATGACACATCGGAAAACAGGGTTAACTTCTTATCATCCAATGGTGTTATCACAATCCCAGCTGGAGAGCAAATGACATTATCTGCACCTTACTACTCAAATAAACCCCTTAGAACTGTCAGGGATAGCAATAGCCTTGGGTATCTAATGTGCAAACCATTCCTCACAGGAACGACAACAGGGAAAATAGAGGTCTATCTTAGTTTGAGGTGCCCCAATTTCTTCTTTCCTCTACCTGCACCTAAAGTTACA---ACT------GGTCGCGCTTTGCGGGGCGACATGGCAAACTTCTCGAATGA-
FJ373062
GCAGAGGAGTGCAAACAAACCATATCACCTAATGAACTAGGCTTAACATCAGCACAAGATGATGGACCATTGGGCGACAATAAACCAAATTATTTCCTAAATTTCAAGTCCATGAATGTGGACATCTTTACTGTTTCCCACACTAAAGTAGACAACTTGTTTGGAAGGGCTTGGTTTTTCAAGGAGCACACTTTCACCGATGAGGGACAGTGGAGAGTTAGTTTAGAGTTCCCAAAACAAGGCCATGGTTCACTTTCCTTATTATTTGCATACTTTACAGGTGAATTAAATATTCATGTTTTGTTCTTGGCTGAAAAGGGATTCCTCAGGGTGGCTCACACCTATGACACATCGGAAAACAGGGTTAACTTCTTATCATCCAATGGTGTTATCACAATCCCAGCTGGAGAGCAAATGACATTATCTGCACCTTACTACTCAAATAAACCCCTTAGAACTGTCAGGGATAGCAATAGCCTTGGGTATCTAATGTGCAAACCATTCCTCACAGGAACGACAACAGGGAAAATAGAGGTCTATCTTAGTTTGAGGTGCCCCAATTTCTTCTTTCCTCTACCTGCACCTAAAGTTACA---ACT------GGTCGCGCTTTGCGGGGCGACATGGCAAACTTCTCGAATGA-
FJ373061
GCAGAAGAATGCAAGCAGACCATATCACCAAATGAATTGGGCTTAACATCAGCTCAGGATGATGGACCATTGGGCGATAACAAGCCAAATTATTTCCTAAATTTCAAGTCCATGAATGTGGATATCTTCACTGTTTCTCACACTAAAGTAGACAACCTGTTTGGAAGAGCTTGGTTTTACCAGGAACACACTTTCACCGATGAGGGGCAGTGGAGAGTTAATTTAGAATTCCCGAAACAAGGCCATGGTTCGCTTTCCTTGCTATTCGCTTACTTCACAGGTGAATTAAATATTCATGTTTTGTTCCTAGCTGAAAAGGGCTTCCTTAGAGTAGCCCATACCTATGATACATCAGCAGACAGAGTTAACTTCCTGTCATCCAATGGCGTTATCACAATCCCAGCTGGAGAACAAATGACATTATCTGCACCCTACTACTCAAATAAACCCCTCAGAACAGTCAGAGATAACAATAGTCTTGGATATCTAATGTGTAAACCATTCCTCACTGGAACGACAACAGGGAAGATAGAGGTTTATCTTAGTTTGAGATGTCCAAATTTCTTCTTTCCTCTTCCCGCACCTAAGGTTTCA---ACT------AGCCGTGCTTTGCGGGGTGACTTGGCAAATTTCTCAGACCA-
FJ373060
GCAGAGGAGTGCAAACAGACCATATCACCAAATGAATTGGGCTTAACATCAGCTCAGGATGATGGACCATTGGGCGATAATAAGCCAAATTATTTCCTAAATTTCAAGTCCATGAATGTGGATATCTTCACTGTATCTCACACTAAGGTAGACAACCTATTTGGAAGAGCTTGGTTTTACCAGGAACACACTTTCACCAATGAAGGGCAGTGGAGAGTTAGTTTAGAGTTCCCGAAGCAAGGCCATGGTTCGCTTTCGCTGTTATTCGCTTACTTCACAGGTGAACTAAATATTCATGTACTGTTTCTAGCTGAAAGAGGATTTCTTAGGGTAGCCCACACCTATGATACATCAGCAAACAGAGTTAACTTCCTGTCATCCAATGGCGTCATTACAATCCCAGCTGGAGAACAAATGACATTATCTGCACCCTACTACTCAAATAAACCCCTCAGAACAGTCAGAGACAACAATAGTCTTGGGTACCTAATGTGTAAACCATTCCTCACTGGAACGACAACAGGGAAGATAGAGGTTTATCTTAGTTTGAGATGTCCAAATTTCTTCTTTCCTCTTCCCGCACCTAAGGTTTCA---GCT------AGTCGTGCTTTGCGGGGTGATTTGGCAAATTTCTCAGACCA-
FJ373059
GCAGAAGAATGTAAACAGACCATATCACCAAATGAATTGGGATTAACATCAGCTCAGGATGATGGACCATTGGGCGATAATAAGCCAAATTATTTCCTAAATTTCAAGTCTATGAATGTAGACATCTTCACTGTTTCCCACACTAAGGTGGACAACTTATTTGGAAGAGCATGGTTCTACCAGGAACACACTTTCACAGATGAAGGGCAGTGGAGAGTTAATTTGGAGTTCCCAAAACAGGGTCATGGTTCACTTTCCCTGCTATTTGCTTATTTCACAGGTGAATTGAACATCCATGTTTTGTTCTTAGCTGAAAAAGGATTTCTTAGAGTGGCTCATACATATGACACATCAGAAAATAGAGTTAACTTCTTGTCATCTAATGGTGTTATCACAATCCCAGCGGGAGAACAAATGACATTATCTGCACCTTACTACTCAAATAAACCCCTTAGGACAGTTAGGGACAGCAATAGTCTTGGGTATCTGATGTGCAAACCATTCCTCACTGGAACGACAACAGGGAAAATAGAGGTCTACCTTAGCCTGAGATGTCCAAATTTCTTCTTTCCCCTCCCCGCACCTAAAGTGACA---ACT------GGTCGTGCTTTGCGGGGTGACTTGGCAAATTACTCAGACCA-
AM933171
GCAGAGGAATGCAAACAGACCATATCACCAAATGAATTGGGCTTAACATCAGCTCAGGATGATGGACCATTGGGCGATAACAAGCCAAATTATTTCCTAAATTTCAAGTCCATGAATGTGGATATCTTCACTGTTTCTCACACTAAGGTAGACAACTTATTTGGAAGAGCTTGGTTTTACCAGGAACACACTTTCACCAATGAAGGGCAGTGGAGAGTTAATTTAGAGTTCCCGAAACAAGGCCATGGTTCGCTTTCGTTGTTATTCGCTTACTTCACAGGTGAACTAAATATTCATGTTCTATTTCTAGCTGAAAAGGGATTTCTTAGAGTAGCCCACACCTATGACACATCAGTAAACAGAGTTAACTTCCTGTCATCCAATGGCGTCATCACAATCCCAGCTGGAGAACAAATGACATTATCTGCACCCTACTACTCAAATAAACCCCTCAGAACAGTCAGAGACAACAACAGTCTTGGGTACCTAATGTGTAAACCATTCCTCACTGGAACGACAACAGGGAAGATAGAGGTTTATCTTAGTTTGAGATGTCCAAATTTCTTCTTTCCTCTTCCCGCACCTAAAGTCTCA---ACT------AGCCGTGCTTTGCGGGGTGATTTAGCAAATTTCTCAGACCA-
AM933170
GCAGAGGAATGCAAACAGACTATATCACCAAATGAATTGGGCTTAACATCAGCTCAGGATGATGGACCATTGGGCGATAACAAGCCAAATTATTTTCTAAATTTCAAGTCCATGAATGTGGATATCTTCACTGTTTCCCACACTAAAGTAGACAACATATTTGGAAGAGCTTGGTTTTACCAGGAACATACTTTCACCGATGAAGGGCAGTGGAGAGTTAATTTAGAGTTTCCGAAACAAGGCCATGGTTCGCTTTCCTTGTTATTTGCTTACTTCACAGGTGAATTAAATATTCATGTTTTGTTCCTAGCTGAAAAGGGATTTCTTAGAGTAGCCCACACCTATGACACATCAGCAAACAGAGTTAACTTCCTGTCATCCAATGGCGTCATCACAATCCCAGCTGGAGAACAAATGACATTATCTGCACCCTACTACTCAAATAAACCCCTTAGAACAGTCAGAGACGACAATAGTCTTGGGTACTTAATGTGTAAACCATTCCTCACTGGAACGACAACAGGGAAGATAGAGGTTTATCTTAGTTTGAGATGTCCAAATTTCTTCTTTCCTCTTCCCGCACCTAAGGTTTCA---ACT------AGCCGTGCTTTGCGGGGTGACTTGGCAAATTTCTCAGACCA-
EU024636
GCAGAGGAATGCAAACAGACTATATCACCAAATGAATTGGGCTTAACATCAGCTCAGGATGATGGACCATTGGGCGATAATAAGCCAAATTATTTCCTAAACTTCAAGTCCATGAATGTGGATATCTTCACTGTTTCTCACACTAAGGTAGACAACCTATTTGGAAGAGCTTGGTTTTACCGGGAACACACTTTCACCGATGAAGGGCAGTGGAGAGTTAGTTTAGAGTTCCCGAAGCAAGGCCATGGTTCGCTTTCGTTGTTATTCGCTTACTTTACAGGTGAACTAAATATTCATGTACTGTTTCTAGCTGAAAAGGGATTTCTTAGAGTAGCCCACACCTATGACACATCAGAAAACAGAGTTAACTTCCTGTCATCCAATGGCGTTATCACAATCCCAGCCGGAGAACAAATGACATTATCTGCACCCTATTACTCAAATAAACCCCTCAGAACAGTCAGAGACAACAATAGTCTAGGGTACCTAATGTGTAAACCATTCCTTACTGGAACGACATCAGGGAAGATAGAGGTTTATCTTAGTTTGAGATGTCCAAATTTCTTCTTTCCGCTTCCCGCACCTAAGGTTTCA---ACT------AGTCGCGCTTTGCGGGGTGATTTGGCAAATTTCTCAAACCA-
EU024635
GCAGAGGAATGTAAACAGACCATATCACCAAATGAACTGGGCTTAACGTCAGCTCAAGATGATGGACCATTGGGCGATAACAAGCCAAATTATTTCCTAAATTTCAAGTCCATGAATGTTGACATTTTCACTGTTTCTCACACTAGAGTAGATAACTTATTTGGAAGAGCTTGGTTTTTCCAGGAACATACTTTTACCGATGAGGGGCAGTGGAGAGATTATTTAGAGTTTCCAAAACAAGGCCATGGCTCGCTATCCTTGCTATTTGCTTATTTCACAGGTGAATTGAATATCCATGTTTTGTTCCTAGCCGAGAGGGGATTCCTTAGAGTAGCACATACTTACGACACATCAGAGAACAGGGTCACCTTCTTGTCATCCAATGGTGTCATTACAATACCAGCAGGAGAACAAATGACGTTGTCTGCACCTTATTACTCAAACAAACCCCTCAGAACTGTAAGGGATAGCAATAGCCTTGGATATCTGATGTGTAAACCATTTCTCACTGGGACAACAACAGGGAAAATAGAAGTTTATCTTAGTTTGAGATGCCCAAACTTCTTCTTCCCTCTTCCTGCACCTAAAGTTACA---GCT------ACCCGTGCTTTGCGAGGTGACTTGGCAAATTTCTCAGATCA-
EU024634
GCAGAAGAATGTAAACAGACCATATCACCAAATGAATTGGGATTAACATCAGCTCAGGATGATGGACCATTGGGCGATAACAAGCCAAATTATTTCCTAAATTTCAAGTCTATGAATGTGGACATTTTCACTGTTTCCCACACTAAGGTGGACAACTTATTTGGAAGAGCATGGTTCTACCAGGAACACACTTTCACAGATGAAGGACAGTGGAGAGTTAATTTGGAGTTCCCAAAACAAGGTCATGGTTCACTTTCTCTGCTATTTGCTTATTTCACGGGTGAATTAAACATCCATGTCTTGTTCCTAGCTGAAAAAGGATTTCTTAGGGTAGCTCATACATACGACACATCCGAAAATAGAGTTAACTTCTTGTCATCTAATGGTGTTATCACAATCCCGGCGGGAGAACAAATGACTTTATCTGCACCTTACTACTCAAATAAACCCCTTAGGACAGTTAGGGATAGCAATAGTCTTGGGTATCTGATGTGCAAACCATTCCTCACTGGTACAACAACAGGGAAAATAGAGGTCTACCTTAGCCTGAGATGTCCAAATTTCTTCTTTCCTCTCCCCGCGCCTAAAGTGACA---ACT------GGCCGTGCTTTGCGGGGTGACTTGGCAAATTTCTCAGACCA-
EU024633
GCAGAGGAATGCAAACAGACCATATCCCCAAATGAATTAGGCTTAACATCAGCTCAGGATGATGGACCATTGGGCGATAACAAGCCAAATTATTTCCTAAATTTTAAGTCCATGAATGTGGATATCTTCACTGTTTCCCACACTAAGATAGACAACCTATTTGGAAGAGCCTGGTTTTACCAGGAACACACTTTCACCGATGAAGGGCAGTGGAGAGTTAGTTTAGAGTTCCCGAAACAAGGCCATGGTTCGCTTTCATTGTTATTCGCTTACTTCACAGGTGAATTAAATATTCATGTTCTGTTTCTAGCTGAAAAGGGATTTCTTAGAGTAGCCCACACCTATGACACATCAGCAAACAGAGTTGACTTCCTGTCATCCAATGGTGTCATCACAATCCCAGCTGGAGAACAAATGACATTATCTGCACCCTACTACTCAAATAAACCCCTCAGAACAGTCAGAGACAACAATAGTCTTGGGTATCTAATGTGTAAACCATTCCTCACTGGAACGACAACAGGGAAGATAGAGGTTTATCTTAGTTTGAGATGTCCAAATTTCTTCTTTCCTCTCCCCGCACCTAAGGTTTCA---ACT------AGACGTGCTCTGCGGGGTGATTTGGCAAATTTTTCAGACCA-
EU024632
GCAGAGGAATGCAAACAGACCATATCACCAAATGAATTGGGCTTAACATCAGCTCAGGATGATGGACCATTGGGCGATAACAAGCCAAATTATTTCCTAAATTTCAAGTCCATGAATGTGGATATCTTCACTGTTTCTCACACTAAGGTAGACAACCTATTTGGAAGAGCTTGGTTTTACCAGGAACACACTTTCACTGATGAAGGGCAGTGGAGAGTTAGTTTAGAGTTCCCGAAACAAGGACATGGTTCGCTTTCGTTGTTATTTGCTTACTTTACAGGTGAACTAAATATTCATGTTCTGTTTCTAGCTGAAAAGGGATTTCTTAGAGTAGCCCACACCTATGACACATCAGAAAACAGAGTTAACTTCCTGTCATCCAATGGCGTCATTACAATCCCAGCTGGAGAACAAATGACATTATCTGCACCCTACTACTCAAATAAACCCCTCAGAACAGTCAGAGACAATAATAGTCTTGGGTACCTAATGTGTAAACCATTCCTCACTGGAACGACAACAGGGAAGATAGAGGTTTATCTTAGTTTGAGATGTCCAAATTTCTTCTTTCCTCTTCCCGCACCTAAGGTCTCA---ACT------AGCAGAACTTTGCGGGGTGATTTAGCAAATTTCTCAGACCA-
EU024631
GCAGAGGAATGCAAACAAACCATATCACCAAATGAATTGGGCTTAACATCAGCCCAGGATGATGGACCATTGGGTGATAACAAGCCAAATTATTTTCTAAATTTTAAGTCCATGAATGTGGACATCTTCACTGTTTCTCACACTAAAGTAGACAACCTATTTGGAAGAGCTTGGTTTTACCAGGAACACACTTTTACCAATGAAGGGCAGTGGAGAGTTAATTTGGAGTTCCCAAAACAAGGCCATGGTTCGCTTTCCTTGCTATTCGCCTACTTTACAGGTGAATTAAATATCCATGTTTTGTTCCTAGCTGAAAAGGGATTCCTTAGAGTAGCCCACACCTATGATACATCAGAAAACAGGGTTAACTTCCTGTCATCCAATGGTGTTATCACAATCCCAGCTGGGGAACAAATGACATTATCTGCGCCTTACTACTCAAATAAACCCCTCAGAACAGTTAGAGACAACAATAGTCTTGGGTATCTAATGTGTAAACCATTCCTCACTGGAACGACAACAGGGAAAATCGAGGTTTATCTTAGCTTGAGATGCCCAAATTTCTTCTTCCCCCTTCCCGCACCCAAGGTTTCG---ACT------GGCCGTGCTTTGCGGGGTGACTTGGCAAATTTCTCAGATCA-
EU024630
GCAGAGGAATGTAAACAGACTATATCACCTAACGAACTGGGCTTAACGTCAGCTCAGGATGACGGACCATTGGGTGATAACAAGCCAAATTATTTCCTAAATTTCAAATCTATGAATGTAGACATTTTTACTGTTTCCCACACTAAGGTAGATAACTTATTTGGAAGAGCTTGGTTTTATCAGGAACACACTTTTACCAATGAGGGACAGTGGAGAGTTAATTTAGAGTTTCCAAAACAAGGCCATGGTTCACTTTCTTTGCTATTCGCTTATTTTACAGGTGAACTAAATATCCATGTTTTGTTCCTAGCTGAAAAAGGATTCCTTAGAGTAGCTCATACCTATGACACATCAGAAAACAGGGCTACCTTCTTGTCATCCAACGGTGTTATCACAATCCCAGCAGGAGAGCAAATGACACTATCTGCACCCTACTACTCAAATAAACCCCTCAGAACAGTTAGGGACAGTAATAGCCTTGGGTATTTAATGTGTAAACCATTCCTCACTGGAACAACAACAGGGAAGATAGAGGTCTATCTTAGTTTAAGATGCCCAAATTTCTTTTTTCCTCTCCCTGCGCCTAAAGTCACA---ACT------GGTCGTGCTTTGCGGGGCGACCTTGCAAACTTCTCAGATCA-
EF051629
GCAGAGGAATGCAAACAGACCATATCGCCAAATGAGTTGGGCTTAACTTCAGCTCAGGATGATGGACCATTGGGTGATAACAAGCCAAATTATTTCCTAAATTTCAAGTCCATGAATGTGGATATCTTCACTGTTTCCCACACAAAGGTAGATAACCTATTTGGAAGAGCTTGGTTTTACAAGGAACACACTTTCACCAACGAAGGGCAGTGGAGAATTAATTTAGAGTTCCCGAAACAAGGCCATGGTTCGCTTTCATTGTTATTCGCTTACTTCACAGGTGAACTAAATATCCATGTTCTGTTCCTAGCTGAAAGGGGATTTCTCAGAGTAGCCCACACCTATGACACATCAGAAAACAGAGTTAACTTTCTGTCATCCAATGGCGTCATCACAATCCCAGCTGGGGAACAAATGACATTATCTGCACCCTACTACTCAAATAAACCCCTCAGAACAGTCAGAGATAACAATAGTCTTGGGTATCTAATGTGTAAACCATTCCTCACTGGAACGACAACAGGGAAGATAGAGGTTTATCTTAGTTTGAGATGTCCAAATTTTTTCTTTCCTCTTCCCGCACCTAAGGTTTCA---ACT------AGCCGTGCTTTGCGGGGTGATTTGGCAAATTTCTCAGACCA-
FM178558
GCAGAAGAATGTAAACAGACCATATCACCAAATGAATTGGGATTAACATCAGCTCAGGATGATGGACCATTGGGCGATAACAAGCCAAATTATTTCCTAAATTTCAAGTCTATGAATGTGGACATCTTCACTGTTTCCCATACTAAGGTGGACAACTTATTTGGAAGAGCATGGTTTTATCAGGAACACACTTTTACAAATGAAGGACAGTGGAGAGTTAATTTGGAGTTCCCAAAACAAGGTCATGGTTCACTTTCTCTGCTATTTGCTTATTTCACAGGTGAATTAAACATCCATGTTTTGTTCCTAGCTGGAAAAGGATTTCTTAGGATAGCTCATACATACGACACATCAACAAATAGAGTTAACTTCTTGTCATCTAATGGTGTTATCACAATCCCGGCGGGAGAACAAATGACCTTATCTGCACCTTACTACTCAAACAAACCCCTTAGGACGGTTAGGGACAGCAATAGTCTTGGGTATCTGATGTGCAAACCATTCCTCACTGGAACAACAACTGGGAAAATAGAGGTCTACCTTAGCCTGAGATGTCCAAATTTCTTCTTTCCTCTCCCCGCGCCTAAAGTGACA---ACT------GGTCGTGCTTTGCGGGGTGACTTGGCAAATTTCTCAGACCA-
FJ648760
GTGGAGGATTGCAAACAAACGATTACTCCAACAGAATTAGGACTAACATCAGCTCAAGATGATGGACCACTGGGCAACGATAAACCAAATTATTTCCTCAATTTCAAGTCCATGAATGTTGATATTTTTACTGTTAGTCACACTAAAGTAGACAATATTTTTGGGCGTGCTTGGTTTGCCCACGTCCATGATTTCACCAATGATGGCCTTTGGAGGCAAGAACTGAAATTTCCAAAAGAGGGACATGGGGCCCTATCACTTTTGTTTGCATACTTTACTGGTGAACTCAATATTCATGTTCTTTTCCTTAGTGATAGGGGTTTTCTCAGGGTAGGACACACGTATGACACAGAGACAAGTAGAACCAATTTCCTGTCCTCAAGCGGCATTATAACTGTGCCAGCTGGGGAGCAAATGACTCTGTCTGTTCCGTTTTATTCCAATAAGCCTTTAAGGACAATAAGATCATCAAATGCATTAGGTTATTTGCTCTGTAAACCACTTTTAACAGGCACTAGTTCTGGTAGAATTGAGATATTTCTTAGCTTGAGATGTCCAAACTTCTTTTTCCCATTACCAGCCCCAAAACCTGCA------------ACCAGTAAGCGACGGGGAGACTTGGCCACCCTAACAAACCA-
EU360514
-----------------------CTCACCCACAGAATTGGGATTAACATCTGCCCAAGATGATGGGCCCCTTGGCAATGACAAACCAAATTATTTCTTGAACTTCAAATCAATGAATGTTGACATATTTACAGTTAGTCACACCAAAGTGGATAATATCTTTGGTAGAGCTTGGTTTGCCCATGTTCATGATTTTACCAATGATGGTTTATGGAGGCAAGAACTAAAATTTCCAAAAGAAGGTCATGGTGCTTTATCACTCCTGTTTGCATACTTCACAGGTGAGCTTAATATTCATGTTCTATTCCTTAGTGACAGGGGCTTCCTTAGGGTTGGACACACTTATGACACAGAGACAAATAGGACTAATTTTCTATCATCCAGTGGAATCATAACTGTACCAGCAGGAGAGCAAATGACTTTGTCTGTCCCTTTCTACTCTAACAAACCCTTGAGAACTATAAGGTCTTCAA-TGC-TC-------------------------------------------------------------------------------------------------------------------------------------------------------------------------
DQ172451
ATGGAAAATTGTAAACAGTCCATATCACCAAATGAATTGGGTTTGACTTCAGCTCAAGATGATGGGCCTTTGGGTAATGAGAAACCAAATTATTTTTTAAACTTCAGAACTATGAATGTTGACATTTTTACAGTTAGTCATACCAAAGTTGACAACATCTTTGGTAGAGCTTGGTATGTGACTTCTCATGATTTTAACAATGGAGATACCTGGAGGCAGAAATTAACATTTCCAAAAGAGGGTCATGGCATGTTGTCACAGTTTTTTGCTTATTTTACAGGAGAAATAAATATTCATATCCTATATATGGCAGAGCAGGGGTTTCTTAGAGTGGCTCATACATATGACACTGAAGATAATAGGAAAACATTCTTGTCTTCAAATGGGGTAATAACTATCCCCGCTGGTGAGCAGATGACACTCTCAGTACCTTTTTATTCAAACAAGCCTCTGAGGACAGTGCGCCATGAGTCAGCATTAGGTTTTCTTATGTGTAGACCAATGATGCACGGGACTACCCGAACTACTGCAGAAGTTTATATTAGTTTAAGGTGCCCCAATTTCTTTTTCCCTGTACCAGCTCCTAAACCAACT---GGTTCAGGGGCTGCAGC----------------------------------
DQ172450
ATGGAAAATTGTAAACAGTCCATATCACCAAATGAATTGGGTTTGACTTCAGCTCAAGATGATGGGCCTTTGGGTAATGAGAAACCAAATTATTTTTTAAACTTCAGAACTATGAATGTTGACATTTTTACAGTTAGTCATACCAAAGTTGACAACATCTTTGGTAGAGCTTGGTATGTGACTTCTCATGATTTTAACAATGGAGATACCTGGAGGCAGAAATTAACATTTCCAAAAGAGGGTCATGGCATGTTGTCACAGTTTTTTGCTTATTTTACAGGAGAAATAAATATTCATATCCTATATATGGCAGAGCAGGGGTTTCTTAGAGTGGCTCATACATATGACACTGAAGATAATAGGAAAACATTCTTGTCTTCAAATGGGGTAATAACTATCCCCGCTGGTGAGCAGATGACACTCTCAGTACCTTTTTATTCAAACAAGCCTCTGAGGACAGTGCGCCATGATTCAGCATTAGGTTTTCTTATGTGTAGACCAATGATGCACGGGACTACCCGAACTACTGCAGAAGTTTATATTAGTTTAAGGTGCCCCAATTTCTTTTTCCCTGTACCAGCTCCTAAACCAACT---GGTTCAGGGGCTGCAGC----------------------------------
DQ172449
ATGGAAAACTGTAAACAGTCCATATCACCAAATGAATTGGGTTTGACTTCAGCTCAAGATGATGGGCCTTTGGGTAATGAGAAACCAAATTATTTTTTAAACTTCAGAACTATGAATGTTGACATTTTTACAGTTAGTCATACCAAAGTTGACAACATCTTTGGTAGGGCTTGGTATGTGACTTCTCATGATTTTAACAATGGAGACACCTGGAGGCAGAAATTAACATTTCCAAAAGAGGGTCATGGCATGTTGTCACAGTTTTTTGCTTATTTTACAGGAGAAATAAATATTCATATCCTATATATGGCAGAGCAGGGGTTCCTTAGAGTGGCTCATACATATGACACTGAAGATAATAGGAAAACATTCTTGTCTTCAAATGGGGTAATAACTATCCCCGCTGGTGAGCAGATGACACTCTCAGTACCTTTTTATTCAAACAAGCCTCTGAGGACAGTGCGCCATGATTCAGCATTAGGTTTTCTTATGTGTAGACCAATGATGCATGGGACCACCCGAACTACTGCAGAAGTTTATATTAGTTTAAGGTGCCCCAATTTCTTTTTCCCTGTACCAGCTCCTAAACCAACT---GGTTCAAGGGCTGTAGC----------------------------------
DQ172448
ATGGAAAATTGTAAACAGTCCATATCACCAAATGAATTGGGTTTGACTTCAGCTCAAGATGATGGGCCTTTGGGTAATGAGAAACCAAATTATTTTTTAAACTTCAGAACTATGAATGTTGACATTTTTACAGTTAGTCATACCAAAGTTGACAACATCTTTGGTAGAGCTTGGTATGTGACTTCTCATGATTTTAACAATGGAGATACCTGGAGGCAGAAATTAACATTTCCAAAAGAGGGTCATGGCATGTTGTCACAGTTTTTTGCTTATTTTACAGGAGAAATAAATATTCATATCCTATATATGGCAGAGCAGGGGTTTCTTAGAGTGGCTCATACATATGACACTGAAGATAATAGGAAAACATTCTTGTCTTCAAATGGGGTAATAACTATCCCCGCTGGTGAGCAGATGACACTCTCAGTACCTTTTTATTCAAACAAGCCTCTGAGGACAGTGCGCCATGATTCAGCATTAGGTTTTCTTATGTGTAGACCAATGATGCACGGGACTACCCGAACTACTGCAGAAGTTTATATTAGTTTAAGGTGCCCCAATTTCTTTTTCCCTGTACCAGCTCCTAAACCAACT---GGTTCAGGGGCTGCAGC----------------------------------
DQ172447
ATGGAAAACTGTAAACAGTCCATATCACCAAATGAATTGGGTTTGACTTCAGCTCAAGATGATGGGCCTTTGGGTAATGAGAAACCAAATTATTTTTTAAACTTCAGAACTATGAATGTTGACATTTTTACAGTTAGTCATACCAAAGTTGACAACATCTTTGGTAGGGCTTGGTATGTGACTTCTCATGATTTTAACAATGGAGACACCTGGAGGCAGAAATTAACATTTCCAAAAGAGGGTCATGGCATGTTGTCACAGTTTTTTGCTTATTTTACAGGAGAAATAAATATTCATATCCTATATATGGCAGAGCAGGGGTTCCTTAGAGTGGCTCATACATATGACACTGAAGATAATAGGAAAACATTCTTGTCTTCAAATGGGGTAATAACTATCCCCGCTGGTGAGCAGATGACACTCTCAGTACCTTTTTATTCAAACAAGCCTCTGAGGACAGTGCGCCATGATTCAGCATTGGGTTTTCTTATGTGTAGACCAATGATGCATGGGACCACCCGAACTACTGCAGAAGTTTATATTAGTTTAAGGTGCCCCAATTTCTTTTTCCCTGTACCAGCTCCTAAACCAACT---GGTTCAGGGGCTGTAGC----------------------------------
DQ172446
ATGGAAAACTGTAAACAGTCCATATCACCAAATGAATTGGGTTTGACTTCAGCTCAAGATGATGGGCCTTTGGGTAATGAGAAACCAAATTATTTTTTAAACTTCAGAACTATGAATGTTGACATTTTTACAGTTAGTCATACCAAAGTTGACAACATCTTTGGTAGGGCTTGGTATGTGACTTCTCATGATTTTAACAATGGAGACACCTGGAGGCAGAAATTAACATTTCCAAAAGAGGGTCATGGCATGTTGTCACAGTTTTTTGCTTATTTTACAGGAGAAATAAATATTCATATCCTATATATGGCAGAGCAGGGGTTCCTTAGAGTGGCTCATACATATGACACTGAAGATAATAGGAAAACATTCTTGTCTTCAAATGGGGTAATAACTATCCCCGCTGGTGAGCAGATGACACTCTCAGTACCTTTTTATTCAAACAAGCCTCTGAGGACAGTGCGCCATGATTCAGCATTAGGTTTTCTTATGTGTAGACCAATGATGCATGGGACCACCCGAACTACTGCAGAAGTTTATATTAGTTTAAGGTGCCCCAATTTCTTTTTCCCTGTACCAGCTCCTAAACCAACT---GGTTCAGGGGCTGTAGC----------------------------------
DQ172445
ATGGAAAATTGTAAACAGTCCATATCACCAAATGAATTGGGTTTGACTTCAGCTCAAGATGATGGGCCTTTGGGTAATGAGAAACCAAATTATTTTTTAAACTTCAGAACTATGAATGTTGACATTTTTACAGTTAGTCATACCAAAGTTGACAACATCTTTGGTAGAGCTTGGTATGTGACTTCTCATGATTTTAACAATGGAGATACCTGGAGGCAGAAATTAACATTTCCAAAAGAGGGTCATGGCATGTTGTCACAGTTTTTTGCTTATTTTACAGGAGAAATAAATATTCATATCCTATATATGGCAGAGCAGGGGTTTCTTAGAGTGGCTCATACATATGACACTGAAGATAATAGGAAAACATTCTTGTCTTCAAATGGGGTAATAACTATCCCCGCTGGTGAGCAGATGACACTCTCAGTACCTTTTTATTCAAACAAGCCTCTGAGGACAGTGCGCCATGATTCAGCATTAGGTTTTCTTATGTGTAGACCAATGATGCACGGGACTACCCGAACTACTGCAGAAGTTTATATTAGTTTAAGGTGCCCCAATTTCTTTTTCCCTGTACCAGCTCCTAAACCAACT---GGTTCAGGGGCTGCAGC----------------------------------
DQ172444
ATGGAAAATTGTAAACAGTCCATATCACCAAATGAATTGGGTTTGACTTCAGCTCAAGATGATGGGCCTTTGGGTAATGAGAAACCAAATTATTTTTTAAACTTCAGAACTATGAATGTTGACATTTTTACAGTTAGTCATACCAAAGTTGACAACATCTTTGGTAGAGCTTGGTATGTGACTTCTCATGATTTTAACAATGGAGATACCTGGAGGCAGAAATTAACATTTCCAAAAGAGGGTCATGGCATGTTGTCACAGTTTTTTGCTTATTTTACAGGAGAAATAAATATTCATATCTTATATATGGCAGAGCAGGGGTTTCTTAGAGTGGCTCATACATATGACACTGAAGATAATAGGAAAACATTCTTGTCTTCAAATGGGGTAATAACTATCCCCGCTGGTGAGCAGATGACACTCTCAGTACCTTTTTATTCAAACAAGCCTCTGAGGACAGTGCGCCATGATTCAGCATTAGGTTTTCTTATGTGTAGACCAATGATGCACGGGACTACCCGAACTACTGCAGAAGTTTATATTAGTTTAAGGTGCCCCAATTTCTTTTTCCCTGTACCAGCTCCTAAACCAACT---GGTTCAAGGGCTGCAGC----------------------------------
DQ172443
ATGGAAAATTGTAAACAGTCCATATCACCAAATGAATTGGGTTTGACTTCAGCTCAAGATGATGGGCCTTTGGGTAATGAGAAACCAAATTATTTTTTAAACTTCAGAACTATGAATGTTGACATTTTTACAGTTAGTCATACCAAAGTTGACAACATCTTTGGTAGAGCTTGGTATGTGACTTCTCATGATTTTAACAATGGAGATACCTGGAGGCAGAAATTAACATTTCCAAAAGAGGGTCATGGCATGTTGTCACAGTTTTTTGCTTATTTTACAGGAGAAATAAATATTCATATCCTATATATGGCAGAGCAGGGGTTTCTTAGAGTGGCTCATACATATGACACTGAAGATAATAGGAAAACATTCTTGTCTTCAAATGGGGTAATAACTATCCCCGCTGGTGAGCAGATGACACTCTCAGTACCTTTTTATTCAAACAAGCCTCTGAGGACAGTGCGCCATGATTCAGCATTAGGTTTTCTTATGTGTAGACCAATGATGCACGGGACTACCCGAACTACTGCAGAAGTTTATATTAGTTTAAGGTGCCCCAATTTCTTTTTCCCTGTACCAGCTCCTAAACCAACT---GGTTCAGGGGCTGCAGC----------------------------------
DQ172442
ATGGAAAATTGTAAACAGTCCATATCACCAAATGAATTGGGTTTGACTTCAGCTCAAGATGATGGGCCTTTGGGTAATGAGAAACCAAATTATTTTTTAAACTTCAGAACTATGAATGTTGACATTTTTACAGTTAGTCATACCAAGGTTGACAACATCTTTGGTAGAGCTTGGTATGTGGCTTCTCATGATTTTAACAATGGAGATACCTGGAGGCAAAAATTAACATTTCCAAAAGAGGGTCATGGCATGTTATCACAGTTTTTTGCTTATTTTACAGGAGAAATAAATATCCATATCCTATATATGGCAGAGCAGGGGTTTCTTAGAGTGGCTCATACATATGACACTGAAGACAATAGGAAAACATTCTTGTCTTCAAATGGAGTAATAACTATCCCTGCTGGTGAGCAGATGACACTCTCAGTACCTTTTTATTCAAACAAGCCTCTGAGGACAGTGCGCCATGATTCAGCATTAGGTTTTCTTATGTGTAGACCAATGATGCACGGGACTACTCGAACTACTGCAGAAGTTTATATTAGTTTAAGGTGCCCCAATTTCTTTTTCCCTGTACCAGCTCCTAAACCAACT---GGTTCAAGGGCTGCAGC----------------------------------
EU077509
--------TTGTAAACAGTCCATATCACCAAATGAATTGGGTTTGACTTCAGCTCAAGATGATGGGCCTTTGGGTAATGAGAAACCAAATTATTTTTTAAACTTCAGAACTATGAATGTTGACATTTTTACAGTTAGTCATACCAAAGTTGACAACATCTTTGGTAGAGCTTGGTATGTGACTTCTCATGATTTTAACAATGGAGATACCTGGAGGCAGAAATTAACATTTCCAAAAGAGGGTCATGGCATGTTATCACAGTTTTTTGCTTATTTTACAGGAGAAATAAATATTCATATCCTATATATGGCAGAGCAGGGGTTTCTTAGAGTGGCTCATACATATGACACTGAAGATAATAGGAAAACATTCTTGTCTTCAAATGGGGTAATAACTATCCCTGCTGGTGAGCAGATGACACTCTCAGTACCTTTTTATTCAAACAAGCCTCTGAGGACAGTGCGCCATGATTCAGCATTAGGTTTTCTTATGTGTAGACCAATGATGCACGGGACTACTCGAACTACTGCAGAAGTTTATATTAGTTTAAGGTGCCCCAATTTCTTTTTCCCTGTACCAGCTCCTAAACCAACT---GGTTCAAGGGCTGCAGCACTTTATG--------------------------
EU077507
--------TTGTAAACAGTCCATATCACCAAATGAATTGGGTTTGACTTCAGCTCAAGATGATGGGCCTTTGGGTAATGAGAAACCAAATTATTTTTTAAACTTCAGAACTATGAATGTTGACATTTTTACAGTTAGTCATACCAGAGTTGACAACATCTTTGGTAGAGCTTGGTATGTGACTTCTCATGATTTTAATAATGGAGATACCTGGAGGCAGAAATTAACATTTCCAAAAGAGGGTCATGGCATGTTATCACAGTTTTTTGCTTATTTTACAGGAGAAATAAATATTCATATCCTATATATGGCAGAGCAGGGGTTTCTTAGAGTGGCTCATACATATGACACTGAAGATAATAGGAAAACATTCTTGTCTTCAAATGGGGTAATAACTATCCCTGCTGGTGAGCAGATGACACTCTCAGTACCTTTTTATTCAAACAAGCCTCTGAGGACAGTGCGCCATGACTCAGCATTAGGTTTTCTTATGTGTAGACCAATGATGCACGGGACTACTCGAACTACTGCAGAAGTTTATATTAGTTTAAGGTGCCCCAATTTCTTTTTCCCTGTACCAGCTCCTAAACCAACT---GGTTCAAGGGCTGCAGCACTTTATGATGAA---------------------
EU077506
--------TTGTAAACAGTCCATATCACCAAATGAATTGGGTTTGACTTCAGCTCAAGATGATGGGCCTTTGGGTAATGAGAAACCAAATTATTTTTTAAACTTCAGAACTATGAATGTTGACATTTTTACAGTTAGTCATACCAGAGTTGACAACATCTTTGGTAGAGCTTGGTATGTGACTTCTCATGATTTTAATAATGGAGATACCTGGAGGCAGAAATTAACATTTCCAAAAGAGGGTCATGGCATGTTATCACAGTTTTTTGCTTATTTTACAGGAGAAATAAATATTCATATCCTATATATGGCAGAGCAGGGGTTTCTTAGAGTGGCTCATACATATGACACTGAAGATAATAGGAAAACATTCTTGTCTTCAAATGGGGTAATAACTATCCCTGCTGGTGAGCAGATGACACTCTCAGTACCTTTTTACTCAAACAAGCCTCTGAGGACAGTGCGCCATGACTCAGCATTAGGTTTTCTTATGTGTAGACCAATGATGCACGGGACTACTCGAACTACTGCAGAAGTTTATATTAGTTTAAGGTGCCCCAATTTCTTTTTCCCTGTACCAGCTCCTAAACCAACT---GGTTCAAGG------------------------------------------
EU077504
--------TTGTAAACAGTCCATATCACCAAATGAATTGGGTTTGACTTCAGCTCAAGATGATGGGCCTTTGGGTAATGAGAAACCGAATTATTTTTTAAACTTCAGAACTATGAATGTTGACATTTTTACAGTTAGTCATACCAAGGTTGACAACATCTTTGGTAGAGCTTGGTATGTGACTTCTCATGATTTTAACAATGGAGATACCTGGAGGCAAAAATTAACATTTCCAAAAGAGGGTCATGGCATGTTATCACAGTTTTTTGCTTATTTTACAGGAGAAATAAATATCCATATCCTATATATGGCAGAGCAGGGGTTTCTTAGAGTGGCTCATACATATGACACTGAAGACAATAGGAAAACATTCTTGTCTTCGAATGGAGTAATAACTATCCCTGCTGGTGAGCAGATGACACTCTCAGTACCTTTTTATTCAAACAAGCCTCTGAGGACAGTGCGCCATGATTCAGCATTAGGTTTTCTTATGTGTAGACCAATGATGCACGGGACTACTCGAACTACTGCAGAAGTTTATATTAGTTTAAGGTGCCCCAATTTCTTTTTCCCTGTACCAGCTCCTAAACCAACT---GGTTCAAGG------------------------------------------
FJ373162
ATGGAAAATTGTAAACAGTCCATATCACCAAATGAATTGGGTTTGACTTCAGCTCAAGATGATGGGCCTTTGGGTAATGAGAAACCAAATTATTTCTTAAATTTCAGAACTATGAATGTTGACATTTTTACAGTTAGTCATACCAAAGTTGACAACATCTTTGGTAGGGCTTGGTATGTGACTTCTCATGATTTTAACAATGGAGACACCTGGAGGCAGAAATTAACATTTCCAAAAGAGGGTCATGGCATGTTGTCACAGTTTTTTGCTTATTTTACAGGAGAAATAAATATTCATATCCTATATATGGCAGAGCAGGGGTTTCTTAGAGTGGCTCATACATATGACACTGAAGATAATAGGAAAACATTCTTGTCTTCAAATGGGGTAATAACTATCCCCGCTGGTGAGCAGATGACACTCTCAGTACCTTTTTATTCAAACAAGCCTCTGAGGACAGTGCGCCATGATTCAGCATTAGGTTTTCTTATGTGCAGACCAATGATGCATGGGACCACCCGAACTACTGCAGAAGTTTATATTAGTCTAAGGTGCCCCAATTTCTTTTTCCCTGTACCAGCTCCTAAACCAACT---GGTTCAGGTGTTGCAGCACTTTATGATGA----------------------
FJ373161
ATGGAAAATTGTAAACAGTCCATATCACCAAATGAATTGGGCTTGACTTCAGCTCAAGATGATGGGCCTTTGGGTAATGAGAAACCAAATTATTTTTTAAACTTTAGAACTATGAATGTTGACATTTTTACAGTTAGTCATACCAAAGTTGACAACATCTTTGGTAGAGCTTGGTATGTGACTTCTCATGATTTTAACAATGGAGATACCTGGAGGCAGAAATTAACATTTCCAAAAGAGGGTCATGGCATGTTGTCACAGTTTTTTGCTTATTTTACAGGAGAAATAAATATTCATATCCTATATATGGCAGAGCAGGGGTTTCTTAGAGTGGCTCATACATATGACACTGAAGACAATAGGAAAACATTCTTGTCTTCAAATGGGGTAATAACTATCCCCGCTGGTGAGCAGATGACACTCTCAGTACCTTTTTATTCAAACAAGCCTCTGAGGACAGTGCGCCATGATTCAGCATTAGGTTTTCTTATGTGTAGACCAATGATGCACGGGACTACCCGAACTACTGCAGAAGTTTATATTAGTTTAAGGTGCCCCAATTTCTTTTTCCCTGTACCAGCTCCTAAACCAACT---GGTTCAGGGGCTGCAGCACTTTATGATGA----------------------
FJ373160
ATGGAAAATTGTAAACAGTCCATATCACCAAATGAATTGGGTTTGACTTCAGCTCAAGATGATGGGCCTTTGGGTAATGAGAAACCAAATTATTTTTTAAACTTTAGAACTATGAATGTTGACATTTTTACAGTTAGTCATACCAAAGTTGACAACATCTTTGGTAGAGCTTGGTATGTGACTTCTCATGATTTTAACAATGGAGATACCTGGAGGCAGAAATTAACATTTCCAAAAGAGGGTCATGGCATGTTATCACAGTTTTTTGCTTATTTTACAGGAGAAATAAATATTCATATCCTATATATGGCAGAACAGGGGTTTCTTAGAGTGGCTCATACATATGACACTGAAGATAATAGGAAAACATTCTTGTCTTCAAATGGGGTAATAACTATCCCCGCTGGTGAGCAGATGACACTCTCAGTACCTTTTTATTCAAACAAGCCTCTGAGGACAGTGCGCCATGATTCAGCATTAGGTTTTCTTATGTGTAGACCAATGATGCACGGGACTACCCGAACTACTGCAGAAGTTTATATTAGTTTAAGGTGCCCCAATTTCTTTTTTCCTGTACCAGCTCCTAAACCAACT---GGTTCAGGGGCTGCAGCACTTTATGATGA----------------------
FJ373159
ATGGAAAATTGTAAACAGTCCATATCACCAAATGAACTGGGTTTGACTTCGGCTCAAGATGATGGGCCTTTGGGTAATGAGAAACCAAATTATTTCTTAAACTTTAGAACTATGAATGTTGACATTTTTACAGTAAGTCATACCAAAGTTGACAACATCTTTGGTAGAGCTTGGTATGTGACATCTCATGATTTCAACAATGGAGATACCTGGAGGCAGAAATTAACATTTCCAAAAGAGGGTCATGGTATGTTATCACAGTTTTTTGCTTATTTTACAGGAGAAATAAATATTCATATCCTATATATGGCAGAACAGGGGTTCCTTAGAGTGGCTCATACATATGACACTGAAGATAATAGGAAAACTTTCTTGTCTTCAAATGGGGTAATAACTATCCCTGCTGGTGAGCAGATGACACTCTCAGTACCTTTTTATTCAAACAAGCCTCTGAGGACAGTGCGCCATGATTCAGCATTAGGCTTTCTTATGTGTAGACCATTGATGCACGGGACTACACGAACCACTGCAGAAGTTTATGTTAGTTTAAGGTGCCCCAATTTCTTTTTCCCTGTACCAGCTCCTAAACCAACT---GGTTCAAGGGCTACAGCACTTTCTGATGA----------------------
FJ373158
ATGGAAAATTGTAAACAGTCCATATCACCAAATGAATTGGGTTTGACTTCAGCTCAAGATGATGGGCCTTTGGGTAATGAGAAGCCAAATTATTTTTTAAACTTCAGAACTATGAATGTTGACATTTTTACAGTTAGTCATACCAAAGTTGACAACATCTTTGGTAGAGCTTGGTATGTGACTTCTCATGATTTTAACAATGGAGATACCTGGAGGCAGAAATTAACATTTCCAAAAGAGGGTCATGGCATGTTGTCACAGTTTTTTGCTTATTTTACAGGAGAAATAAATATTCATATCCTATATATGGCAGAGCAGGGGTTTCTTAGAGTGGCTCATACATATGACACTGAAGATAATAGGAAAACATTCTTGTCTTCAAATGGGGTAATAACTATCCCCGCTGGTGAGCAGATGACACTCTCAGTACCTTTTTATTCAAACAAGCCTCTGAGGACAGTGCGCCATGATTCAGCATTAGGTTTTCTTATGTGTAGACCAATGATGCACGGGACTACCCGAACTACTGCAGAAGTTTATATTAGTTTAAGGTGCCCCAATTTCTTTTTCCCTGTACCAGCTCCTAAACCAACT---GGTTCAGGGGCTGCAGCACTTTATGATGA----------------------
FJ373157
ATGGAAAATTGTAAACAGTCCATATCACCAAATGAATTGGGTTTGACTTCAGCTCAAGATGATGGGCCTTTGGGTAATGAGAAACCAAATTATTTTTTAAACTTCAGAACTATGAATGTTGACATTTTTACAGTTAGTCATACCAAAGTTGACAACATCTTTGGTAGAGCTTGGTATGTGACTTCTCATGATTTTAACAATGGAGATACCTGGAGGCAGAAATTAACATTTCCAAAAGAGGGTCATGGCATGTTGTCACAGTTTTTTGCTTATTTTACAGGAGAAATAAATATTCATATCCTATATATGGCAGAGCAGGGGTTTCTTAGAGTGGCTCATACATATGACACTGAAGATAATAGGAAAACATTCTTGTCTTCAAATGGGGTAATAACTATCCCCGCTGGTGAGCAGATGACACTCTCAGTACCTTTTTATTCAAACAAGCCTCTGAGGACAGTGCGCCATGATTCAGCATTAGGTTTTCTTATGTGTAGACCAATGATGCACGGGACTACCCGAACTACTGCAGAAGTTTATATTAGTTTAAGGTGCCCCAATTTCTTTTTCCCTGTACCAGCTCCTAAACCAACT---GGTTCAAGGGCTGCAGCACTTTATGATGA----------------------
FJ373156
ATGGAAAATTGTAAACAGTCCATATCACCAAATGAATTGGGTTTGACTTCAGCTCAAGATGATGGGCCTTTGGGTAATGAGAAACCAAATTATTTTTTAAACTTCAGAACTATGAATGTTGACATTTTTACAGTTAGTCACACCAGAGTTGACAACATCTTTGGCAGAGCTTGGTATGTGACTTCTCATGATTTTAATAATGGAGATACATGGAGGCAGAAGTTAACATTTCCAAAAGAGGGTCATGGCATGTTGTCACAGTTTTTTGCTTATTTTACAGGAGAAATAAATATTCATATCCTATATATGGCAGAGCAGGGGTTTCTTAGAGTGGCTCATACATATGACACTGAAGATAATAGGAAAACATTCTTGTCTTCAAATGGGGTAATAACTATCCCCGCTGGTGAGCAGATGACACTCTCAGTACCTTTTTATTCAAACAAGCCTCTGAGGACAGTACGCCATGATTCAGCATTAGGTTTTCTTATGTGTAGACCAATGATGCATGGGACTACTCGAACTACTGCAGAAGTTTATATTAGTTTAAGGTGCCCCAATTTCTTTTTCCCTGTACCAGCTCCTAAACCAACT---GGTTCAGGGGCTGCAGCACTTTATGATGA----------------------
FJ373155
ATGGAAAATTGTAAACAGTCCATATCACCAAATGAATTGGGTTTGACTTCAGCTCAAGATGATGGGCCTTTGGGTAATGAGAAACCAAATTATTTCTTAAATTTCAGAACTATGAATGTTGACATTTTTACAGTTAGTCATACCAAAGTTGACAACATCTTTGGTAGGGCTTGGTATGTGACTTCTCATGATTTTAACAATGGAGACACCTGGAGGCAGAAATTAACATTTCCAAAAGAGGGTCATGGCATGTTGTCACAGTTTTTTGCTTATTTTACAGGAGAAATAAATATTCATATCCTATATATGGCAGAGCAGGGGTTTCTTAGAGTGGCTCATACATATGACACTGAAGATAATAGGAAAACATTCTTGTCTTCAAATGGGGTAATAACTATCCCCGCTGGTGAGCAGATGACACTCTCAGTACCTTTTTATTCAAATAAGCCTCTGAGGACAGTGCGCCATGATTCAGCATTAGGTTTTCTTATGTGCAGACCAATGATGCATGGGACCACCCGAACTACTGCAGAAGTTTATATTAGTCTAAGGTGCCCCAATTTCTTTTTCCCTGTACCAGCTCCTAAACCAACT---GGTTCAGGTGTTGCAGCACTTTATGATGA----------------------
FJ373154
ATGGAAAATTGTAAACAGTCCATATCACCAAATGAATTGGGCTTGACTTCAGCTCAAGATGATGGGCCTTTGGGTAATGAGAAACCAAATTATTTTTTAAACTTTAGAACTATGAATGTTGACATTTTTACAGTTAGTCACACCAAAGTTGACAACATCTTTGGTAGAGCTTGGTATGTGACTTCTCATGATTTTAACAATGGAGATACCTGGAGGCAGAAATTAACATTTCCAAAAGAGGGTCATGGCATGTTGTCACAGTTTTTTGCTTATTTTACAGGAGAAATAAATATTCATATCCTATATATGGCAGAGCAGGGGTTTCTTAGAGTGGCTCATACATATGACACTGAAGACAATAGGAAAACATTCTTGTCTTCAAATGGGGTAATAACTATCCCCGCTGGTGAGCAGATGACACTCTCAGTACCTTTTTATTCAAACAAGCCTCTGAGGACAGTGCGCCATGATTCAGCATTAGGTTTTCTTATGTGTAGACCAATGATGCACGGGACTACCCGAACTACTGCTGAAGTTTATATTAGTTTAAGGTGCCCCAATTTCTTTTTCCCTGTACCAGCTCCTAAACCAACT---GGTTCAGGGGCTGCAGCACTTTATGATGA----------------------
FJ373153
ATGGAAAATTGCAAACAGTCAATATCACCAAATGAACTGGGTTTGACTTCAGCCCAAGATGATGGGCCACTAGGTAATGAGAAACCAAATTACTTCTTAAACTTTAGAACTATGAATGTTGACATTTTCACAGTTAGTCACACCAAAGTCGACAATATTTTTGGCAGGGCTTGGTATGTGACCTCTCATGACTTTAACAATGGGGACACCTGGAGGCAGAAATTGACATTCCCAAAAGAAGGTCATGGCATGTTATCACAGTTTTTTGCATATTTTACAGGTGAAATAAACATACACATCCTATATATGGCAGAGCAAGGATTTTTAAGAGTGGCACATACATATGATACTGAAGAGAATAGGAAAACATTCTTGTCTTCAAATGGTGTGATCACCATCCCTGCAGGAGAACAAATGACTCTCTCAGTACCCTTCTACTCAAATAAACCATTGCGGACAGTACGCCACGAATCAGCACTAGGCTTTCTTATGTGCAGACCAATGATGCATGGTACCACCAGAACTACAGCAGAAGTTTACATTAGTCTGAGGTGCCCCAATTTCTTCTTCCCTGTACCAGCGCCTAAACCTACT---GGTACGAGAGCCATAGCCTTCCATGATGA----------------------
FJ373152
ATGGAAAACTGTAAACAGTCCATATCACCAAATGAATTGGGTTTGACTTCAGCTCAAGATGATGGGCCTTTGGGTAATGAGAAACCAAATTATTTTTTAAACTTCAGAACTATGAATGTTGACATTTTTACAGTTAGTCATACCAAAGTTGACAACATCTTTGGTAGGGCTTGGTATGTGACTTCTCATGATTTTAACAATGGAGACACCTGGAGGCAGAAATTAACATTTCCAAAAGAGGGTCATGGCATGTTGTCACAGTTTTTTGCTTATTTTACAGGAGAAATAAATATTCATATCCTATATATGGCAGAGCAGGGGTTCCTTAGAGTGGCTCATACATATGACACTGAAGATAATAGGAAAACATTCTTGTCTTCAAATGGGGTAATAACTATCCCCGCTGGTGAGCAGATGACACTCTCAGTACCTTTTTATTCAAACAAGCCTCTGAGGACAGTGCGCCATGATTCAGCATTAGGTTTTCTTATGTGTAGACCAATGATGCATGGGACCACCCGAACTACTGCAGAAGTTTATATTAGTTTAAGGTGCCCCAATTTCTTTTTCCCTGTACCAGCTCCTAAACCAACT---GGTTCAGGGGCTGTAGCACTTTATGATGA----------------------
FJ373151
ATGGAAAATTGTAAACAGTCCATATCACCAAATGAATTGGGTTTGACTTCAGCTCAAGATGATGGGCCTTTGGGTAATGAGAAACCAAATTATTTTTTAAACTTCAGAACTATGAATGTTGACATTTTTACAGTTAGTCATACCAAAGTTGACAATATCTTTGGTAGAGCTTGGTATGTGACTTCTCATGATTTCAACAATGGAGATACCTGGAGGCAGAAATTAACATTTCCAAAAGAGGGTCATGGTATGTTGTCACAGTTTTTTGCTTATTTTACAGGAGAAATAAATATTCATATCTTATATATGGCAGAGCAAGGGTTTCTTAGAGTGGCTCATACATATGACACTGAAGATAATAGGAAAACATTCTTGTCTTCAAATGGGGTAATAACTATCCCCGCTGGTGAGCAGATGACACTCTCAGTACCTTTTTATTCAAACAAGCCTCTGAGGACAGTGCGCCATGATTCAGCATTAGGTTTTCTTATGTGTAGACCAATGATGCACGGGACTACTCGAACTACTGCAGAAGTTTATATTAGTTTAAGGTGCCCCAATTTCTTTTTCCCTGTACCAGCTCCTAAACCAACA---GGTTCAAGGGCTGCAGCACTTTTTGATGA----------------------
FJ373150
ATGGAAAACTGTAAACAGTCCATATCACCAAATGAATTGGGTTTGACTTCAGCTCAAGATGATGGGCCTTTGGGTAATGAGAAACCAAATTATTTTTTAAACTTCAGAACTATGAATGTTGACATTTTTACAGTTAGTCATACCAAAGTTGACAACATCTTTGGTAGGGCTTGGTATGTGACTTCTCATGATTTTAACAATGGAGACACCTGGAGGCAGAAATTAACATTTCCAAAAGAGGGTCATGGCATGTTGTCACAGTTTTTTGCTTATTTTACAGGAGAAATAAATATTCATATCCTATATATGGCAGAGCAGGGGTTCCTTAGAGTGGCTCATACATATGACACTGAAGATAATAGGAAAACATTCTTGTCTTCAAATGGGGTAATAACTATCCCCGCTGGTGAGCAGATGACACTCTCAGTACCTTTTTATTCAAACAAGCCTCTGAGGACAGTGCGCCATGATTCAGCATTAGGTTTTCTTATGTGTAGACCAATGATGCATGGGACCACCCGAACTACTGCAGAAGTTTATATTAGTTTAAGGTGCCCCAATTTCTTTTTCCCTGTACCAGCTCCTAAACCAACT---GGTTCAGGGGCTGTAGCACTTTATGATGA----------------------
FJ373149
ATGGAAAACTGTAAACAGTCCATATCACCAAATGAATTGGGTTTGACTTCAGCTCAAGATGATGGGCCTTTGGGTAATGAGAAACCAAATTATTTTTTAAACTTCAGAACTATGAATGTTGACATTTTTACAGTTAGTCATACCAAAGTTGACAACATCTTTGGTAGGGCTTGGTATGTGACTTCTCATGATTTTAACAATGGAGACACCTGGAGGCAGAAATTAACATTTCCAAAAGAGGGTCATGGCATGTTGTCACAGTTTTTTGCTTATTTTACAGGAGAAATAAATATTCATATCCTATATATGGCAGAGCAGGGGTTCCTTAGAGTGGCTCATACATATGACACTGAAGATAATAGGAAAACATTCTTGTCTTCAAATGGGGTAATAACTATCCCCGCTGGTGAGCAGATGACACTCTCAGTACCTTTTTATTCAAACAAGCCTCTGAGGACAGTGCGCCATGATTCAGCATTAGGTTTTCTTATGTGTAGACCAATGATGCATGGGACCACCCGAACTACTGCAGAAGTTTATATTAGTTTAAGGTGCCCCAATTTCTTTTTCCCTGTACCAGCTCCTAAACCAACT---GGTTCAAGGGCTGTAGCACTTTATGATGA----------------------
FJ373148
ATGGAAAACTGTAAACAGTCCATATCACCAAATGAATTGGGTTTGACTTCAGCTCAAGATGATGGGCCTTTGGGTAATGAGAAACCAAATTATTTTTTAAACTTCAGAACTATGAATGTTGACATTTTTACAGTTAGTCATACCAAAGTTGACAACATCTTTGGTAGGGCTTGGTATGTGACTTCTCATGATTTTAACAATGGAGACACCTGGAGGCAGAAATTAACATTTCCAAAAGAGGGTCATGGCATGTTGTCACAGTTTTTTGCTTATTTTACAGGAGAAATAAATATTCATATCCTATATATGGCAGAGCAGGGGTTCCTTAGAGTGGCTCATACATATGACACTGAAGATAATAGGAAAACATTCTTGTCTTCAAATGGGGTAATAACTATCCCCGCTGGTGAGCAGATGACACTCTCAGTACCTTTTTATTCAAACAAGCCTCTGAGGACAGTGCGCCATGATTCAGCATTAGGTTTTCTTATGTGTAGACCAATGATGCATGGGACCACCCGAACTACTGCAGAAGTTTATATTAGTTTAAGGTGCCCCAATTTCTTTTTCCCTGTACCAGCTCCTAAACCAACT---GGTTCAGGGGCTGTAGCACTTTATGATGA----------------------
FJ373147
ATGGAAAACTGTAAACACTCCATATCACCAAATGAATTGGGGGGGACCCCAGCTAAAGATGATGGGCCTTTGGGTAATGAGAAACCAAATTATTTTTTAAACTTCAGAACTATGAATGTTGACATTTTTACAGTTAGTCATACCAAAGTTGACAACATCTTTGGTAGGGCTTGGTATGTGACTTCTCATGATTTTAACAATGGAGACACCTGGAGGCAGAAATTAACATTTCCAAAAGAGGGTCATGGCATGTTGTCACAGTTTTTTGCTTATTTTACAGGAGAAATAAATATTCATATCCTATATATGGCAGAGCAGGGGTTCCTTAGAGTGGCTCATACATATGACACTGAAGATAATAGGAAAACATTCTTGTCTTCAAATGGGGTAATAACTATCCCCGCTGGTGAGCAGATGACACTCTCAGTACCTTTTTATTCAAACAAGCCTCTGAGGACAGTGCGCCATGATTCAGCATTAGGTTTTCTTATGTGTAGACCAATGATGCATGGGACCACCCGAACTACTGCAGAAGTTTATATTAGTTTAAGGTGCCCCAATTTCTTTTTCCCTGTACCAGCTCCTAAACCAACT---GGTTCAGGGGCTGTAGCACTTTATGATGA----------------------
FJ373146
ATGGAAAATTGTAAACAGTCCATATCACCAAATGAATTGGGTTTGACTTCAGCTCAAGATGATGGGCCTTTGGGTAATGAGAAACCAAATTATTTCTTAAACTTTAGAACTATGAATGTTGACATTTTTACAGTAAGTCATACCAAAGTTGACAACATCTTTGGTAGAGCTTGGTATGTGACATCTCATGATTTCAACAATGGAGATACCTGGAGGCAGAAATTAACGTTTCCAAAAGAGGGTCATGGTATGTTATCACAGTTTTTTGCTTATTTTACAGGAGAAATAAATATTCATATCCTATATATGGCAGAACAGGGGTTCCTTAGAGTGGCTCATACATATGACACTGAAGATAATAGGAAAACTTTCTTGTCTTCAAATGGGGTAATAACTATCCCTGCTGGTGAGCAGATGACACTCTCAGTACCTTTTTATTCAAACAAGCCTCTGAGGACAGTGCGCCATGATTCAGCATTAGGCTTTCTTATGTGTAGACCATTGATGCACGGGACTACACGAACCACTGCAGAAGTTTATGTTAGTTTAAGGTGCCCCAATTTCTTTTTCCCTGTACCAGCTCCTAAACCAACT---GGTTCAAGGGCTACAGCACTTTCTGATGA----------------------
FJ373145
ATGGAAAACTGTAAACAGTCCATATCACCAAATGAATTGGGTTTGACTTCAGCTCAAGATGATGGGCCTTTGGGTAATGAGAAACCAAATTATTTTTTAAACTTCAGAACTATGAATGTTGACATTTTTACAGTTAGTCATACCAAAGTTGACAACATCTTTGGTAGGGCTTGGTATGTGACTTCTCATGATTTTAACAATGGAGACACCTGGAGGCAGAAATTAACATTTCCAAAAGAGGGTCATGGCATGTTGTCACAGTTTTTTGCTTATTTTACAGGAGAAATAAATATTCATATCCTATATATGGCAGAGCAGGGGTTCCTTAGAGTGGCTCATACATATGACACTGAAGATAATAGGAAAACATTCTTGTCTTCAAATGGGGTAATAACTATCCCCGCTGGTGAGCAGATGACACTCTCAGTACCTTTTTATTCAAACAAGCCTCTGAGGACAGTGCGCCATGATTCAGCATTAGGTTTTCTTATGTGTAGACCAATGATGCATGGGACCACCCGAACTACTGCAGAAGTTTATATTAGTTTAAGGTGCCCCAATTTCTTTTTCCCTGTACCAGCTCCTAAACCAACT---GGTTCAGGGGCTGTAGCACTTTATGATGA----------------------
FJ373144
ATGGAAAACTGTAAACAGTCCATATCACCAAATGAATTGGGTTTGACTTCAGCTCAAGATGATGGGCCTTTGGGTAATGAGAAACCAAATTATTTTTTAAACTTCAGAACTATGAATGTTGACATTTTTACAGTTAGTCATACCAAAGTTGACAACATCTTTGGTAGGGCTTGGTATGTGACTTCTCATGATTTTAACAATGGAGACACCTGGAGGCAGAAATTAACATTTCCAAAAGAGGGTCATGGCATGTTGTCACAGTTTTTTGCTTATTTTACAGGAGAAATAAATATTCATATCCTATATATGGCAGAGCAGGGGTTCCTTAGAGTGGCTCATACATATGACACTGAAGATAATAGGAAAACATTCTTGTCTTCAAATGGGGTAATAACTATCCCCGCTGGTGAGCAGATGACACTCTCAGTACCTTTTTATTCAAACAAGCCTCTGAGGACAGTGCGCCATGATTCAGCATTAGGTTTTCTTATGTGTAGACCAATGATGCATGGGACCACCCGAACTACTGCAGAAGTTTATATTAGTTTAAGGTGCCCCAATTTCTTTTTCCCTGTACCAGCTCCTAAACCAACN---GGTTCAGGGGCTGTAGCACTTTATGATGA----------------------
FJ373143
ATGGAAAATTGTAAACAGTCCATATCACCAAATGAATTGGGTTTGACTTCAGCTCAAGATGATGGGCCTTTGGGTAATGAGAAACCAAATTATTTCTTAAACTTTAGAACTATGAATGTTGACATTTTTACAGTAAGTCATACCAAAGTTGACAACATCTTTGGTAGAGCTTGGTATGTGACATCTCATGATTTCAACAATGGAGATACCTGGAGGCAGAAATTAACATTTCCAAAAGAGGGTCATGGTATGTTATCACAGTTTTTTGCTTATTTTACAGGAGAAATAAATATTCATATCCTATATATGGCAGAACAGGGGTTCCTTAGAGTGGCTCATACATATGACACTGAAGATAATAGGAAAACTTTCTTGTCTTCAAATGGGGTAATAACTATCCCTGCTGGTGAGCAGATGACACTCTCAGTACCTTTTTATTCAAACAAGCCTCTGAGGACAGTGCGCCATGATTCAGCATTAGGCTTTCTTATGTGTAGACCATTGATGCACGGGACTACACGAACCACTGCAGAAGTTTATGTTAGTTTAAGGTGCCCCAATTTCTTTTTCCCTGTACCAGCTCCTAAACCAACT---GGTTCAAGGGCTACAGCACTTTCTGATGA----------------------
FJ373142
ATGGAAAACTGTAAACAGTCTATATCACCAAATGAATTGGGTTTGACTTCAGCTCAAGATGATGGGCCTTTGGGTAATGAGAAACCAAATTATTTTTTAAACTTCAGAACTATGAATGTTGACATTTTTACAGTTAGTCATACCAAAGTTGACAACATCTTTGGTAGGGCTTGGTATGTGACTTCTCATGATTTTAACAATGGAGACACCTGGAGGCAGAAATTAACATTTCCAAAAGAGGGTCATGGCATGTTGTCACAGTTTTTTGCTTATTTTACAGGAGAAATAAATATTCATATCCTATATATGGCAGAGCAGGGGTTCCTTAGAGTGGCTCATACATATGACACTGAAGATAATAGGAAAACATTCTTGTCTTCAAATGGGGTAATAACTATCCCCGCTGGTGAGCAGATGACACTCTCAGTACCTTTTTATTCAAACAAGCCTCTGAGGACAGTGCGCCATGATTCAGCATTAGGTTTTCTTATGTGTAGACCAATGATGCATGGGACCACCCGAACTACTGCAGAAGTTTATATTAGTTTAAGGTGCCCCAATTTCTTTTTCCCTGTACCAGCTCCTAAACCAACT---GGTTCAGGGGCTGTAGCACTTTATGATGA----------------------
FJ373141
ATGGAAAACTGTAAACAGTCCATATCACCAAATGAATTGGGTTTGACTTCAGCTCAAGATGATGGGCCTTTGGGTAATGAGAAACCAAATTATTTTTTAAACTTCAGAACTATGAATGTTGACATTTTTACAGTTAGTCATACCAAAGTTGACAACATCTTTGGTAGGGCTTGGTATGTGACTTCTCATGATTTTAACAATGGAGACACCTGGAGGCAGAAATTAACATTTCCAAAAGAGGGTCATGGCATGTTGTCACAGTTTTTTGCTTATTTTACAGGAGAAATAAATATTCATATCCTATATATGGCAGAGCAGGGGTTCCTTAGAGTGGCTCATACATATGACACTGAAGATAATAGGAAAACATTCTTGTCTTCAAATGGGGTAATAACTATCCCCGCTGGTGAGCAGATGACACTCTCAGTACCTTTTTATTCAAACAAGCCTCTGAGGACAGTGCGCCATGATTCAGCATTGGGTTTTCTTATGTGTAGACCAATGATGCATGGGACCACCCGAACTACTGCAGAAGTTTATATTAGTTTAAGGTGCCCCAATTTCTTTTTCCCTGTACCAGCTCCTAAACCAACT---GGTTCAGGGGCTGTAGCACTTTATGATGA----------------------
FJ373140
ATGGAAAACTGTAAACAGTCCATATCACCAAATGAATTGGGTTTGACTTCAGCTCAAGATGATGGGCCTTTGGGTAATGAGAAACCAAATTATTTTTTAAACTTCAGAACTATGAATGTTGACATTTTTACAGTTAGTCATACCAAAGTTGACAACATCTTTGGTAGGGCTTGGTATGTGACTTCTCATGATTTTAACAATGGAGACACCTGGAGGCAGAAATTAACATTTCCAAAAGAGGGTCATGGCATGTTGTCACAGTTTTTTGCTTATTTTACAGGAGAAATAAATATTCATATCCTATATATGGCAGAGCAGGGGTTCCTTAGAGTGGCTCATACATATGACACTGAAGATAATAGGAAAACATTCTTGTCTTCAAATGGGGTAATAACTATCCCCGCTGGTGAGCAGATGACACTCTCAGTACCTTTTTATTCAAACAAGCCTCTGAGGACAGTGCGCCATGATTCAGCATTAGGTTTTCTTATGTGTAGACCAATGATGCATGGGACCACCCGAACTACTGCAGAAGTTTATATTAGTTTAAGGTGCCCCAATTTCTTTTTCCCTGTACCAGCTCCTAAACCAACT---GGTTCAGGGGCTGTAGCACTTTATGATGA----------------------
FJ373139
ATGGAAAATTGTAAACAGTCCATATCACCAAATGAATTGGGTTTGACTTCAGCTCAAGATGATGGGCCTTTGGGTAATGAGAAACCAAATTATTTTTTAAACTTCAGAACTATGAATGTTGACATTTTTACAGTTAGTCATACCAAAGTTGACAACATCTTTGGTAGAGCTTGGTATGTGACTTCTCATGATTTTAACAATGGAGATACCTGGAGGCAGAAATTAACATTTCCAAAAGAGGGTCACGGCATGTTGTCACAGTTTTTTGCTTATTTTACAGGAGAAATAAATATTCATATCCTATATATGGCAGAGCAGGGGTTTCTCAGAGTGGCTCATACATATGACACTGAAGATAATAGGAAAACATTCTTGTCTTCAAATGGGGTAATAACTATCCCTGCTGGTGAGCAGATGACACTCTCAGTACCTTTTTATTCAAACAAGCCTCTGAGGACAGTGCGCCATGATTCAGCATTAGGTTTTCTTATGTGTAGACCAATGATGCACGGGACTACTCGAACTACTGCAGAAGTTTACATTAGTTTAAGGTGCCCCAATTTCTTTTTCCCTGTACCAGCTCCTAAACCAACT---GGTTCAAGGGCTGCAGCACTTTATGATGA----------------------
FJ373138
ATGGAAAATTGTAAACAGTCCATATCACCAAATGAATTAGGTTTGACTTCGGCTCAAGATGATGGGCCTTTGGGTAATGAGAAACCAAATTATTTTTTAAACTTCAGAACTATGAATGTTGACATTTTTACAGTTAGTCATACCAAAGTTGACAACATATTTGGTAGAGCTTGGTATGTGACTTCTCATGATTTTAACAATGGAGATACCTGGAGGCAGAAATTAACATTTCCAAAAGAGGGTCATGGCATGTTATCACAATTTTTTGCATATTTTACAGGAGAAATAAACATTCATATCCTATACATGGCAGAGCAGGGGTTTCTTAGAGTGGCTCACACATATGACACTGAAGATAATAGGAAAACATTCTTGTCTTCAAATGGGGTAATAACTATCCCTGCTGGTGAGCAGATGACACTCTCAGTACCTTTTTATTCAAACAAGCCTCTGAGGACAGTGCGCCATGATTCAGCACTAGGTTTTCTTATGTGTAGACCAATGATGCACGGGACTACTCGGACTACTGCAGAAGTTTATATTAGTTTAAGGTGCCCCAATTTCTTTTTCCCTGTACCGGCTCCTAAACCAACT---GGTTCAAGGGCTGCTGTACTTTATGATGA----------------------
FJ373137
ATGGAAAATTGTAAACAGTCCATATCACCGAATGAATTGGGTTTGACTTCAGCTCAAGATGATGGGCCCTTGGGTAATGAGAAACCAAATTATTTTTTAAATTTCAGGACTATGAATGTTGACATTTTTACAGTTAGTCATACCAAAGTTGACAACATCTTTGGTAGAGCTTGGTATGTGACTTCTCATGATTTTAACAATGGAGATACCTGGAGGCAGAAATTAACATTTCCAAAAGAGGGTCATGGCATGTTATCACAGTTTTTTGCTTATTTTACAGGAGAAATAAATATCCATATCCTATATATGGCAGAGCAGGGGTTTCTTAGAGTGGCTCATACATATGACACTGAAGATAATAGGAAAACATTCTTGTCTTCAAATGGGGTAATAACTATCCCTGCTGGTGAGCAGATGACACTCTCAGTACCTTTTTATTCAAACAAGCCTCTGAGGACAGTGCGCCATGATTCAGCATTAGGTTTTCTTATGTGTAGACCAATGATGCACGGGACCACTCGAACTACTGCAGAAGTTTATATTAGTTTAAGGTGCCCCAATTTCTTTTTCCCTGTACCAGCTCCTAAACCAACT---GGTTCAAGGGCTACAGCACTTCATGATGA----------------------
AM235750
ACTGAGGATTGCAAACAGACAATTTCTCCAGATGAATTAGGTTTGACTTCTGCACAAGATGATGGACCCTTGGGAGGTGAAAAGCCAAATTATTTCCTAAATTTCAGAGCAGTCAATGTAGACATATTCACTGTGAGCCACACCAAAGTAGACAACATCTTTGGGAGGGCATGGTTTGCATATGACCACACCTATAGAGATGAAGGGACTTGGAGACAAGCCCTTGATTTCCCAAAGAAAGGCCATGGTGCACTAACTCAACTATTTGCATATTATTCGGGTGAGCTTAATATACATGTTTTATTTTTGAGTGAAACAGGATTTTTGAGAGTGGCACATACCTATGATAGTGATACAAACAGATCTGACTTCTTTTCTTCAAATGGTGTCATCACAGTCCCAGCAGGAGAACAAATGACTCTGTCAGTGCCATTCTATTCCTCTAAGCCTTTGAGAACCATCAGGGATTCAGCTGCACTAGGGTACGTGATGTGCAAGCCATTTATGTCTGGAACCACAGGTGGGAAAATAGAAATATACCTGAGTTTGAGGTGTCCAAATTTGTTTTTCCCCCTCCCTGCACCTAAGCCCACA---TCC------GGCCGATCGCTACGGGGTGATATGGCACAACTTGTAAACCA-
AM234727
ACTGAGGATTGCAAACAGACAATTTCCCCTGATGAATTGGGTTTGACATCTGCACAAGATGACGGACCCTTGGGAGGTGAAAAACCAAATTATTTTCTAAATTTCAGAGCTGTCAATGTAGACATATTTACCGTGAGCCATACCAAAGTAGACAACATCTTTGGGAGAGCATGGTTTGCATATGACCATACCTACAGGGATGAAGGGACTTGGAGACGAGCCCTTGATTTCCCAAAGAAAGGCCACGGTGCATTAACTCAACTATTTGCATACTATTCGGGTGAATTGAACATACATGTTTTATTTTTGAGTGAGACAGGATTTCTGAGAGTGGCACACACCTATGATAGTGATACAAATAGATCTGACTTTTTCTCTTCTAATGGTGTCATCACAGTCCCAGCGGGGGAACAAATGACTCTGTCAGTGCCATTCTACTCCTCTAAGCCTTTGAGAACCATCAGGGATTCGGCTGCACTAGGGTACGTGATGTGTAAGCCATTTATGTCTGGAACCACAGGTGGAAAAATAGAAATATATCTAAGTTTGAGGTGTCCAAATTTGTTTTTCCCCCTCCCCGCACCTAAGCCTACA---TCC------AGCCGTTCACTACGGGGTGATATGGCACAACTTACAAACCA-
AB433630
ACTGAGGATTGCAAACAGACTATTTCCCCAGATGAACTAGGCTTGACTTCTGCACAAGATGATGGTCCCTTAGGGGGTGAGAAACCAAACTACTTTCTAAATTTCCGAGCTGTTAATGTGGACATATTTACTGTGAGTCATACTAAGGTAGACAACATTTTTGGAAGGGCATGGTTTGCCTATGACCACACTTATAGAGATGAAGGGACTTGGAGACAAGCCCTTGATTTCCCAAAGAGAGGGCATGGTGCATTGACTCAGTTATTTGCATATTATTCAGGTGAGTTGAACATACATGTTTTATTCTTGAGTGAGACTGGGTTTTTAAGGGTGGCACATACTTATGATAGTGATACAAATAGATCTGACTTCTTTTCTTCAAATGGTGTCATCACTGTCCCGGCAGGAGAACAAATGACTCTATCAGTACCATTTTATTCCTCTAAGCCCCTGAGGACTATCAGGGACTCTGCTGCCTTAGGGTATGTTATGTGTAAACCATTTATGTCTGGAACCACAGGTGGGAAGATAGAGATATATTTAAGTCTGAGGTGCCCAAATTTGTTTTTCCCTCTCCCTGCACCTAAACCCACT---TCC------AGCCGTTCATTACGGGGTGATATGGCACAATTAACTGACCA-
AM933169
ACTGAGGATTGCAAACAGACAATTTCCCCTGATGAATTGGGTTTGACATCTGCACAAGATGACGGACCCTTGGGAGGTGAAAAACCAAATTATTTTCTAAATTTCAGAGCTGTCAATGTAGACATATTTACCGTGAGCCATACCAAAGTAGACAACATCTTTGGGAGAGCATGGTTTGCATATGACCATACCTACAGGGATGAAGGGACTTGGAGACAAGCCCTTGATTTCCCAAAGAAAGGCCACGGTGCATTAACTCAACTATTTGCATACTATTCGGGTGAATTGAACATACATGTTTTATTTTTGAGTGAGACAGGATTTCTGAGAGTGGCACACACCTATGATAGTGATACAAATAGATCTGACTTTTTCTCTTCTAATGGTGTCATCACAGTCCCAGCGGGGGAACAAATGACTCTGTCAGTGCCATTCTACTCCTCTAAGCCTTTGAGAACCATCAGGGATTCGGCTGCACTAGGGTACGTGATGTGTAAGCCATTTATGTCTGGAACCACAGGTGGAAAAATAGAAATATATCTAAGTTTGAGGTGTCCAAATTTGTTTTTCCCCCTCCCCGCACCTAAGCCTACA---TCC------AGCCGTTCACTACGGGGTGATATGGCACAACTTACAAACCA-
AB434673
ACCGAGGATTGCAAACAGACAATTTCTCCAGATGAATTAGGTCTGACATCAGCACAAGATGATGGCCCCTTAGGAGGTGAAAAGCCAAATTACTTTCTAAATTTCAGAGCCGTTAATGTGGACATATTCACTGTTAGTCACACCAAGGTAGACAACATCTTTGGAGGAGCATGGTTTGCTTATGATCATACTTATAGGGATGAGGGGACTTGGAGACAAGCCCTTGATTTTCCTAAGAAGGGACATGGTGCTCTAACCCAACTATTTACATATTATTCAGGTGAGCTCAATATACATGTTTTATTTTTGAGTGAAACAGGATTCCTGAGAGTAGCGCACACATATGATAGTGATACTAATAGATCTGACTTTTTCTCTTCAAATGGTGTCATCACTGTCCCAGCAGGGGAACAAATGACTCTGTCAGTGCCATTCTATTCCTCCAAACCCTTAAGGACTATTAGAGATCCAGCTGCCTTAGGGTATGTGATGTGTAAGCCTTTCATGTCTGGAACCACGGGTGGGAAAATAGAGATATATCTAAGCCTAAGGTGTCCAAATTTGTTTTTCCCCCTCCCCGCACCTAAACCTACT---TCT------AGCCGTTCATTGCGGGGAGATATGGCACAACTCACAGACCA-
AM234725
ACTGAGGATTGCAAACAGACAATTTCTCCAGATGAATTAGGTTTGACATCTGCACAAGATGATGGACCCTTAGGGGGTGAAAAGCCAAATTATTTTCTAAATTTCAGAGCTGTCAATGTAGACATATTCACTGTGAGTCACACTAAAGTAGACAACATCTTTGGGAGAGCATGGTTTGCATATGACCACACCTATAGGGATGAAGGGACTTGGAGACAAGCCCTTGATTTCCCAAAGAAAGGTCATGGTGCATTAACTCAACTATTTGCATATTATTCGGGTGAGCTTAATATACATGTTTTATTTTTGAGTGAAACAGGATTTTTGAGAGTGGCACACACCTATGATAGTGATATAAACAGATCTGTTTTTTTTTCTTCAAATGGTGTCATCACAGTCCCAGCAGGAGAACAAATGACTCTGTCAGTGCCATTCTATTCCTCTAAACCTTTGAGAACTGTCAGGGATTCGGCTGCACTAGGGTACGTGATGTGTAAGCCATTTATGTCTGGAACCACAGGTGGAAAAATAGAAATATACCTGAGTTTGAGGTGTCCAAATTTGTTTTTCCCCCTCCCTGCACCTAAGCCCACA---TCC------GGCCGATCACTACGGGGTGATATGGCACAACTTGTAGACCA-
DQ315670
ACTGAAGATTGCAAACAGACTATTTCCCCAGATGAACTGGGTCTAACTTCAGCCCAAGACGATGGTCCTCTGGGAGGTGAAAAGCCAAATTACTTCTTGAATTTTAGAGCTGTCAATGTTGACATATTTACTGTGAGTCACACTAAAGTAGACAACATCTTTGGTAGGGCATGGTTTGCATATGATCATACATATAGAGATGAAGGAACCTGGAGGCAGGCTTTGGATTTCCCAAAGAAAGGCCATGGTGCCTTAACCCAATTATTTGCCTATTACTCAGGAGAATTAAATATACATGTTTTATTCTTGAGTGAAACAGGGTTTCTGAGAGTGGCACATACTTATGACAGTGATACAAACAGGTCTGACTTCTTCTCTTCAAACGGCGTCATCACTGTGCCCGCAGGGGAACAAATGACCCTGTCAGTACCATTCTACTCTTCAAAGCCCTTGAGGACAATCAGGGATTCAGCTGCTCTAGGGTATGTGATGTGTAAACCATTCATGTCTGGGACAACAGGTGGAAAGATAGAGATATATCTGAGTTTAAGATGTCCAAACCTATTCTTTCCCTTACCAGCTCCGAAACCTGCA---ACT------AGTCGTGCTTTGCGGGGTGACATGGCAAACTTCTCAGACCA-
EU077521
-----------------GACTATTTCCCCAGATGAACTAGGCTTGACTTCTGCACAAGATGATGGTCCCTTAGGAGGTGAGAAACCAAACTACTTTCTAAATTTCCGAGCCGTTAATGTGGACATATTCACTGTGAGTCATACTAAAGTAGACAACATCTTTGGGAGGGCTTGGTTTGCCTATGATCATACTTATAGAGATGAAGGAACTTGGAGACAACCCCTTGATTTCCCAAAGAAAGGGCATGGTGCATTGACTCAGTTATTTGCATATTATTCAGGTGAGTTGAACATACATGTTTTATTCTTGAGTGAGACTGGGTTTCTAAGGGTAGCACATACTTATGACAGTGATACAAATAGATCTGACTTCTTTTCTTCAAATGGTGTCATCACTGTCCCGGCAGGAGAACAAATGACTCTATCAGTACCATTTTATTCCTCTAAGCCCCTGAGGACTATTAGGGACTCTGCTGCCTTAGGGTATGTTATGTGTAAACCATTTATGTCTGGAACCACAGGTGGGAAGATAGAGATATATCTAAGTCTTAGGTGCCCAAATTTGTTTTTCCCTCTCCCTGCACCTAAACCTACT---TC-------------------------------------------------
FJ373171
ACTGAGGACTGCAAACAAACTATCTCCCCAGATGAACTAGGTCTAACATCAGCCCAAGATGATGGACCTCTGGGAGGTGAAAAACCAAATTACTTCTTAAATTTTAGAGCTGTTAATGTGAATATATTCACTGTGAGTCACACCAAAGTGGACAACATCTTTGGCAGAGCATGGTTTGCATATGATCATACATATAGAGATGAAGGGACTTGGAGGCAAGCCTTAGACTTTCCAAAGAAAGGCCACGGTGCCCTAGCTCAGCTGTTTGCCTACTATTCAGGTGAATTGAATATACATGTTTTGTTCTTGAGCGAAACAGGGTTCTTGAGAGTGGCTCATACTTATGATAGTGATACTAACAGATCTGATTTCTTTTCTTCAAATGGTGTTATCACTGTACCAGCAGGAGAACAAATGACCTTGTCGGTACCATTTTATTCTTCAAAGCCTTTAAGAACCATCAGAGATTCAGCTGCTTTGGGGTATGTTATGTGTAAACCATTTATGTCTGGGACCACGGGTGGAAAAATAGAAATATATTTAAGTTTAAGGTGCCCAAACCTCTTCTTTCCTTTACCAGCTCCAAAACCTGTT---TCT------AGTCGCACTGTGCGGGGTGACATGGCAAGTCTCTCGGACCA-
FJ373170
ACTGAAGACTGTAAACAGACGATTTCTCCAGACGAATTAGGTTTAACATCTGCACAAGATGATGGGCCCCTAGGGGGTGAAAAGCCAAACTACTTTTTAAATTTCAGAGCTGTTAATGTAGATATATTCACTGTGAGCCACACCAAGGTGGATAATATCTTTGGCAGAGCATGGTTTGCTTATGACCATACTTATAGTGATGAAGGGACTTGGAGACAGGCTCTAGATTTCCCAAAGAAAGGCCATGGTGCACTGACCCAATTGTTTGCATACTATTCAGGGGAATTAAACATACATGTTTTGTTTTTGAGCGAAACAGGGTTTTTGAGAGTAGCACACACCTATGATAGTGACACAAACAGATCTGATTTCTTTTCTTCAAATGGTGTCATCACTGTCCCAGCTGGAGAGCAAATGACCTTGTCGGTACCATTTTATTCTTCTAAGCCTTTAAGAACTATTAGAGATTCAGCAGCACTGGGATATGTAATGTGTAAACCATTCATGTCTGGGACCACAGGTGGAAAAATAGAAATTTATCTAAGTCTGAGGTGTCCAAATTTGTTTTTCCCTCTCCCTGCGCCTAAACCCACA---TCT------GGCCGCTCACTGCGTGGAGATATGGCACAACTTTCTGATCA-
FJ373169
ACTGAGGATTGCAAACAGACAATTTCCCCAGATGAACTAGGTCTAACATCAGCTCAAGACGACGGACCTCTGGGAGGTGAAAAGCCAAATTACTTCTTGAACTTTAGAGCTGTCAATGTGGACATATTTACTGTGAGCCACACCAAAGTGGACAACATCTTTGGTAGAGCTTGGTTTGCATATGATCATACATATAGAGATGAAGGGACTTGGAGGCAGCCTTTAGACTTTCCAAAGAAAGGCCACGGCGCCCTAACCCAACTATTTGCTTACTATTCAGGTGAATTAAATATACATGTTCTGTTCTTGAGTGAGACTGGGTTTCTGAGAGTGGCACATACCTATGACAGTGATACAGACAGGTCTGATTTCTTTTCCTCGAATGGTGTCATCACTGTGCCTGCAGGGGAACAAATGACCCTGTCAGTACCATTTTATTCATCAAAGCCCTTGAGGACAATCAGGGATTCAGCTGCTTTAGGGTATGTAATGTGTAAACCATTTATGTCTGGGACCACGGGAGGAAAGATAGAAATATATCTAAGCTTGAGATGTCCAAACCTCTTTTTCCCTTTGCCAGCTCCAAAGCCTACA---ACT------GGCCGTGCTTTGCGGGGTGACATGGCAAGTTTCTCAGATCA-
FJ373168
ACTGAGGATTGCAAACAGACAATTTCCCCAGATGAACTAGGTCTAACATCAGCTCAAGACGACGGACCTCTGGGAGGTGAAAAGCCAAATTACTTCTTGAACTTTAGAGCTGTCAATGTGGACATATTTACTGTGAGCCACACCAAAGTGGACAACATCTTTGGTAGGGCTTGGTTTGCATATGATCATACATATAGAGATGAAGGGACTTGGAGGCAGCCTTTAGACTTTCCAAAGAAAGGCCACGGCGCCCTAACCCAACTATTTGCTTACTATTCAGGTGAATTAAATATACATGTTCTGTTCTTGAGTGAGACTGGGTTTCTGAGAGTGGCACATACCTATGACAGTGATACAGACAGGTCTGATTTCTTTTCCTCGAATGGTGTCATCACTGTGCCTGCAGGGGAACAAATGACCCTGTCAGTACCATTTTATTCATCAAAGCCCTTGAGGACAATCAGGGATTCAGCTGCTTTAGGGTATGTAATGTGTAAACCATTTATGTCTGGGACCACGGGAGGAAAGATAGAAATATATCTAAGCTTGAGATGTCCAAACCTCTTTTTCCCTTTGCCAGCTCCAAAGCCTACA---ACT------GGCCGTGCTTTGCGGGGTGACATGGCAAGTTTCTCAGATCA-
FJ373167
ACTGAGGATTGCAAACAGACAATTTCCCCAGATGAACTAGGTCTAACATCAGCTCAAGATGACGGACCTCTGGGAGGTGAAAAGCCAAATTACTTCTTGAACTTTAGAGCTGTCAATGTGGACATATTTACTGTGAGCCACACCAAAGTGGACAACATCTTTGGTAGAGCTTGGTTTGCATATGATCATACATATAGAGATGAAGGGACTTGGAGGCAGCCTTTAGACTTTCCAAAGAAAGGCCACGGCGCCCTAACCCAATTATTTGCTTACTATTCAGGTGAATTAAATATACATGTTCTGTTCTTGAGTGAGACTGGGTTTCTGAGAGTGGCACATACCTATGACAGTGATACAGACAGGTCTGACTTCTTTTCCTCGAATGGTGTCATCACTGTGCCTGCAGGGGAACAAATGACCCTGTCAGTACCATTTTATTCATCAAAGCCCTTGAGGACAATCAGGGATTCAGCTGCTTTAGGGTATGTAATGTGTAAACCATTTATGTCTGGGACCACGGGAGGAAAGATAGAAATATATCTAAGCTTGAGATGCCCAAACCTCTTTTTCCCTTTGCCCGCTCCAAAGCCTACA---ACT------GGCCGTGCTTTGCGGGGTGACATGGCAAGTTTCTCAGATCA-
FJ373166
ACTGAGGATTGCAAGCAGACAATTTCCCCAGATGAACTAGGTCTAACATCAGCTCAAGACGATGGACCTCTTGGGGGTGAAAAACCAAATTATTTCTTGAACTTTAGAGCTGTCAATGTAGACATATTTACTGTAAGTCACACCAAGGTAGACAACATTTTTGGTAGAGCTTGGTTTGCATATGATCACACATATAGAGATGAAGGGACTTGGAGGCAAGCCTTAGACTTTCCAAAGAAAGGCCATGGTGCTCTAACTCAGTTATTTGCCTACTACTCGGGTGAATTAAATATACATGTCTTGTTTTTGAGTGAAACAGGGTTCTTGAGAGTGGCACATACCTATGATAGCGATACCAACAGATCTGACTTCTTCTCTTCAAATGGTGTTATCACTGTACCAGCAGGGGAACAAATGACTTTGTCAGTACCATTCTATTCTTCAAAACCCTTGAGAACTATCAGGGATTCGGCTGCTCTAGGGTATGTGATGTGTAAACCATTCATGTCTGGGACCACAGGTGGAAAAATAGAGATATATCTAAGTTTAAGGTGCCCAAATCTTTTCTTTCCTTTACCAGCTCCAAAGCCTGCC---GCT------AGTCGTACTTTACGGGGTGACATGGCAAATTTTTCAGACCA-
FJ373165
ACTGAGGATTGCAAGCAGACAATTTCCCCAGATGAACTAGGTCTAACATCAGCTCAAGACGACGGACCTCTTGGGGGTGAAAAACCAAATTATTTCTTGAACTTTAGAGCTGTCAATGTAGACATATTTACTGTAAGTCACACCAAGGTAGACAACATTTTTGGTAGAGCTTGGTTTGCATATGATCACACATATAGAGATGAAGGGACTTGGAGGCAAGCCTTAGACTTTCCAAAGAAAGGCCATGGTGCTCTAACTCAGTTATTTGCCTACTACTCGGGTGAATTAAATATACATGTCTTGTTTTTGAGTGAAACAGGGTTCTTGAGAGTGGCACATACCTATGATAGCGATACCAACAGATCTGACTTCTTCTCTTCAAATGGTGTTATCACTGTACCAGCAGGGGAACAAATGACTTTGTCAGTACCATTCTATTCTTCAAAACCCTTGAGAACTATCAGGGATTCGGCTGCTCTAGGGTATGTGATGTGTAAACCATTCATGTCTGGGACCACAGGTGGAAAAATAGAGATATATCTAAGTTTAAGGTGCCCAAATCTTTTCTTTCCTTTACCAGCTCCAAAGCCTGCC---GCT------AGTCGTACTTTACGGGGTGACATGGCAAATTTTTCAGACCA-
FJ373164
ACTGAGGATTGCAAGCAGACAATTTCCCCAGATGAACTAGGTCTAACATCAGCTCAAGACGATGGTCCTCTGGGGGGTGAAAAACCAAATTATTTCTTGAACTTTAGAGCTGTCAATGTGGACATATTTACTGTGAGTCACACCAAGGTAGACAACATTTTTGGTAGAGCATGGTTTGCATATGATCATACATATAGAGATGAAGGGACCTGGCGGCAAGCCCTAGACTTTCCAAAGAAAGGCCATGGCGCCCTAACTCAATTATTTGCCTACTACTCGGGTGAATTAAATATACATGTCTTGTTTTTGAGTGAAACAGGGTTCTTGAGAGTGGCACATACCTATGATAGTGATACTGACAGATCTGACTTCTTCTCTTCAAATGGTGTTATCACTGTACCAGCAGGGGAACAAATGACTTTGTCAGTACCATTCTATTCTTCAAAGCCCTTGAGAACTATCAGGGATACAGCTGCCCTAGGGTATGTGATGTGTAAGCCATTCATGTCTGGGACCACAGGTGGAAAAATAGAGATATACCTAAGTTTAAGGTGCCCAAATCTTTTCTTTCCTTTACCAGCTCCAAAGCCTGCC---ACT------AGTCGTGCTTTACGGGGTGATATGGCAAGTCTCTCAGACCA-
FJ373163
ACTGAAGATTGCAAACAAACAATTTCCCCAGATGAATTGGGCTTAACATCAGCCCAAGATGACGGTCCCTTGGGAGGTGAAAAGCCAAATTACTTCTTGAACTTTAGAGCTGTCAATGTAGATATATTTACTGTGAGTCACACCAAAGTAGACAACATCTTTGGTAGAGCATGGTTTGCATATGATCATACATATAGAGATGAAGGAACTTGGAGACAGGCCTTAGATTTCCCTAAGAAAGGCCATGGTGCCTTAACCCAATTATTTGCTTATTACTCAGGTGAATTGAATATACATGTTTTGTTTTTGAGTGAGACAGGGTTTTTGAGAGTGGCACATACTTATGACAGTGATATAAACAGATCTGATTTCTTTTCTTCAAATGGTGTTATTACTGTACCTGCTGGAGAACAAATGACCTTGTCAGTACCATTCTACTCCTCAAAGCCTTTAAGAACTATTAGGGACTCAGCTGCTCTAGGGTATGTGATGTGTAAACCATTCATGTCTGGGACCACGGGTGGAAAAATAGAGATATATCTAAGCTTAAGATGCCCAAATCTCTTCTTCCCTTTACCAGCTCCAAAGCCCACA---ACT------AGTCGCACAGTGCGGGGTGACATGGCAAATTTCTCAGACCA-
AM234724
GCTGAGGATTGTAAACAAACTATATCTCCTGATGAACTAGGTCTTACCTCAGCACAAGATGATGGGCCCCTCGGAGTAGAGAAACCAAACTATTTTCTAAATTTTAGAGCAATCAATGTAGACATCTTTACTGTTAGTCATACTAAGGTAGATAACATTTTTGGTCGTGCATGGTTGGCTCTTGAGCACACATTTAAAGATGATGGAACATGGAGAGCAGATTTGAATTTTCCCACACAAGGCCATGGTACTCTGACAAGGCTCTTCACATATTACTCTGGTGAATTGAATGTGCATGTACTGTATCTTAGTGACAATGGGTTCCTCCGGGTAACTCATGCCTATGACCATGATAACGATAGATCTAACTTTTTGTCATCAAATGGAGTAATTACAGTACCAGCAGGTGAGCAGATGACACTTTCTGTTCCTTTCTATTCTTCTAAACCACTTAGGACAATAAGAGAAACAGGCGCATTGGGCAAATTAATCTGTAAACCATTATTATCTGGCACACACTCAGGAAAAATTGAGGTCTATTTGAGTCTTAGGTGCCCCAATCTATTCTTTCCTTCCCCTGCACCCAAAGAGAAA---ACC------TCTAGAGCTTTGCGGGGTGATTTAGGAAATTTCACAAACCA-
AM235749
GCTGAGGATTGTAAACAAACTATATCCCCTGATGAACTAGGTCTAACCTCAGCACAAGATGATGGGCCCCTTGGGGTAGAGAAACCAAATTATTTTCTAAACTTTAGAGCAATCAATGTAGACATCTTTACTGTTAGTCATACTAAGATAGATAACATCTTTGGCCGTGCATGGTTGGCCCTTGAGCATACATTTGCAGATGATGGAACATGGAGGGCAGACTTGAATTTTCCCACTCAAGGCCATGGCACTCTGACAAGACTTTTCACATATTACTCTGGCGAATTGAATGTGCATGTGCTGTATCTTAGTGATAATGGGTTCCTCCGGGTGACTCATGCCTATGACCATGATAATGATAGGTCCAACTTCCTGTCATCTAATGGGGTAATCACAGTGCCAGCAGGGGAGCAAATGACACTCTCTGTTCCATTTTATTCTTCCAAACCACTTAGGACTGTAAGAGAAAAAGGTGCGCTGGGCAAATTAATTTGCAAACCACTATTATCTGGCACCCACTCGGGGAAGATTGAGGTTTATTTGAGTCTTAGATGCCCCAATTTATTCTTCCCTTCCCCTGCACCTAAAGAGAAA---ACT------TCTAGAACTCTACGGGGTGACATGGCAAATCTTACAAATCA-
AM234728
GCTGAGGATTGTAAACAAACTATATCCCCTGATGAATTAGGTCTTACCTCAGCACAAGATGATGGACCCCTCGGAGTAGAGAAACCGAACTATTTTCTAAATTTTAGAGCAATCAATGTAGACATCTTTACTGTTAGCCATACTAAGGTAGATAACATTTTTGGTCGTGCATGGTTGGCTCTTGAGCACACATTTGCAAACGATGGAACATGGAGGGCAGATTTGAATTTTCCCACGCAAGGCCATGGTACTTTGACAAGGCTCTTCACATATTACTCTGGTGAATTGAATGTGCATGTACTGTATCTTAGTGACAATGGGTTCCTCCGGGTAACTCATGCCTATGACCATGATGATAATAGATCTAACTTTTTGTCATCAAATGGAGTAATCACAGTGCCAGCAGGTGAACAGATGACACTTTCTGTTCCTTTCTATTCTTCTAAACCACTTAGGACAATAAGAGAAACAGGTGCATTGGGCAAATTAATCTGTAAACCATTATTATCTGGCACACACTCAGGGAAGATTGAGGTCTATTTGAGTCTTAGATGCCCTAATCTATTCTTTCCTTCCCCTGCACCCAAAGAGAAA---ACC------TCTAAAGCTTTGCGGGGTGATATAGCAAATCTCACAAACCA-
AM234726
GTTGAGGATTGTAAACAAACTATATCTCCTGATGAACTAGGTCTTACCTCGGCACAAGATGATGGGCCCCTTGGAGTAGAGAAACCAAACTATTTTCTAAATTTTAGAGCAATCAATGTAGACATCTTTACTGTTAGCCATACAAAGGTAGATAACATTTTTGGTCGTGCATGGTTGGCTCTTGAGCACACATTTGCAGACGATGGAACATGGAGGGCAGATTTGAATTTTCCCACACAAGGCCATGGTACTCTGACAAGGCTCTTCACATATTACTCTGGTGAATTGAATGTGCATGTACTGTATCTTAGTGACAATGGGTTCCTTCGGGTGACTCATGCCTATGACCATGATAATGATAGATCTAACTTTTTGTCATCAAATGGAGTAATCACAGTGCCAGCAGGTGAGCAAATGACACTTTCTGTTCCTTTCTATTCTTCTAAACCACTTAGGACAATAAGAGAAACAGGTGCATTGGGCAAATTAATCTGCAAACCATTATTATCTGGCACACACTCAGGAAAGATTGAGGTCTATTTGAGTCTTAGATGCCCCAATTTATTCTTTCCTTCCCCTGCACCCAAAGTGAAA---ACT------TCTAGAGTTTTGCGGGGTGACATGGCAAATCTCACAAATCA-
FJ373175
CCTGAGGATTGTAAGCAAACTATTTCTCCAAATGAGTTAGGACTAACCTCTGCACAAGATGATGGTCCACTAGGTGTGGAAAAACCAAATTACTTCCTAAACTTTAGGGCTATCAATGTGGACATATTCACTGTTAGCCACACAAAAGTGGATAACATTTTTGGCAGAGCTTGGCTAGCACATGAGCATACATTTGCAGATGATGGTACTTGGAGAGTAAATCTTGATTTTCCAACTCAAGGTCATGGTACATTAACTAGGCTTTTCACTTACTTCTCAGGTGAATTGAATGTACACGTTCTATACCTCAGTGACAATGGATTTCTTAGGGTGACACATGCATATGATCACAATGACAACAGATCTAATTTCTTATCCTCAAATGGTGTTATCACAGTGCCCGCAGGTGAACAGATGACTTTGTCAGTACCATTCTACTCATCAAAACCACTCAGGACTATTAGGGACTCAGGTGCGCTGGGCAAGCTAATATGCAAACCATTATTGACTGGAACCCATTCTGGCAAAATTGAAGTGTACTTGAGTTTAAGATGTCCAAATCTATTTTTCCCATCTCCAGCACCCAAACAAAAA---TCC------TCTAGGTCAATTACCAGTAACCCA------TTTGAGGATGA-
FJ373174
GCAGAAGATTGCAAACAAACCATTTCTCCAGATGAATTAGGTCTCACATCTGCCCAGGATGACGGTCCATTGGGAGTTGAAAAACCAAATTATTTCCTGAATTTTAGAGCTATTAATGTAGATATCTTCACAGTTAGCCACACCAAGGTTGACAATGTTTTTGGTAGAGCATGGTTGGCTCTTGAGCATACGTTTGCCGATGATGGGACATGGAGAGCTGACCTAAACTTCCCCACCCAAGGCCATGGTACACTAACAAGATTATTCACCTACTACTCTGGTGAACTAAATGTGCATGTTCTATATCTCAGTGACAACGGGTTTCTCCGAGTCACGCATGCATATGACCATGACAACAACAGGTCTAACTTTTTGTCATCAAATGGGGTCATCACTGTGCCTGCTGGAGAGCAAATGACACTATCAGTCCCGTTTTACTCATCAAAACCACTCAGGACTATCAGGGACTCAGGAGCACTTGGCAAGTTGATTTGCAAACCATTGTTGTCAGGTACCCACTCTGGCAAAATTGAAGTATACTTGAGCCTTAGGTGTCCTAACTTGTTCTTTCCATCCCCAGCCCCCAAGGAGAAG---AGT------TCTAGATCTATCACTAGTAACCCA------TTTGAAGATGA-
FJ373173
ACAGAAGATTGCAAACAAACCATATCACCTGATGAATTAGGCCTCACATCGGCACAAGATGATGGACCTCTCGGAGTGGAAAAGCCAAATTATTTCCTAAATTTTAGAGCAATTAATGTAGACATTTTCACTGTTAGCCACACAAAGGTGGACAACATTTTTGGCCGAGCATGGTTAGCCCTTGAACATACATTTGCAGATGATGGGACATGGAGAGCAGATCTGAATTTCCCTACCCAAGGCCATGGTACCTTGACAAGACTCTTCACATATTACTCTGGTGAGCTTAATGTGCATGTGTTGTACCTTAGTGATAATGGGTTCCTTCGAGTAACCCATGCCTATGACCATGATAATGATAGATCCAATTTTTTATCATCTAATGGAGTAATCACAGTGCCAGCAGGCGAGCAGATGACACTTTCTGTTCCATTCTATTCTTCTAAACCACTTAGGACAATAAGGGAGACAGGTGCACTGGGCAAATTAATCTGTAAACCATTATTATCTGGTACACACTCAGGAAAGATTGAGGTCTATTTGAGTCTTAGATGTCCTAATCTATTCTTTCCCTCCCCTGCACCTAAAGAGAAG---ACA------TCTAGATCTTTGAGAGGTGATATGGCAATCCTTACAGACCA-
FJ373172
GCAGAAGACTGTAAACAGACTATTTCACCAGATGAATTAGGTCTCACTTCTGCCCAAGATGACGGCCCTCTAGGTGTTGAAAAACCAAACTATTTCTTAAATTTTAGAGCTATCAATGTGGACATCTTCACTGTCAGTCACACAAAAGTTGACAATATATTTGGTAGAGCCTGGTTGGCCCTTGAGCACACGTTTACTAATGATGGCACTTGGAGAGCTAATCTTGATTTCCCCACTCAAGGACATGGTACTCTAACTAGGCTGTTCACTTACTACTCAGGTGAACTAAATGTGCATGTTTTGTACCTCAGTGATAATGGGTTCCTACGGGTTACACATGCATATGATCATAATGACAATAGGTCCAATTTTTTGTCATCTAATGGAGTTATCACAGTACCTGCTGGAGAGCAAATGACATTATCAGTCCCTTTCTATTCCTCAAAGCCACTTAGAACAATTAGAGATTCAGGAGCTTTAGGCAAACTGATTTGCAAACCACTTTTATCTGGAACTCACTCTGGTAAAATTGAAGTGTATTTGAGTCTTAGGTGCCCAAATTTGTTTTTCCCGTCACCGGCACCCAAAGAAAAA---AGT------TCTAGATCAATCCAAGGCAATCCT------TTTGAGGATGA-
AM933167
GCTGAGGATTGCAAACAAACTATATCACCTGACGAATTAGGTCTAACTTCAGCACAAGATGATGGACCCCTTGGAATGGAGAAACCAAATTATTTCCTAAATTTTAGAGCAATCAATGTCGACATCTTTACAGTTAGTCATACTAAAGTAGACAACATCTTTGGCCGAGCATGGCTAGCTCTAGAACACACATTTGCAGATGATGGGACATGGAGAGCAGATCTAAATTTTCCTACTCAAGGCCATGGTACTTTGACAAGGTTTTTCACATATTACTCTGGTGAATTAAATGTGCATGTGCTGTACCTTAGTGACAATGGATTTCTTAGAGTGACTCATGCATATGACCATGACAATGATAGGTCCAATTTCCTGTCGTCTAATGGAGTGATCACTGTACCAGCAGGTGAACAGATGACTCTTTCAGTACCATTTTACTCCTCTAAACCACTTAGAACAATAAGAGAAACAGGTGCATTGGGTAAATTAATTTGCAAACCATTGTTATCCGGTACACACTCAGGAAAGATTGAAGTTTATCTAAGTCTTAGATGCCCCAATTTGTTCTTCCCTTCTCCTGCACCAAAGGAGAAA---ACC------TCTAGGGCATTACGGGGTGACATGGCAAATCTCACAAACCA-
AM933168
ACTGAGGATTGCAAACAGACAATTTCTCCAGATGAATTAGGTTTGACTTCTGCACAAGATGATGGACCCTTGGGAGGTGAAAAGCCAAATTATTTCCTAAATTTCAGAGCAGTCAATGTAGACATATTCACTGTGAGCCACACCAAAGTAGACAACATCTTTGGGAGGGCATGGTTTGCATATGACCACACCTATAGAGATGAAGGGACTTGGAGACAAGCCCTTGATTTCCCAAAGAAAGGCCATGGTGCACTAACTCAACTATTTGCATATTATTCGGGTGAGCTTAATATACATGTTTTATTTTTGAGTGAAACAGGATTTTTGAGAGTGGCACATACCTATGATAGTGATACAAACAGATCTGACTTCTTTTCTTCAAATGGTGTCATCACAGTCCCAGCAGGAGAACAAATGACTCTGTCAGTGCCATTCTATTCCTCTAAGCCTTTGAGAACCATCAGGGATTCAGCTGCACTAGGGTACGTGATGTGCAAGCCATTTATGTCTGGAACCACAGGTGGGAAAATAGAAATATACCTGAGTTTGAGGTGTCCAAATTTGTTTTTCCCCCTCCCTGCACCTAAGCCCACA---TCC------GGCCGATCGCTACGGGGTGATATGGCACAACTTGTAGACCA-
EU077518
GCTGAAAACTGCAAACAAACAATATCCCCAAATGAATTAGGTTTAACGTCAGCACAGGATGATGGACCTCTAGGTGGGGAAAAGCCAAATTACTTTCTAAATTTTAGAACTATGAATGTGGACATTTTCACGGTATCCCATACAAAAGTGGACAATGTATTTGGCCGCGCATGGTTTGTTACAAGCCATGATTTTAATAACGAGGGACAATGGCCCTTAAATTTGACTTTTCCATTTGAAGGTCATGGTTCTTTATCATTATTGTTTGCATATTTTACTGGGGAATTAAATATACATGTTCTATTCTTGTCAGACAAAGGCTTCTTGAGGGTTGTACACACTTATGACACTGCTGACAATAGATTAATTAACTTGGCCTCTAATGGCGTGATTACCATACCAGCTGGAGAACAAATGTCATTATCAGCCCCTTTCTATTCCCACAAGCCATTGAGGACGGTTAGGGATACTCATAGCTTAGGTAGGCTCATTTGCAAACCATTCCTGACTGGAACAACATCTGGCAGGATAGAAGTATATATGAGTCTTAGGTGCCCAAATTTCTTCTTTCCTGTTCCAGCACCAAAAAACACACCACGTTCGCAAAGTCGTGCTTTACGAGGTGATATGGCTAATTTGACAAATCA-
FJ373178
GCTGAAAATTGCAAGCAAACAATATCCCCAAATGAATTAGGTTTAACTTCAGCACAGGATGATGGACCTCTAGGTGGGGAAAAACCAAATTACTTTTTAAATTTTAGGACCATGAATGTGGACATTTTTACGGTTTCTCATACAAAAGTGGATAATGTCTTTGGTCGTGCATGGTTTGTGACAAGTCATGATTTTAACAATGAGGGACAATGGCCCTTAGATTTGACTTTTCCATTTGAAGGTCATGGTTCTTTATCATTATTATTTGCATACTTCACTGGGGAACTAAATATACATGTTCTATTTTTGTCAGACAAAGGTTTCCTGAGGGTTGTCCATACTTATGATAATGCTGACAATAGGTTAATTAACTTGGCCTCTAATGGTGTGATTACCATACCAGCTGGAGAACAAATGTCACTGTCAGCCCCTTTCTATTCTCATAAGCCGTTGAGGACAGTCAGGGACACCCACAGCTTAGGTAGGCTCATTTGCAAACCATTTTTGACTGGAACAACATCTGGCAGGATAGAAGTATATATGAGCCTTAGGTGTCCAAATTTTTTCTTCCCTGTTCCAGCTCCAAAGACCACACCACGTTCGCGGAGTCATGCTTTACGGGGTGATATGGCTAATTTGACAAATCA-
FJ373177
GCTGAAAACTGTAAACAAACAATATCCCCAAATGAATTGGGCTTAACGTCAGCACAGGATGATGGACCTCTAGGTGGAGAAAAGCCAAATTACTTTCTAAATTTTAGAACTATGAATGTGGACATTTTTACGGTATCTCACACAAAAGTGGACAATGTATTTGGTCGCGCATGGTTTGTGACAAGCCATGATTTTAACAACGAGGGACAATGGCCCTTAAATCTGACTTTTCCATTTGAAGGTCATGGTTCTTTATCATTATTGTTTGCATATTTCACTGGGGAACTAAATATACATGTTCTATTTTTGTCAGATAAAGGCTTCTTGAGGGTTGTACACACTTATGACACTGCTGACAATAGATTAATTAACTTGGCCTCTAATGGCGTGATCACCATACCAGCTGGAGAACAAATGTCATTATCAGCCCCTTTCTATTCTCACAAACCATTGAGGACGGTTAGGGACACTCACAGCTTAGGTAGGCTCATTTGTAAACCATTCCTGACTGGGACAACATCTGGCAGGATAGAAGTATATATGAGTCTCAGGTGCCCAAACTTCTTCTTTCCTGTTCCAGCACCAAAAAATACACCACGTTCGCAAAATCGTGCTCTACGAGGTGATATGGCTAATTTGACAAATCA-
FJ373176
GCTGAAAATTGTAAACAAACAATATCCCCAAATGAATTAGGTTTAACATCAGCACAGGATGATGGACCCCTGGGTGGAGAAAAACCAAATTACTTTCTAAATTTTAGAACTATGAATGTGGATATTTTCACAGTCTCTCATACAAAAGTGGACAATGTATTTGGTCGCGCATGGTTTGTAACAAGCCATGATTTCAACAATGAGGGACAATGGCCCTTAGATTTGACTTTCCCATTTGAAGGTCATGGTTCTTTATCATTATTGTTTGCATATTTCACTGGGGAACTAAATATACATGTTTTATTCTTGTCAGACAAAGGTTTCCTGAGAGTTGTACATACTTATGATAATGCTAACAATAGATTAATCAACTTAGCCTCTAATGGCGTAATCACCATACCGGCTGGAGAACAAATGTCACTGTCAGCCCCTTTCTATTCTCACAAGCCATTAAGGACTGTTAGGGACACACATAGCTTAGGCAAGCTCATTTGTAAACCATTCCTGACTGGAACAACATCTGGCAGAATAGAAGTATATATGAGCCTCAGATGCCCGAATTTCTTCTTTCCTGTTCCAGCTCCAAAAACTACACCACGTTCACAATCTCGTGCTCTACGGGGTGATATGGCTAATTTGACAAACCA-
EU360556
---------------ACAACAATATCCCCAAATGAATTAGGTTTAACGTCAGCACAGGATGATGGACCTCTAGGTGGGGAAAAACCAAATTACTTTCTAAATTTTAGAACTATGAAAGTGGACATTTTCACGGTGTCCCATACAAAAGTGGACAACGTATTTGGTCGCGCATGGTTTGTGACAAGCCATGATTTTAACAACGAGGGACAATGGCCATTAGATTTGACTTTTCCATTTGAAGGCCATGGTTCTTTATCATTGTTGTTTGCATATTTCACTGGGGAATTAAATATACATGTTCTATTCTTGTCAGACAAAGGCTTCTTGAGGGTTGTACACACTTATGACACTGCTGACAATAGATTAATTAACTTGGCCTCTAATGGCGTGATCACCATACCAGCTGGAGAACAAATGTCATTATCAGCCCCTTTCTATTCTCACAAGCCACTGAGGACGGTTAGGGACACTCACAGCTTAGGTAGGCTCATTTGCAA-CCATTCC-----------------------------------------------------------------------------------------------------------------------------------------------
EU360541
------AATTGCAAGCAAACAATATCCCCAAATGAATTAGGTTTAACTTCAGCACAGGATGATGGACCTCTAGGTGGGGAAAAACCAAATTACTTTTTAAATTTTAGGACCATGAATGTGGACATTTTTACGGTCTCTCATACAAAAGTGGATAATGTCTTTGGTCGTGCATGGTTTGTGACAAGTCACGATTTTAACAATGAGGGACAATGGCTCTTAGATTTGACTTTTCCATTTGAAGGTCATGGTTCTTTATCATTATTATTTGCATACTTTACTGGGGAACTAAATATACATGTTCTATTTTTGTCAGACAAAGGTTTCTTGAGGGTTGTTCATACTTATGATAATGCTAACAATAGGTTAATTAACTTGGCCTCTAATGGCGTGATTACCATACCAGCTGGAGAACAAATGTCACTGTCAGCCCCTTTCTATTCTCATAAGCCGTTGAGGACAGTTAGGGACACCCACAGCTTAGGTAGGCTCATTTGCAAACCATTCTTGACTGGAACAACATCTGGCAGGATAGAAGTATATATGAGCCTTAGGTGTCCAAATTTTTTCTTTCCTGTTCCAGCTCCAAAGACCACACCACGTTCGCAGAGTCGTGCTTTACGGGGT------------------------
EU360532
------------------------------------------------------------------------------------------------------TTTAGAACTATGAAAGTGGACATTCTCACGGTATCCCATACAAGAGTGGACAACGTATTTGGTCGCGCATGGTTTGTGACAAGCCATGATTTTAACAACGAGGGACAATGGCCCTTAGATTTGACTTTTCCATTTGAAGGCCATGGTTCTTTATCATTGTTGTTTGCATATTTCACTGGGGAATTAAATATACATGTTCTATTCTTGTCAGACAAAGGCTCCTTGAGGGTTGTACACACTTATGACACTGCTGACAATAGATTGATTAACTTGGCCTCTAATGGCGTTATCACCATACCAGCTGGAGAACAAATGTCATTATCAGCCCCTTTCTATTCTCACAAGCCACTGAGGACGGTTAGGGACACTCACAGCTTAGGTAGGCTCATTTGCAAACCATTCCTGACTGGAACAACATCTGGCAGGATAGAAGTATATATGAGTCTCAGGTGCCCAAATTTCTTCTTTCTGTT--CAGCACCGAAA-CCACACCACGTTCGCAA-GTCGTGCTCTACGGG--------------------------
EU360527
-------------------------CCCCAAATGAATTAGGTTTAACTTCAGCACAGGATGATGGACCTCTAGGTGGGGAAAAACCAAATTACTTTTTAAATTTTAGGACCATGAATGTGGACATTTTTACGGTTTCTCATACAAAAGTGGATAATGTCTTTGGTCGTGCATGGTTTGTGACAAGTCATGATTTTAACAATGAGGGACAATGGCCCTTAGATTTGACTTTTCCATTTGAAGGTCATGGTTCTTTATCATTATTATTTGCATACTTCACTGGGGAACTAAATATACATGTTCTATTTTTGTCAGACAAAGGTTTCTTGAGGGTTGTCCATACTTATGATAATGCTGACAATAGGTTAATTAACTTGGCCTCTAATGGTGTGATTACCATACCAGCTGGAGAACAAATGTCACTGTCAGCCCCTTTCTATTCTCATAAGCCGTTGAGGACAGTTAGGGACACCCACAGCTTAGGTAGGCTCATTTGCAAACCATTTTTGACTGGAACACCATCTGGCAGGATAGAAGTATATATGAGCCTAAGGGGCCAAA---TTTTTCTTCCTGTT-CAGCTCCAAGACCCACA---CGTTCGCAA------------------------------------------
EU024629
GCTGAAAATTGCAAGCAAACAATATCCCCAAATGAATTAGGTTTAACATCAGCACAAGATGATGGACCTCTAGGTGGGGAAAAACCAAACTATTTTCTAAATTTTAGAACCATGAATGTGGACATTTTTACGGTTTCTCATACAAAAGTGGACAATATATTTGGCCGTGCATGGTTTGTAACAAGTCATGATTTTAACAATGAGGGACAATGGCCCTTAGATTTGACTTTTCCATTTGAAGGCCATGGTTCTTTATCATTATTGTTCGCATACTTCACTGGGGAACTAAATATACATGTTCTGTTTTTGTCAGACAAAGGCTTCTTGAGGGTTGTTCATACGTATGACAATACTAACAATAGGTTAATCAACTTGGCCTCTAATGGTGTGATTACCATACCAGCTGGAAAACAAATGTCACTGTCAGCCCCTTTCTATTCTCACAAGCCATTGAGGACAGTCAGGGACACTCACAGCCTAGGTAGGCTCATTTGCAAACCATTCTTGACTGGAACAACATCTGGCAGGATAGAAGTATACATGAGCCTTAGGTGTCCAAATTTTTTCTTCCCTGTTCCAGCTCCAAAAACCACACCACGCTCGGAAAGTCGTGCTCTACGGGGCGATATGGCCAATTTGACAAATCA-
AB252582
GCTGAAAACTGTAAACAAACAATATCCCCAAATGAATTGGGTTTAACGTCAGCACAGGATGATGGACCTCTAGGTGGGGAAAAACCAAATTACTTTCTAAATTTTAGAACTATGAATGTGGACATTTTCACGGTATCTCATACAAAAGTGGACAATATATTTGGTCGCGCCTGGTTTGTGACAAGCCATGATTTTAACAATGAGGGACAATGGCCCTTAAATTTGACTTTTCCATTTGAAGGTCATGGCTCTTTATCATTATTGTTTGCATATTTCACTGGAGAACTAAATATACATGTTCTATTCTTGTCAGGCAAAGGCTTTTTGAGGGTTGTACACACTTATGACACTGCTGATAATAGATTAACTAACTTGGCCTCTAATGGCGTGATCACCATACCAGCTGGAGAACAAATGTCATTATCAGCCCCTTTCTATTCTCACAAGCCATTGAGGACGGTTAGGGACACTCACAGCTTGGGTAGGCTTATTTGCAAACCATTCCTGACTGGAACAACATCTGGCAGGATAGAAGTATATATGAGTCTCAGGTGCCCAAATTTCTTCTTTCCTGTTCCAGCACCAAAAAACACACCACGCTCGCAAAGTCGTGCTCTACGAGGTGATATGGCTAATTTGACAAATCA-
EU556224
ACTGAGGATTGCAAACAATCTCTATCCCCAGATGAATTGGGCCTCACATCAGCCCAAGATGATGGACCTCTCGGGTCCGAGAAACCAAATTATTTCTTAAATTTTAGGGCAATGGATGTTGATATTTTCACCGCAAGCCACACTAAAGTAGATAACATTTTTGGGCGTGCCTGGTACAACTCACGGCATGAATTCACAAATGGTGATCTGTGGCGTAGTTCATTGACTTTCCCTAAGAAAGGCCATGGGATGCTATCACAACTTTTTGCATATTTTACGGGTGAAGTGAATATACATATCCTTTATATGGCTGAAAGAGGATTTCTTAGAGTGGCACACTCATATGACACTGAGACACAGAGGGATGACTTTCTATCATCAAATGGTGTGATAACAATACCAGCTGGAGAACAAATGACTTTATCTGTACCATACTACTCAAATAAACCATTGAGGACTATAAGACATGAATCAGCACTTGGTTTCTTGTTGTGTCAACCACTTTTATCAGGTACAGACAGGACTATTGCAGAAGTATATATTAGCTTAAGGTGTCCAAACTTTTTCTTTCCAGCGCCAGCACCTAGACCAATTAATACT------ACACCAATAGGCTACAGTAACGA-------------------
FJ373179
ACTGAAAATTGTAAACAAGACATATCACCAAATGAACTTGGATTGACATCAGCTCAAGATGATGGGCCCCTTGGAACAGAAAAACCAAACTATTTCTTAAATTTCAGGGCTATGAACGTAGACATCTTCACAGTAAGCCACACAAAGGTTGACAACATCTTTGGTCGGGCCTGGTTTAACAGTGACCACACTTTTACCAATGGAAATCTGTGGAGAAGCACACTCACGTTTCCAAAGAAAGGTCATGGGATGCTGTCACAATTTTTTGCTTATTTCACTGGGGAATTGAACATACACATTTTGTACATGGCCAATCATGGATTCTTGAGGGTGGCTCACACTTATGACACAGAGGAAGGTAGAGACAAGTTCCTTTCATCAAATGGAGTCATTACAATACCAGCTGGAGAACAAATGACTTTGTCAGTACCTTTCTATTCCAACAAGCCATTGAGAACAGTTAGAGATCCAATTGCATTGGGCTATTTAATGTGTCAACCTATGCTTCAGGGTACTGAGAGTTCACATGCTGAAGTGTACCTAAGTTTAAGGTGCCCAAATTTCTTCTTTCCAGTTCCCGCTCCAAAACCAGAA---AATACCAAGAGAATTGCTCTCCATGATGA----------------------
EU716175
GTCGAAGAATGCAAACAGACATTGTCCCCAAATGAACTAGGCTTGACATCCGCTCAAGATGATGGGCCACTTGGCAATGAAAAACCTAATTACTTCCTCAACTTTAAAGCAATAAATGTGGATATTTTCACAGTGAGCCATACAAAAGTGGATAATATTTTTGGAAGGGCATGGTATTCTATGGCTCATGAATTTAGAAATGAAGGTTTGTGGAGGACTAAACTTACTTTCCCAAAACAAGGCCACGGTGCACTTTCACAATTTTTTGCTTATTATACTGGAGAGTTAAATATCCATGTACTGTTTTTGTGTGAAAAAGGTTTTCTCAGAGTAGCTCACACATATGACAGTGATGAGGGGCGAGATGACTTCTTGTCATCCAATGGAGTCATTACCATACCAGCTGGAGAGCAAATGTCTCTATCTGCTCCATTCTACTCACACAGGCCATTGAGAACAATTCGCAATGAGGATGCATTAGGATATTTACTATGTCAACCTATGCTTACAGGAACATCAAGTGGCAAGATTGAGGTGTATCTCAGCTTGAGGTGTCCAAATCTGTTTTTTCCAATCCCAGCACCTAAGCCTGCCAATGCATTAAGGTCACTCAACCCATTTAGTGATGAA------------------
